# Supplementary material for: Vitamin D Treatment Sequence Is Critical for Transcriptome Modulation of Immune Challenged Primary Human Cells
Source: Front Immunol. 2021 Dec 10;12:754056. doi: 10.3389/fimmu.2021.754056 (PMC8702862; doi:10.3389/fimmu.2021.754056)
Supplement: Supplementary file 3 [file Table_2.xlsx]

## Sheet: 2055 targets
Gene	Ensembl gene id	Description	Chromosome	Start position	End position	Gene biotype	Strand	M1 target?	M1 target in all treatments?	M1 regulation	M2 target?	M2 target in all treatments?	M2 regulation	M3 target?	M3 target in all treatments?	M3 regulation	M1DE.Avg	M1DE.SD	M2ED.Avg	M2ED.SD	M3DE.Avg	M3DE.SD	M1LE.Avg	M1LE.SD	M1LE/DE.log2FC	Up/Down?	M1LE/DE.FDR	M1LE/DE target?	M1BE.Avg	M1BE.SD	M1BE/DE.log2FC	Up/Down?	M1BE/DE.FDR	M1BE/DE target?	M1DV.Avg	M1DV.SD	M1DV/DE.log2FC	Up/Down?	M1DV/DE.FDR	M1DV/DE target?	M1LV.Avg	M1LV.SD	M1LV/LE.log2FC	Up/Down?	M1LV/LE.FDR	M1LV/LE target?	M1BV.Avg	M1BV.SD	M1BV/BE.log2FC
A2M	ENSG00000175899	alpha-2-macroglobulin	12	9067664	9116229	protein coding	-1	Yes	No	Mix	Yes	No	Mix	No	No	-	17.2449	6.00022	6.51429	1.34328	-	-	22.086	7.79591	0.356964	Up	0.268078	No	97.3068	12.5195	2.49637	Up	9.05807e-13	Yes	9.06634	2.78951	-0.927579	Down	0.0982747	No	6.71807	0.592063	-1.71701	Down	6.66954e-05	Yes	14.587	1.69346	-2.73786
A4GALT	ENSG00000128274	alpha 1,4-galactosyltransferase (P blood group)	22	42692121	42721298	protein coding	-1	Yes	No	Mix	Yes	No	Up	No	No	-	0.504937	0.583799	0.537137	0.0953306	-	-	3.18043	1.56942	2.65505	Up	0.00424865	No	5.04316	1.22185	3.32015	Up	2.55222e-05	Yes	2.60765	1.41637	2.36857	Up	0.0100211	No	4.66007	0.70258	0.55113	Up	0.583846	No	4.44296	0.285224	-0.182808
AATBC	ENSG00000215458	apoptosis associated transcript in bladder cancer	21	43805758	43812567	lncRNA	-1	Yes	No	Down	Yes	No	Down	Yes	No	Down	24.2634	4.94137	19.8954	3.738	23.2739	1.75854	5.42142	1.33568	-2.16204	Down	1.62199e-09	Yes	5.17492	0.340666	-2.22917	Down	3.31968e-10	Yes	4.82584	3.36571	-2.32993	Down	3.56693e-09	Yes	5.08761	0.439204	-0.0916819	Down	0.973899	No	2.1313	0.0588335	-1.2798
AATK	ENSG00000181409	apoptosis associated tyrosine kinase	17	81110487	81166221	protein coding	-1	Yes	No	Down	Yes	No	Down	Yes	No	Down	32.1147	17.3357	17.4999	2.92199	48.1504	0.991674	8.18591	1.35069	-1.97202	Down	1.95125e-06	Yes	11.9816	3.33142	-1.42242	Down	0.000533243	Yes	19.7534	8.28317	-0.701134	Down	0.244059	No	2.97428	0.531569	-1.4606	Down	0.0140316	No	2.14508	0.306088	-2.48171
ABCA1	ENSG00000165029	ATP binding cassette subfamily A member 1	9	104781006	104928155	protein coding	-1	No	No	-	Yes	No	Mix	No	No	-	-	-	133.509	8.42125	-	-	-	-	-	-	-	No	-	-	-	-	-	No	-	-	-	-	-	No	-	-	-	-	-	No	-	-	-
ABCB4	ENSG00000005471	ATP binding cassette subfamily B member 4	7	87401696	87480435	protein coding	-1	Yes	No	Up	Yes	No	Up	No	No	-	4.33535	1.0847	4.65337	0.43534	-	-	6.55591	1.67959	0.596647	Up	0.0990846	No	5.55105	2.19304	0.35661	Up	0.337947	No	10.9287	1.09683	1.33391	Up	6.83301e-05	Yes	8.6724	2.13744	0.403634	Up	0.534337	No	8.04535	0.433245	0.535395
ABCC1	ENSG00000103222	ATP binding cassette subfamily C member 1	16	15949577	16143074	protein coding	1	No	No	-	No	No	-	Yes	No	Down	-	-	-	-	510.513	9.81143	-	-	-	-	-	No	-	-	-	-	-	No	-	-	-	-	-	No	-	-	-	-	-	No	-	-	-
ABCC3	ENSG00000108846	ATP binding cassette subfamily C member 3	17	50634777	50692253	protein coding	1	Yes	No	Mix	Yes	No	Mix	Yes	No	Down	149.331	17.3392	77.5555	10.4937	177.909	7.70354	62.2279	11.748	-1.26288	Down	1.27526e-07	Yes	254.244	22.8101	0.767704	Up	0.000313069	No	87.1834	25.0339	-0.776384	Down	0.00188734	No	36.3836	10.9964	-0.774273	Down	0.00859026	No	113.659	17.7798	-1.1615
ABCD1	ENSG00000101986	ATP binding cassette subfamily D member 1	X	153724856	153744755	protein coding	1	No	No	-	Yes	No	Mix	No	No	-	-	-	22.7334	1.06891	-	-	-	-	-	-	-	No	-	-	-	-	-	No	-	-	-	-	-	No	-	-	-	-	-	No	-	-	-
ABCG1	ENSG00000160179	ATP binding cassette subfamily G member 1	21	42199689	42297244	protein coding	1	Yes	No	Mix	No	No	-	Yes	No	Up	9.51564	0.751754	-	-	12.0039	3.8147	12.177	2.11251	0.355786	Up	0.275956	No	22.8311	1.57105	1.26262	Up	3.83316e-07	Yes	18.7327	5.49303	0.977185	Up	0.000102762	No	16.2225	1.47784	0.413836	Up	0.337756	No	21.0373	3.16529	-0.11805
ABHD12	ENSG00000100997	abhydrolase domain containing 12, lysophospholipase	20	25294742	25390835	protein coding	-1	Yes	No	Down	Yes	No	Mix	No	No	-	105.431	8.785	88.8413	9.62589	-	-	38.7738	5.43566	-1.44314	Down	7.54372e-13	Yes	74.87	6.25059	-0.493838	Down	0.00511107	No	86.4844	4.77995	-0.285786	Down	0.149083	No	34.4916	5.09877	-0.168835	Down	0.824411	No	51.1565	3.3107	-0.549471
ABL2	ENSG00000143322	ABL proto-oncogene 2, non-receptor tyrosine kinase	1	179099330	179229684	protein coding	-1	Yes	No	Mix	No	No	-	No	No	-	87.7862	3.35491	-	-	-	-	107.802	5.1766	0.296312	Up	0.0345557	No	186.172	9.8427	1.08457	Up	6.6981e-14	Yes	92.1271	6.85456	0.0696313	Up	0.76027	No	94.0724	7.01351	-0.196534	Down	0.396041	No	145.378	5.99282	-0.356831
ABTB2	ENSG00000166016	ankyrin repeat and BTB domain containing 2	11	34150987	34358010	protein coding	-1	Yes	No	Mix	Yes	No	Mix	Yes	No	Mix	2.27659	1.89309	1.44888	0.295596	3.13047	0.532941	25.0377	6.0499	3.45916	Up	9.43629e-14	Yes	9.82083	0.267436	2.10897	Up	1.28967e-06	Yes	3.30344	2.0647	0.537094	Up	0.139635	No	20.6595	1.3131	-0.277298	Down	0.763749	No	6.33288	1.93477	-0.632982
AC003080.1	ENSG00000234358	ribosomal protein L8 (RPL8) pseudogene	7	111971222	111971988	processed pseudogene	-1	No	No	-	Yes	No	Mix	No	No	-	-	-	2.74402	0.639484	-	-	-	-	-	-	-	No	-	-	-	-	-	No	-	-	-	-	-	No	-	-	-	-	-	No	-	-	-
AC004381.3	ENSG00000283399	novel acyl-CoA synthetase medium-chain family member pseudogene	16	20711473	20732990	unprocessed pseudogene	1	No	No	-	Yes	No	Up	Yes	No	Up	-	-	1.39935	0.28232	1.80116	1.07109	-	-	-	-	-	No	-	-	-	-	-	No	-	-	-	-	-	No	-	-	-	-	-	No	-	-	-
AC006027.1	ENSG00000272638	novel transcript, antisense to NOD1	7	30424672	30425412	lncRNA	1	Yes	No	Mix	No	No	-	No	No	-	2.95179	1.93864	-	-	-	-	11.4276	1.83817	1.95286	Up	1.93879e-05	Yes	8.75204	1.36219	1.56803	Up	0.00221864	No	4.01627	1.13596	0.444265	Up	0.89935	No	6.76053	0.945585	-0.757312	Down	0.0827244	No	4.78279	1.31095	-0.871768
AC006449.6	ENSG00000277969	novel transcript	17	38702452	38704747	lncRNA	1	No	No	-	No	No	-	Yes	No	Down	-	-	-	-	15.8435	1.65342	-	-	-	-	-	No	-	-	-	-	-	No	-	-	-	-	-	No	-	-	-	-	-	No	-	-	-
AC007278.1	ENSG00000234389	novel transcript	2	102438713	102440475	lncRNA	1	No	No	-	Yes	No	Mix	No	No	-	-	-	5.7174	1.14577	-	-	-	-	-	-	-	No	-	-	-	-	-	No	-	-	-	-	-	No	-	-	-	-	-	No	-	-	-
AC007278.2	ENSG00000236525	novel transcript	2	102433957	102435340	lncRNA	1	No	No	-	Yes	No	Mix	No	No	-	-	-	5.93791	1.55966	-	-	-	-	-	-	-	No	-	-	-	-	-	No	-	-	-	-	-	No	-	-	-	-	-	No	-	-	-
AC007608.4	ENSG00000278909	novel transcript	16	50555355	50558719	TEC	1	No	No	-	Yes	No	Up	Yes	No	Up	-	-	1.99997	0.197376	2.5269	0.694308	-	-	-	-	-	No	-	-	-	-	-	No	-	-	-	-	-	No	-	-	-	-	-	No	-	-	-
AC007728.2	ENSG00000261644	novel transcript, antisense to CYLD and NOD2	16	50727417	50742815	lncRNA	-1	Yes	No	Up	Yes	No	Mix	No	No	-	4.02702	2.04858	5.58492	0.423288	-	-	11.8822	1.82264	1.56102	Up	0.000133445	Yes	6.23454	0.478694	0.630568	Up	0.545421	No	6.34151	2.04557	0.655112	Up	0.542291	No	12.3642	0.841015	0.057362	Up	0.955351	No	8.10841	0.352894	0.379137
AC007728.3	ENSG00000270120	novel transcript	16	50712844	50713589	lncRNA	1	No	No	-	Yes	No	Mix	No	No	-	-	-	1.49841	0.390076	-	-	-	-	-	-	-	No	-	-	-	-	-	No	-	-	-	-	-	No	-	-	-	-	-	No	-	-	-
AC008033.3	ENSG00000273824	novel transcript	12	68426331	68427737	lncRNA	-1	No	No	-	Yes	No	Mix	No	No	-	-	-	26.081	0.208515	-	-	-	-	-	-	-	No	-	-	-	-	-	No	-	-	-	-	-	No	-	-	-	-	-	No	-	-	-
AC008667.1	ENSG00000249526	novel transcript	5	139684645	139745010	lncRNA	1	Yes	No	Up	No	No	-	No	No	-	0.377805	0.381446	-	-	-	-	0.717474	0.232073	0.925285	Up	0.729018	No	1.15824	0.352136	1.61622	Up	0.287571	No	2.66639	1.39825	2.81918	Up	0.000669822	Yes	0.804453	0.390298	0.165082	Up	0.959059	No	1.26028	0.32551	0.121816
AC008957.3	ENSG00000279400	TEC	5	36667717	36669958	TEC	1	No	No	-	Yes	No	Mix	No	No	-	-	-	7.14095	0.368732	-	-	-	-	-	-	-	No	-	-	-	-	-	No	-	-	-	-	-	No	-	-	-	-	-	No	-	-	-
AC009133.1	ENSG00000238045	novel transcript, antisense to C16orf53 and MVP	16	29808636	29821252	lncRNA	-1	Yes	No	Mix	Yes	No	Mix	Yes	No	Mix	4.29275	0.724502	3.60366	0.479187	3.68335	1.53291	10.8819	1.24522	1.34196	Up	6.33408e-05	Yes	5.47217	1.24719	0.350211	Up	0.526761	No	4.24494	1.51845	-0.0161558	Down	0.805286	No	9.96129	3.79024	-0.127529	Down	0.932478	No	6.83726	0.936615	0.321305
AC009506.1	ENSG00000224152	novel transcript, antisense to BAZ2B	2	159615296	159617082	lncRNA	1	No	No	-	Yes	No	Mix	No	No	-	-	-	2.63725	0.554786	-	-	-	-	-	-	-	No	-	-	-	-	-	No	-	-	-	-	-	No	-	-	-	-	-	No	-	-	-
AC009716.2	ENSG00000280205	TEC	18	76385642	76389406	TEC	-1	Yes	No	Down	Yes	No	Mix	No	No	-	8.13345	3.14726	7.61169	0.985102	-	-	3.14929	0.473993	-1.36884	Down	0.0010783	No	1.96831	0.74382	-2.04691	Down	4.74989e-06	Yes	5.59046	1.18587	-0.5409	Down	0.266939	No	2.68547	0.412366	-0.229852	Down	0.903251	No	1.65042	0.625949	-0.254129
AC009951.4	ENSG00000279166	TEC	2	144494265	144496878	TEC	-1	No	No	-	Yes	No	Down	No	No	-	-	-	183.451	22.2587	-	-	-	-	-	-	-	No	-	-	-	-	-	No	-	-	-	-	-	No	-	-	-	-	-	No	-	-	-
AC009974.1	ENSG00000272555	novel transcript	2	218818690	218819144	lncRNA	1	No	No	-	Yes	No	Mix	Yes	No	Down	-	-	3.16744	0.301098	6.84393	2.31846	-	-	-	-	-	No	-	-	-	-	-	No	-	-	-	-	-	No	-	-	-	-	-	No	-	-	-
AC010210.1	ENSG00000250608	novel transcript	3	131325092	131381656	lncRNA	-1	No	No	-	Yes	No	Down	No	No	-	-	-	2.93005	0.910502	-	-	-	-	-	-	-	No	-	-	-	-	-	No	-	-	-	-	-	No	-	-	-	-	-	No	-	-	-
AC010442.2	ENSG00000250645	family with sequence similarity 136, member A (FAM136A) pseudogene	5	418703	419109	processed pseudogene	1	No	No	-	Yes	No	Down	No	No	-	-	-	2.49124	0.251917	-	-	-	-	-	-	-	No	-	-	-	-	-	No	-	-	-	-	-	No	-	-	-	-	-	No	-	-	-
AC010997.6	ENSG00000279814	TEC	10	75450081	75451725	TEC	1	Yes	No	Mix	Yes	No	Mix	Yes	No	Mix	4.4601	1.44037	7.41536	2.05976	3.89875	1.13343	0.723058	0.438612	-2.62489	Down	0.000356169	Yes	2.15616	0.656435	-1.04861	Down	0.11212	No	2.8006	1.38752	-0.671339	Down	0.188079	No	0.981824	0.528057	0.441352	Up	0.916855	No	1.18345	0.879608	-0.865468
AC011337.1	ENSG00000271795	novel transcript, antisense to FAT2	5	151509453	151512769	lncRNA	1	Yes	No	Down	Yes	No	Mix	No	No	-	6.75465	1.76995	5.64249	1.6235	-	-	2.05261	0.889903	-1.71843	Down	0.00282024	No	1.90823	0.482809	-1.82365	Down	0.000675125	Yes	4.8575	0.581144	-0.475667	Down	0.517005	No	1.62803	0.586565	-0.334327	Down	0.891332	No	1.45833	0.964974	-0.387922
AC011933.2	ENSG00000264853	novel transcript, sense intronic to GRB2	17	75370947	75373736	lncRNA	-1	Yes	No	Mix	Yes	No	Mix	No	No	-	32.7408	6.79509	50.7457	0.640174	-	-	24.1577	0.870054	-0.43861	Down	0.0435509	No	15.8393	2.68918	-1.04758	Down	4.54586e-06	Yes	35.4093	10.5784	0.113038	Up	0.979909	No	20.6787	1.09256	-0.224339	Down	0.772286	No	17.4219	2.06133	0.137388
AC012146.2	ENSG00000262495	zinc finger protein fiamily pseudogene	17	5060356	5062123	processed pseudogene	1	No	No	-	Yes	No	Up	No	No	-	-	-	2.26046	0.517135	-	-	-	-	-	-	-	No	-	-	-	-	-	No	-	-	-	-	-	No	-	-	-	-	-	No	-	-	-
AC015911.3	ENSG00000267074	novel transcript, sense intronic SLFN12L	17	35499690	35510270	lncRNA	-1	Yes	No	Up	No	No	-	Yes	No	Mix	18.8578	7.29881	-	-	19.1944	2.20191	46.4497	6.71417	1.30051	Up	4.4587e-05	Yes	24.321	4.09914	0.367039	Up	0.7281	No	18.906	5.80885	0.00368406	Up	0.593862	No	49.4968	6.37477	0.0916679	Up	0.955351	No	27.6267	6.6308	0.183862
AC018607.1	ENSG00000254325	novel transcript	8	55893595	55895739	lncRNA	1	Yes	No	Mix	Yes	No	Down	No	No	-	8.3949	2.23067	9.41568	1.09695	-	-	7.76037	1.68497	-0.113388	Down	0.908269	No	3.48148	0.3592	-1.26981	Down	0.000928888	Yes	5.98761	2.28892	-0.487533	Down	0.19077	No	8.02872	1.87075	0.0490464	Up	0.967019	No	2.56189	0.465444	-0.442493
AC018755.4	ENSG00000273837	novel transcript, sense intronic to AC018755.18	19	51639478	51639931	lncRNA	-1	Yes	No	Down	Yes	No	Mix	No	No	-	2.97523	1.62865	5.07203	1.40569	-	-	1.50921	0.329185	-0.979212	Down	0.151174	No	0.486687	0.48509	-2.61194	Down	0.000859086	Yes	1.18383	0.235021	-1.32954	Down	0.0471292	No	0.678984	0.39912	-1.15234	Down	0.468435	No	0.285749	0.0583911	-0.768244
AC019205.1	ENSG00000229852	novel transcript, antisense to KHDC1	6	73263212	73301789	lncRNA	1	No	No	-	Yes	No	Up	Yes	No	Up	-	-	7.56546	0.939224	11.8068	2.32505	-	-	-	-	-	No	-	-	-	-	-	No	-	-	-	-	-	No	-	-	-	-	-	No	-	-	-
AC021739.2	ENSG00000259407	novel transcript, antisense to AKAP13	15	85744109	85750281	lncRNA	-1	No	No	-	No	No	-	Yes	No	Up	-	-	-	-	0.255058	0.226437	-	-	-	-	-	No	-	-	-	-	-	No	-	-	-	-	-	No	-	-	-	-	-	No	-	-	-
AC022509.1	ENSG00000255750	novel transcript, antisense to SSPN	12	26229548	26319720	lncRNA	-1	Yes	No	Mix	Yes	No	Up	Yes	No	Mix	0.188902	0.190723	0.143821	0.138008	0.429312	0.0950413	5.91515	1.68106	4.9687	Up	2.42189e-08	Yes	23.8074	2.13692	6.97763	Up	7.03092e-18	Yes	0.0643995	0.111543	-1.55252	Down	0.663089	No	5.00155	0.777549	-0.242039	Down	0.904769	No	10.8347	2.51977	-1.13575
AC022509.2	ENSG00000256234	novel transcript, antisense to SSPN and ITPR2	12	26211164	26335856	lncRNA	-1	Yes	No	Mix	Yes	No	Mix	No	No	-	0.308852	0.534948	0.48761	0.0857667	-	-	6.35411	1.40151	4.3627	Up	1.75287e-05	Yes	21.4958	1.40509	6.12099	Up	6.941e-13	Yes	0.663301	0.836849	1.10275	Up	0.920903	No	3.41674	0.832652	-0.89507	Down	0.322718	No	13.3248	1.36802	-0.689935
AC022509.4	ENSG00000278095	novel transcript, antisense to SSPN	12	26273329	26273900	lncRNA	-1	Yes	No	Mix	Yes	No	Up	No	No	-	0.0617705	0.10699	0.0968653	0.167776	-	-	3.80573	1.71289	5.94511	Up	0.000157963	Yes	10.6155	0.844582	7.42505	Up	3.78822e-09	Yes	0.128799	0.223086	1.06013	Up	0.869567	No	2.42242	0.543985	-0.651721	Down	0.74663	No	5.11291	1.39182	-1.05396
AC024084.1	ENSG00000230649	novel transcript	7	136025717	136084668	lncRNA	1	No	No	-	Yes	No	Mix	No	No	-	-	-	2.72312	0.0574261	-	-	-	-	-	-	-	No	-	-	-	-	-	No	-	-	-	-	-	No	-	-	-	-	-	No	-	-	-
AC024940.1	ENSG00000177359	ovostatin 2	12	31111652	31201235	transcribed unprocessed pseudogene	-1	Yes	No	Mix	No	No	-	Yes	No	Mix	0.609313	0.371831	-	-	2.06437	1.10233	4.71061	1.09977	2.95066	Up	9.01369e-06	Yes	2.36797	0.345638	1.95839	Up	0.0120174	No	0.881066	0.143742	0.532067	Up	0.458608	No	4.59352	1.5185	-0.0363141	Down	0.972111	No	1.78046	0.942964	-0.411399
AC025580.2	ENSG00000259354	novel transcript, antisense to SLC30A4	15	45448427	45513767	lncRNA	1	Yes	No	Up	Yes	No	Up	Yes	No	Up	1.04171	0.386191	1.00385	0.64829	3.05587	0.724289	8.81249	1.91475	3.0806	Up	1.71191e-07	Yes	5.11941	1.12561	2.29703	Up	0.000435054	Yes	6.35768	1.07686	2.60955	Up	6.40828e-05	Yes	14.8611	3.54495	0.753918	Up	0.0956892	No	6.65008	1.24155	0.377395
AC025857.2	ENSG00000269899	novel transcript, sense intronic to CTSB	8	11846154	11846391	lncRNA	-1	No	No	-	Yes	No	Mix	No	No	-	-	-	3.724	0.900464	-	-	-	-	-	-	-	No	-	-	-	-	-	No	-	-	-	-	-	No	-	-	-	-	-	No	-	-	-
AC026341.1	ENSG00000242880	novel transcript	3	115147605	115564389	lncRNA	1	No	No	-	Yes	No	Up	No	No	-	-	-	0.524663	0.267732	-	-	-	-	-	-	-	No	-	-	-	-	-	No	-	-	-	-	-	No	-	-	-	-	-	No	-	-	-
AC026356.2	ENSG00000276115	novel transcript, sense intronic to BICD1	12	32352349	32354144	lncRNA	1	No	No	-	Yes	No	Mix	No	No	-	-	-	2.52058	0.496639	-	-	-	-	-	-	-	No	-	-	-	-	-	No	-	-	-	-	-	No	-	-	-	-	-	No	-	-	-
AC037198.1	ENSG00000276107	novel transcript, sense intronic to THBS1	15	39586561	39587293	lncRNA	1	Yes	No	Mix	Yes	No	Mix	Yes	No	Down	15.7618	6.66572	26.0233	3.10613	55.9332	8.95033	3.98981	0.755911	-1.98204	Down	3.68577e-07	Yes	0.940238	0.215278	-4.06726	Down	8.09352e-13	Yes	1.88795	1.46313	-3.06154	Down	5.55909e-10	Yes	5.22291	1.67536	0.388536	Up	0.850065	No	0.688785	0.42682	-0.448972
AC063950.1	ENSG00000258230	suppression of tumorigenicity 13 (colon carcinoma) (Hsp70 interacting protein) (ST13) pseudogene	12	101773114	101773755	transcribed processed pseudogene	-1	No	No	-	Yes	No	Mix	No	No	-	-	-	5.12484	0.80908	-	-	-	-	-	-	-	No	-	-	-	-	-	No	-	-	-	-	-	No	-	-	-	-	-	No	-	-	-
AC067852.3	ENSG00000267632	novel transcript	17	42509784	42511519	lncRNA	1	No	No	-	Yes	No	Mix	Yes	No	Mix	-	-	3.81206	0.741468	5.26267	0.975749	-	-	-	-	-	No	-	-	-	-	-	No	-	-	-	-	-	No	-	-	-	-	-	No	-	-	-
AC079915.1	ENSG00000266371	novel transcript, sense intronic NF1	17	31133182	31138518	lncRNA	1	No	No	-	Yes	No	Mix	No	No	-	-	-	4.09313	0.629717	-	-	-	-	-	-	-	No	-	-	-	-	-	No	-	-	-	-	-	No	-	-	-	-	-	No	-	-	-
AC083862.1	ENSG00000272941	novel transcript, antisense to C7orf49	7	135168403	135169547	lncRNA	1	Yes	No	Mix	Yes	No	Mix	Yes	No	Mix	9.85153	0.741017	8.47866	0.656594	13.1569	2.4412	25.5458	3.47023	1.37467	Up	1.40372e-09	Yes	14.35	2.42221	0.54263	Up	0.0249895	No	11.7387	1.12147	0.252853	Up	0.283436	No	24.7448	0.643461	-0.0459604	Down	0.946909	No	13.8323	1.43948	-0.0530136
AC087222.1	ENSG00000262663	novel transcript, sense intronic TBCD	17	82918282	82918785	lncRNA	1	No	No	-	Yes	No	Up	No	No	-	-	-	13.4934	1.1416	-	-	-	-	-	-	-	No	-	-	-	-	-	No	-	-	-	-	-	No	-	-	-	-	-	No	-	-	-
AC087284.1	ENSG00000273691	novel transcript, sense intronic to ZNF710	15	90024955	90026003	lncRNA	1	Yes	No	Down	Yes	No	Down	Yes	No	Down	7.15452	1.76077	10.847	0.801697	10.6776	2.23252	6.25968	1.58027	-0.192766	Down	0.617879	No	3.97895	0.297533	-0.846468	Down	0.0120535	No	2.87195	0.353409	-1.31682	Down	0.000299539	Yes	3.94908	0.563075	-0.664572	Down	0.193452	No	2.32543	0.12164	-0.774892
AC090181.2	ENSG00000269951	novel transcript, sense intronic to TSPAN3	15	77067654	77068325	lncRNA	-1	Yes	No	Mix	Yes	No	Mix	No	No	-	1.75471	1.52009	3.90602	0.966004	-	-	3.03947	1.04124	0.792587	Up	0.599553	No	1.43771	0.184612	-0.287462	Down	0.477805	No	4.99568	2.22622	1.50945	Up	0.0669935	No	3.37733	0.179067	0.152065	Up	0.955084	No	5.64308	0.968106	1.97271
AC090181.3	ENSG00000278991	TEC	15	77063397	77064910	TEC	-1	No	No	-	Yes	No	Up	No	No	-	-	-	5.91332	1.01907	-	-	-	-	-	-	-	No	-	-	-	-	-	No	-	-	-	-	-	No	-	-	-	-	-	No	-	-	-
AC090559.1	ENSG00000255197	novel transcript	11	47381509	47409369	lncRNA	-1	Yes	No	Down	Yes	No	Mix	Yes	No	Down	25.6373	1.74031	17.4639	1.93246	35.7476	0.924271	5.60822	3.99704	-2.19263	Down	9.15926e-10	Yes	6.80047	0.798122	-1.91454	Down	1.84749e-08	Yes	14.8876	1.06018	-0.784135	Down	0.0165533	No	3.10765	0.515399	-0.851718	Down	0.457332	No	2.68005	1.22722	-1.34338
AC090559.2	ENSG00000270072	novel transcript	11	47513605	47514889	lncRNA	-1	No	No	-	Yes	No	Mix	No	No	-	-	-	4.83463	0.805862	-	-	-	-	-	-	-	No	-	-	-	-	-	No	-	-	-	-	-	No	-	-	-	-	-	No	-	-	-
AC090739.1	ENSG00000254165	novel transcript	8	42537529	42538304	lncRNA	-1	No	No	-	Yes	No	Mix	No	No	-	-	-	9.56982	1.57738	-	-	-	-	-	-	-	No	-	-	-	-	-	No	-	-	-	-	-	No	-	-	-	-	-	No	-	-	-
AC091057.1	ENSG00000187951	OTU deubiquitinase 7A pseudogene [Source:NCBI gene (formerly Entrezgene);Acc:100288637]	15	30658717	30772993	lncRNA	1	No	No	-	No	No	-	Yes	No	Up	-	-	-	-	3.9922	0.33241	-	-	-	-	-	No	-	-	-	-	-	No	-	-	-	-	-	No	-	-	-	-	-	No	-	-	-
AC091059.2	ENSG00000278863	TEC	17	59362665	59363278	TEC	1	No	No	-	Yes	No	Up	No	No	-	-	-	1.71342	0.292425	-	-	-	-	-	-	-	No	-	-	-	-	-	No	-	-	-	-	-	No	-	-	-	-	-	No	-	-	-
AC092645.1	ENSG00000278962	TEC	2	112188364	112190635	TEC	1	Yes	No	Up	Yes	No	Up	Yes	No	Up	5.66537	3.40497	6.10115	0.725013	5.3829	2.14358	10.0309	3.32261	0.824212	Up	0.121417	No	8.16833	0.775924	0.527869	Up	0.616513	No	6.34112	1.73359	0.162566	Up	0.870637	No	14.3837	1.99758	0.519975	Up	0.337305	No	18.161	1.49079	1.15273
AC093278.2	ENSG00000261269	novel transcript, overlapping ZNF366	5	72439903	72442387	lncRNA	-1	Yes	No	Mix	Yes	No	Mix	Yes	No	Mix	5.32178	2.10009	3.24412	0.391208	4.12197	1.09833	12.2695	3.65945	1.20509	Up	0.00157565	No	26.1952	4.07814	2.29932	Up	5.72312e-11	Yes	1.49622	0.463202	-1.83059	Down	0.000666792	Yes	3.25225	0.398797	-1.91556	Down	1.24562e-06	Yes	7.67189	1.28015	-1.77165
AC093495.1	ENSG00000228242	novel transcript, antisense to XPC	3	14144637	14165978	lncRNA	1	No	No	-	Yes	No	Up	No	No	-	-	-	2.91023	0.353441	-	-	-	-	-	-	-	No	-	-	-	-	-	No	-	-	-	-	-	No	-	-	-	-	-	No	-	-	-
AC093583.1	ENSG00000242048	uncharacterized LOC644090 [Source:NCBI gene (formerly Entrezgene);Acc:644090]	7	151806490	151810820	lncRNA	1	No	No	-	Yes	No	Mix	Yes	No	Mix	-	-	10.982	1.93252	18.4497	3.59569	-	-	-	-	-	No	-	-	-	-	-	No	-	-	-	-	-	No	-	-	-	-	-	No	-	-	-
AC093627.4	ENSG00000240859	novel transcript	7	149549	155465	lncRNA	1	Yes	No	Mix	Yes	No	Mix	No	No	-	4.7443	1.06099	4.4545	0.819586	-	-	1.02576	0.292468	-2.2095	Down	1.70417e-05	Yes	3.60465	0.578918	-0.396339	Down	0.386154	No	6.58773	2.09572	0.473584	Up	0.37568	No	1.81828	0.322444	0.825883	Up	0.584688	No	3.5325	0.443488	-0.0291676
AC096667.1	ENSG00000283839	proline-rich protein 18-like [Source:NCBI gene (formerly Entrezgene);Acc:105373780]	2	184593577	184599008	lncRNA	-1	No	No	-	Yes	No	Mix	Yes	No	Down	-	-	6.07402	1.4733	3.20001	0.973842	-	-	-	-	-	No	-	-	-	-	-	No	-	-	-	-	-	No	-	-	-	-	-	No	-	-	-
AC099063.4	ENSG00000284734	novel transcript, antisense to GBP4	1	89198714	89207040	lncRNA	1	No	No	-	Yes	No	Mix	No	No	-	-	-	0.292785	0.0188064	-	-	-	-	-	-	-	No	-	-	-	-	-	No	-	-	-	-	-	No	-	-	-	-	-	No	-	-	-
AC099494.3	ENSG00000279620	novel transcript	16	17249674	17251395	TEC	-1	Yes	No	Mix	No	No	-	No	No	-	7.65587	2.17117	-	-	-	-	3.07837	0.627764	-1.3144	Down	0.000665491	Yes	4.68823	0.82522	-0.707522	Down	0.0421175	No	7.17596	2.23295	-0.0933947	Down	0.821255	No	6.00478	1.86113	0.963946	Up	0.0933177	No	6.12599	1.6453	0.385898
AC099548.2	ENSG00000253882	family with sequence similarity 115, member C (FAM115C) pseudogene	7	143761790	143836933	transcribed unprocessed pseudogene	-1	No	No	-	Yes	No	Mix	No	No	-	-	-	1.1029	0.41512	-	-	-	-	-	-	-	No	-	-	-	-	-	No	-	-	-	-	-	No	-	-	-	-	-	No	-	-	-
AC104695.2	ENSG00000270210	novel transcript	2	28425945	28426719	lncRNA	1	No	No	-	Yes	No	Mix	No	No	-	-	-	1.28524	0.511927	-	-	-	-	-	-	-	No	-	-	-	-	-	No	-	-	-	-	-	No	-	-	-	-	-	No	-	-	-
AC106865.1	ENSG00000250771	toll-like receptor 2 pseudogene	4	153640168	153681180	transcribed unprocessed pseudogene	1	Yes	No	Mix	Yes	No	Mix	Yes	No	Mix	3.62166	0.52999	2.50187	0.812104	1.43518	1.02182	29.8786	0.978132	3.04439	Up	2.90326e-13	Yes	6.54576	1.41183	0.853907	Up	0.0729065	No	1.4222	0.633935	-1.34853	Down	0.0522829	No	22.2819	6.21659	-0.423244	Down	0.340742	No	6.12383	1.38182	-0.0961261
AC107068.1	ENSG00000259959	novel transcript	4	47840122	47844339	lncRNA	-1	Yes	No	Mix	Yes	No	Mix	Yes	No	Mix	30.7425	15.9596	70.9459	5.90169	51.5223	11.2503	17.5398	0.802247	-0.8096	Down	0.000309557	No	11.2634	2.69807	-1.4486	Down	3.72978e-08	Yes	11.0826	4.39277	-1.47194	Down	7.30789e-08	Yes	12.8358	1.29585	-0.450459	Down	0.483449	No	11.9001	0.925892	0.07934
AC110285.2	ENSG00000262877	novel transcript	17	81388126	81390319	lncRNA	-1	No	No	-	Yes	No	Mix	No	No	-	-	-	1.57289	0.779039	-	-	-	-	-	-	-	No	-	-	-	-	-	No	-	-	-	-	-	No	-	-	-	-	-	No	-	-	-
AC119396.1	ENSG00000263264	novel protein	19	7348943	7383385	protein coding	1	Yes	No	Mix	No	No	-	No	No	-	49.2582	16.7808	-	-	-	-	23.3579	3.30713	-1.07645	Down	0.000116741	Yes	34.5737	2.64059	-0.510686	Down	0.171443	No	62.5314	25.7592	0.344217	Up	0.0431486	No	25.1281	3.38502	0.10539	Up	0.941972	No	37.6838	6.28431	0.124267
AC122718.2	ENSG00000251682	DEAD (Asp-Glu-Ala-Asp) box polypeptide 25 (DDX25) pseudogene	5	61347126	61347716	processed pseudogene	1	No	No	-	Yes	No	Mix	No	No	-	-	-	7.42345	0.60259	-	-	-	-	-	-	-	No	-	-	-	-	-	No	-	-	-	-	-	No	-	-	-	-	-	No	-	-	-
AC124319.3	ENSG00000280248	TEC	17	80339898	80342058	TEC	1	No	No	-	No	No	-	Yes	No	Mix	-	-	-	-	8.59922	0.955164	-	-	-	-	-	No	-	-	-	-	-	No	-	-	-	-	-	No	-	-	-	-	-	No	-	-	-
AC124798.1	ENSG00000260196	antisense to KCNJ11 and overlapping to a novel gene	11	17380649	17383531	lncRNA	1	No	No	-	Yes	No	Mix	No	No	-	-	-	4.1331	1.33017	-	-	-	-	-	-	-	No	-	-	-	-	-	No	-	-	-	-	-	No	-	-	-	-	-	No	-	-	-
AC133644.1	ENSG00000273445	novel transcript	2	87477495	87478034	lncRNA	-1	No	No	-	Yes	No	Mix	No	No	-	-	-	1.98897	0.554082	-	-	-	-	-	-	-	No	-	-	-	-	-	No	-	-	-	-	-	No	-	-	-	-	-	No	-	-	-
AC138207.4	ENSG00000264456	novel transcript, sense intronic RNF135	17	30971652	30973312	lncRNA	1	Yes	No	Mix	Yes	No	Mix	Yes	No	Mix	12.5496	4.67707	18.0895	1.73097	18.5117	3.17397	5.18984	1.02932	-1.27388	Down	1.8113e-05	Yes	5.93729	0.439459	-1.07976	Down	0.000147434	Yes	13.1962	3.57018	0.0724852	Up	0.730236	No	6.57973	0.897025	0.342338	Up	0.77407	No	5.4372	1.75754	-0.12694
AC138207.8	ENSG00000266865	SMAD specific E3 ubiquitin protein ligase 2 (SMURF2) pseudogene	17	31008497	31093127	transcribed unprocessed pseudogene	1	No	No	-	Yes	No	Mix	No	No	-	-	-	3.80401	0.530444	-	-	-	-	-	-	-	No	-	-	-	-	-	No	-	-	-	-	-	No	-	-	-	-	-	No	-	-	-
AC241952.1	ENSG00000275131	phosphodiesterase 4D interacting protein (PDE4DIP) pseudogene	1	120489860	120701289	transcribed unprocessed pseudogene	-1	Yes	No	Mix	No	No	-	No	No	-	39.549	7.50121	-	-	-	-	74.5985	6.55994	0.915506	Up	1.27372e-09	No	81.404	3.96285	1.04146	Up	2.41115e-11	Yes	51.9199	2.81058	0.392648	Up	0.00586105	No	77.6389	7.21511	0.0576331	Up	0.933705	No	74.3596	6.36685	-0.130579
AC243964.4	ENSG00000279095	TEC	19	44664131	44666158	TEC	1	No	No	-	Yes	No	Down	Yes	No	Down	-	-	4.96268	0.483833	7.17979	1.73441	-	-	-	-	-	No	-	-	-	-	-	No	-	-	-	-	-	No	-	-	-	-	-	No	-	-	-
AC245060.5	ENSG00000274422	novel transcript	22	22283928	22287220	lncRNA	-1	No	No	-	Yes	No	Mix	No	No	-	-	-	37.6464	2.64189	-	-	-	-	-	-	-	No	-	-	-	-	-	No	-	-	-	-	-	No	-	-	-	-	-	No	-	-	-
AC245128.3	ENSG00000268734	novel transcript	19	54890673	54891420	lncRNA	1	Yes	No	Mix	Yes	No	Mix	Yes	No	Mix	11.1792	4.89425	13.6952	0.950989	20.1065	2.26805	20.3833	2.80451	0.866573	Up	0.0549041	No	19.6576	3.00336	0.814274	Up	0.0774335	No	12.4225	6.27456	0.152144	Up	0.723988	No	15.6704	2.14514	-0.379347	Down	0.581345	No	5.34458	1.6838	-1.87894
AC245297.1	ENSG00000215861	phosphodiesterase 4D interacting protein (myomegalin) (PDE4DIP) pseudogene	1	149197992	149321732	transcribed unprocessed pseudogene	-1	Yes	No	Mix	Yes	No	Mix	No	No	-	3.97671	0.564493	2.68864	0.438456	-	-	4.2782	0.586456	0.105427	Up	0.859132	No	13.6984	2.37803	1.78436	Up	9.12226e-06	Yes	6.00052	2.41773	0.593511	Up	0.236066	No	2.73699	0.590802	-0.644415	Down	0.628826	No	5.53464	1.22908	-1.30745
AC245297.3	ENSG00000274265	novel transcript	1	149175748	149259987	lncRNA	1	No	No	-	Yes	No	Mix	No	No	-	-	-	3.46609	0.893883	-	-	-	-	-	-	-	No	-	-	-	-	-	No	-	-	-	-	-	No	-	-	-	-	-	No	-	-	-
ACAP2-IT1	ENSG00000229325	ACAP2 intronic transcript 1	3	195280723	195282741	lncRNA	-1	No	No	-	Yes	No	Down	No	No	-	-	-	8.43462	0.779874	-	-	-	-	-	-	-	No	-	-	-	-	-	No	-	-	-	-	-	No	-	-	-	-	-	No	-	-	-
ACE	ENSG00000159640	angiotensin I converting enzyme	17	63477061	63498380	protein coding	1	Yes	No	Mix	Yes	No	Mix	No	No	-	34.0107	10.5338	17.0332	2.76429	-	-	10.8716	1.62546	-1.64542	Down	7.78913e-09	Yes	49.7804	10.3785	0.549586	Up	0.00080896	No	19.501	0.825129	-0.80244	Down	0.00596916	No	10.2311	2.42643	-0.0876099	Down	0.936651	No	21.0983	0.963901	-1.23845
ACOT11	ENSG00000162390	acyl-CoA thioesterase 11	1	54542257	54639192	protein coding	1	Yes	No	Mix	Yes	No	Mix	Yes	No	Down	16.6426	4.88827	13.9142	1.39436	11.9704	0.702483	5.12539	1.15165	-1.69915	Down	3.25403e-07	Yes	15.0662	2.67009	-0.143572	Down	0.562366	No	21.8801	7.25696	0.394734	Up	0.308711	No	2.37014	0.636856	-1.11269	Down	0.0704326	No	10.4939	1.69581	-0.521766
ACOT13	ENSG00000112304	acyl-CoA thioesterase 13	6	24667035	24705065	protein coding	1	Yes	No	Mix	No	No	-	No	No	-	14.9885	3.85199	-	-	-	-	15.994	2.14991	0.0936701	Up	0.971502	No	31.4296	3.34252	1.06826	Up	4.91909e-06	Yes	13.1829	2.93491	-0.185185	Down	0.238125	No	12.0041	2.73532	-0.414004	Down	0.326003	No	17.49	1.04529	-0.845592
ACP2	ENSG00000134575	acid phosphatase 2, lysosomal	11	47239302	47248906	protein coding	-1	Yes	No	Mix	Yes	No	Down	No	No	-	60.3232	7.95363	46.1474	3.16071	-	-	27.5889	1.44474	-1.12863	Down	8.84945e-09	Yes	52.8928	5.61196	-0.189643	Down	0.580059	No	58.7639	7.31184	-0.0377823	Down	0.984169	No	25.2293	1.17983	-0.128984	Down	0.884075	No	56.2679	5.70356	0.0892411
ACP3	ENSG00000014257	acid phosphatase 3	3	132317369	132368298	protein coding	1	Yes	No	Mix	Yes	No	Down	Yes	No	Down	8.80554	1.64677	11.2359	1.2853	11.0735	1.65569	1.93945	1.24742	-2.18276	Down	3.92501e-05	Yes	8.53979	2.73362	-0.0442113	Down	0.904389	No	9.11182	1.10282	0.0493272	Up	0.978951	No	3.04697	2.06301	0.651726	Up	0.75742	No	9.08498	1.41815	0.0892818
ACP5	ENSG00000102575	acid phosphatase 5, tartrate resistant	19	11574660	11579008	protein coding	-1	Yes	No	Mix	Yes	No	Mix	Yes	No	Mix	190.729	28.9545	82.6308	6.74284	26.8257	3.42017	72.9868	3.92568	-1.38582	Down	6.23188e-13	Yes	588.175	33.4308	1.62472	Up	1.21039e-16	Yes	118.876	18.9982	-0.682066	Down	8.36993e-05	No	28.8593	1.5684	-1.3386	Down	3.94218e-10	Yes	184.762	23.1316	-1.67058
ACSL1	ENSG00000151726	acyl-CoA synthetase long chain family member 1	4	184755595	184826818	protein coding	-1	Yes	No	Up	Yes	No	Mix	No	No	-	81.4261	7.616	84.5481	2.25919	-	-	92.2343	12.1808	0.179812	Up	0.576954	No	114.13	13.6792	0.487116	Up	0.0149083	No	406.615	29.9138	2.3201	Up	2.22592e-19	Yes	122.552	9.62917	0.410016	Up	0.0713681	No	171.087	7.80534	0.584049
ACSM3	ENSG00000005187	acyl-CoA synthetase medium chain family member 3	16	20610243	20797581	protein coding	1	Yes	No	Up	Yes	No	Mix	No	No	-	8.4421	2.26953	10.2618	0.735239	-	-	18.3591	1.30766	1.12082	Up	4.52887e-05	Yes	11.4135	1.64185	0.435061	Up	0.221371	No	8.94852	3.09521	0.0840474	Up	0.954342	No	23.5573	2.22293	0.359681	Up	0.416135	No	18.698	3.50964	0.712146
ACTA2	ENSG00000107796	actin alpha 2, smooth muscle	10	88935074	88991339	protein coding	-1	No	No	-	Yes	No	Mix	No	No	-	-	-	4.85885	1.23301	-	-	-	-	-	-	-	No	-	-	-	-	-	No	-	-	-	-	-	No	-	-	-	-	-	No	-	-	-
ACTB	ENSG00000075624	actin beta	7	5526409	5563902	protein coding	-1	No	No	-	Yes	No	Down	Yes	No	Down	-	-	3487.56	327.2	4465.66	195.203	-	-	-	-	-	No	-	-	-	-	-	No	-	-	-	-	-	No	-	-	-	-	-	No	-	-	-
ACTN1	ENSG00000072110	actinin alpha 1	14	68874128	68979440	protein coding	-1	Yes	No	Mix	Yes	No	Mix	Yes	No	Mix	96.6129	21.223	62.1363	4.51214	66.1964	3.20798	93.0484	13.8289	-0.0542344	Down	0.986459	No	359.102	32.1876	1.8941	Up	3.5522e-17	Yes	91.5174	24.645	-0.0781698	Down	0.997852	No	68.0563	8.43377	-0.451254	Down	0.0703874	No	234.421	25.994	-0.615287
ACVR1B	ENSG00000135503	activin A receptor type 1B	12	51951699	51997078	protein coding	1	Yes	No	Mix	Yes	No	Mix	No	No	-	34.0161	6.38157	22.7495	2.32946	-	-	22.8436	2.27922	-0.574427	Down	0.0185978	No	31.5028	3.30682	-0.110735	Down	0.945036	No	109.346	6.69336	1.68461	Up	6.89371e-15	Yes	29.3237	2.50379	0.360276	Up	0.278676	No	50.4271	1.38987	0.67872
ACVR2A	ENSG00000121989	activin A receptor type 2A	2	147844517	147930826	protein coding	1	No	No	-	Yes	No	Down	No	No	-	-	-	69.4157	0.839237	-	-	-	-	-	-	-	No	-	-	-	-	-	No	-	-	-	-	-	No	-	-	-	-	-	No	-	-	-
ACVRL1	ENSG00000139567	activin A receptor like type 1	12	51906908	51923361	protein coding	1	Yes	No	Mix	Yes	No	Mix	No	No	-	2.3683	1.11324	1.63269	0.641054	-	-	1.07229	0.387834	-1.14315	Down	0.448104	No	1.57325	0.709056	-0.590103	Down	0.911076	No	23.22	4.89214	3.29345	Up	3.84921e-12	Yes	2.64811	0.483616	1.30426	Up	0.252777	No	1.82989	1.27921	0.21801
ADA	ENSG00000196839	adenosine deaminase	20	44619522	44652233	protein coding	-1	No	No	-	Yes	No	Down	Yes	No	Mix	-	-	54.6174	5.62098	71.6736	18.6408	-	-	-	-	-	No	-	-	-	-	-	No	-	-	-	-	-	No	-	-	-	-	-	No	-	-	-
ADA2	ENSG00000093072	adenosine deaminase 2	22	17178790	17258235	protein coding	-1	Yes	No	Mix	Yes	No	Mix	No	No	-	412.178	25.8666	362.189	27.5289	-	-	141.878	17.8387	-1.53861	Down	7.41963e-19	Yes	179.232	19.7789	-1.20144	Down	5.47933e-15	Yes	360.811	53.4908	-0.192025	Down	0.162653	No	146.199	9.33841	0.0432822	Up	0.954743	No	204.157	9.23088	0.187855
ADAM19	ENSG00000135074	ADAM metallopeptidase domain 19	5	157395534	157575775	protein coding	-1	Yes	No	Up	Yes	No	Mix	Yes	No	Mix	69.0158	1.23005	57.6859	1.30911	82.083	2.73052	173.73	8.46038	1.33185	Up	6.78009e-17	Yes	108.145	11.4392	0.647971	Up	6.56107e-07	No	95.2065	20.4709	0.464133	Up	0.000389196	No	178.278	3.86142	0.0372801	Up	0.9529	No	123.401	5.35255	0.190381
ADAM28	ENSG00000042980	ADAM metallopeptidase domain 28	8	24294069	24359014	protein coding	1	Yes	No	Mix	Yes	No	Mix	No	No	-	183.477	35.2195	301.334	20.1293	-	-	65.4965	7.61169	-1.48611	Down	5.13897e-15	Yes	44.3524	1.90359	-2.04851	Down	1.14373e-19	Yes	206.843	53.7337	0.172937	Up	0.478035	No	90.082	6.15167	0.459821	Up	0.0191008	No	69.1541	4.28581	0.640802
ADAM9	ENSG00000168615	ADAM metallopeptidase domain 9	8	38996869	39105261	protein coding	1	Yes	No	Mix	Yes	No	Down	Yes	No	Down	103.159	23.5667	126.381	8.05658	89.7577	11.4816	83.6157	11.9774	-0.303031	Down	0.0659745	No	105.116	10.8174	0.0271087	Up	0.995569	No	64.8272	8.98332	-0.670205	Down	8.90102e-05	No	45.532	2.07017	-0.876894	Down	5.18257e-06	No	48.2801	5.29835	-1.12249
ADAMDEC1	ENSG00000134028	ADAM like decysin 1	8	24384285	24406013	protein coding	1	Yes	No	Mix	Yes	No	Mix	Yes	No	Mix	58.9197	17.0636	118.06	24.083	21.9526	6.12132	12.3383	4.95561	-2.2556	Down	7.94768e-07	Yes	26.0719	6.35385	-1.17625	Down	0.00281063	No	88.8419	39.4163	0.592491	Up	0.220932	No	22.4703	5.49775	0.864874	Up	0.253361	No	37.0967	6.95988	0.508793
ADAMTS14	ENSG00000138316	ADAM metallopeptidase with thrombospondin type 1 motif 14	10	70672506	70762441	protein coding	1	Yes	No	Down	Yes	No	Down	Yes	No	Down	7.66083	2.59261	5.89971	1.08737	4.91416	0.509863	4.61421	0.0879408	-0.731417	Down	0.250321	No	3.5254	0.508091	-1.11971	Down	0.0397919	No	1.15927	0.444202	-2.72429	Down	3.10267e-06	Yes	3.28336	0.81401	-0.490911	Down	0.685708	No	1.0434	1.02735	-1.75649
ADAMTS7	ENSG00000136378	ADAM metallopeptidase with thrombospondin type 1 motif 7	15	78759206	78811464	protein coding	-1	No	No	-	Yes	No	Up	No	No	-	-	-	0.104197	0.180474	-	-	-	-	-	-	-	No	-	-	-	-	-	No	-	-	-	-	-	No	-	-	-	-	-	No	-	-	-
ADAMTSL4	ENSG00000143382	ADAMTS like 4	1	150549369	150560937	protein coding	1	Yes	No	Mix	Yes	Yes	Down	Yes	No	Down	35.5244	7.3438	15.6284	2.15313	17.2995	0.995817	26.4688	10.4254	-0.424519	Down	0.262743	No	44.405	8.60889	0.321913	Up	0.265819	No	22.3618	6.78676	-0.667775	Down	0.0977844	No	7.61141	0.499844	-1.79806	Down	2.76473e-06	Yes	8.46709	2.20318	-2.39078
ADAP2	ENSG00000184060	ArfGAP with dual PH domains 2	17	30906344	30959322	protein coding	1	Yes	No	Down	Yes	No	Mix	Yes	No	Down	67.7096	15.4666	66.4157	9.37635	81.4667	17.1058	14.2109	1.01326	-2.25236	Down	3.14799e-14	Yes	16.0849	3.54877	-2.07366	Down	1.47468e-13	Yes	63.429	2.59973	-0.0942165	Down	0.91095	No	9.13159	3.13794	-0.638058	Down	0.155371	No	7.73989	2.20011	-1.05532
ADGRB1	ENSG00000181790	adhesion G protein-coupled receptor B1	8	142449430	142545009	protein coding	1	No	No	-	No	No	-	Yes	No	Mix	-	-	-	-	13.4056	0.392881	-	-	-	-	-	No	-	-	-	-	-	No	-	-	-	-	-	No	-	-	-	-	-	No	-	-	-
ADGRD1	ENSG00000111452	adhesion G protein-coupled receptor D1	12	130953907	131141469	protein coding	1	Yes	No	Mix	No	No	-	Yes	No	Mix	1.43868	1.27097	-	-	2.51564	0.818623	6.25096	0.72724	2.11934	Up	0.00233037	No	10.5782	2.90138	2.87828	Up	1.01612e-06	Yes	1.33453	0.650589	-0.108408	Down	0.655827	No	2.97084	1.32737	-1.0732	Down	0.0932965	No	2.28411	0.842052	-2.21139
ADGRE1	ENSG00000174837	adhesion G protein-coupled receptor E1	19	6887566	6940459	protein coding	1	Yes	No	Mix	Yes	No	Down	Yes	No	Down	20.2106	4.73775	30.1487	4.62905	21.6143	7.17979	8.56307	0.65862	-1.23891	Down	1.38998e-05	Yes	6.53797	0.875665	-1.62819	Down	2.75191e-08	Yes	8.86278	1.79262	-1.18928	Down	7.70667e-05	Yes	8.38513	0.858774	-0.030295	Down	0.984004	No	9.76868	1.67306	0.57932
ADGRE2	ENSG00000127507	adhesion G protein-coupled receptor E2	19	14732392	14778560	protein coding	-1	Yes	No	Mix	Yes	No	Down	Yes	No	Down	69.7406	6.5167	59.2122	1.14616	113.161	5.18302	59.0139	7.45466	-0.240944	Down	0.243025	No	80.5915	6.97712	0.208628	Up	0.53453	No	35.6995	3.05085	-0.966097	Down	5.73426e-06	No	21.5961	5.71145	-1.45028	Down	2.01239e-09	Yes	16.4801	3.01612	-2.2899
ADGRE3	ENSG00000131355	adhesion G protein-coupled receptor E3	19	14619117	14690027	protein coding	-1	Yes	No	Mix	No	No	-	Yes	No	Mix	1.79732	0.795217	-	-	4.43416	1.14576	22.4762	6.3772	3.64448	Up	1.03337e-12	Yes	4.03525	1.42773	1.16681	Up	0.10778	No	0.321998	0.557716	-2.48072	Down	0.0260814	No	15.7978	2.57952	-0.508679	Down	0.318046	No	1.79438	1.17604	-1.16917
ADGRE4P	ENSG00000268758	adhesion G protein-coupled receptor E4, pseudogene	19	6952500	6997872	transcribed unprocessed pseudogene	-1	Yes	No	Mix	Yes	No	Mix	No	No	-	17.8611	5.74344	12.399	1.8745	-	-	13.2518	2.5325	-0.430628	Down	0.0961518	No	35.0035	3.00995	0.970679	Up	0.000977719	No	14.2867	4.05943	-0.322144	Down	0.18651	No	4.95131	1.27805	-1.42031	Down	0.000316142	Yes	8.39125	0.686393	-2.06054
ADGRG1	ENSG00000205336	adhesion G protein-coupled receptor G1	16	57610652	57665580	protein coding	1	No	No	-	No	No	-	Yes	No	Mix	-	-	-	-	236.518	4.40456	-	-	-	-	-	No	-	-	-	-	-	No	-	-	-	-	-	No	-	-	-	-	-	No	-	-	-
ADGRG3	ENSG00000182885	adhesion G protein-coupled receptor G3	16	57668277	57689378	protein coding	1	Yes	No	Mix	Yes	No	Up	Yes	No	Up	2.17222	1.21931	1.10695	0.720843	1.43208	0.384253	8.00761	1.50501	1.88221	Up	1.73552e-05	Yes	4.76048	1.26176	1.13194	Up	0.0185233	No	2.01012	0.275547	-0.111889	Down	0.880932	No	12.8041	2.37117	0.677159	Up	0.0916659	No	9.40813	0.374047	0.982799
ADI1	ENSG00000182551	acireductone dioxygenase 1	2	3497366	3519531	protein coding	-1	Yes	No	Down	Yes	No	Down	No	No	-	58.3998	4.69052	61.8972	2.65925	-	-	29.0923	2.60818	-1.00533	Down	1.71679e-08	Yes	37.4236	0.959857	-0.642015	Down	0.000118416	No	44.3294	1.07858	-0.397701	Down	0.0284	No	25.0957	3.54735	-0.213195	Down	0.655032	No	28.2541	4.45214	-0.405488
ADM	ENSG00000148926	adrenomedullin	11	10305073	10307397	protein coding	1	No	No	-	Yes	No	Down	Yes	No	Mix	-	-	5.79516	1.24658	12.615	4.03041	-	-	-	-	-	No	-	-	-	-	-	No	-	-	-	-	-	No	-	-	-	-	-	No	-	-	-
ADM2	ENSG00000128165	adrenomedullin 2	22	50481543	50486440	protein coding	1	No	No	-	Yes	No	Up	No	No	-	-	-	1.51859	0.250198	-	-	-	-	-	-	-	No	-	-	-	-	-	No	-	-	-	-	-	No	-	-	-	-	-	No	-	-	-
ADTRP	ENSG00000111863	androgen dependent TFPI regulating protein	6	11712054	11807046	protein coding	-1	Yes	No	Mix	Yes	No	Up	No	No	-	5.06103	0.952944	7.03784	0.438338	-	-	12.5585	1.29341	1.31116	Up	1.46477e-05	Yes	13.3217	1.18024	1.39627	Up	3.76459e-06	Yes	6.07858	2.54062	0.264303	Up	0.525007	No	12.2872	2.10729	-0.0315064	Down	0.973399	No	12.5042	2.26837	-0.0913591
AF117829.1	ENSG00000251136	novel transcript	8	89585872	89757812	lncRNA	-1	Yes	No	Mix	No	No	-	Yes	No	Mix	12.9879	3.14486	-	-	15.3069	2.30947	32.7612	5.09939	1.33481	Up	2.37166e-07	Yes	18.3233	0.687126	0.496509	Up	0.224995	No	14.9643	2.38043	0.204353	Up	0.889549	No	35.5767	5.03657	0.118946	Up	0.884277	No	16.3509	1.87633	-0.164309
AFF2	ENSG00000155966	AF4/FMR2 family member 2	X	148500617	149000663	protein coding	1	Yes	No	Mix	No	No	-	Yes	No	Down	3.94968	1.13499	-	-	18.3512	2.44503	10.9097	1.62131	1.4658	Up	9.03072e-05	Yes	4.1598	1.15625	0.0747778	Up	0.97913	No	3.7228	0.543671	-0.0853477	Down	0.683606	No	8.56404	2.34017	-0.349242	Down	0.621078	No	5.14842	0.619021	0.307616
AGAP1	ENSG00000157985	ArfGAP with GTPase domain, ankyrin repeat and PH domain 1	2	235494043	236131800	protein coding	1	No	No	-	No	No	-	Yes	No	Mix	-	-	-	-	34.3251	1.5198	-	-	-	-	-	No	-	-	-	-	-	No	-	-	-	-	-	No	-	-	-	-	-	No	-	-	-
AGAP3	ENSG00000133612	ArfGAP with GTPase domain, ankyrin repeat and PH domain 3	7	151085831	151144436	protein coding	1	Yes	No	Down	Yes	No	Mix	Yes	No	Mix	125.542	22.7482	78.5347	7.96621	107.032	6.09784	57.5494	2.58291	-1.1253	Down	2.89619e-08	Yes	97.4271	4.73946	-0.36578	Down	0.136372	No	102.996	33.6998	-0.285588	Down	0.295727	No	48.2213	3.02427	-0.255131	Down	0.590902	No	66.6876	2.76431	-0.546905
AGPAT2	ENSG00000169692	1-acylglycerol-3-phosphate O-acyltransferase 2	9	136673143	136687457	protein coding	-1	Yes	No	Down	Yes	No	Mix	No	No	-	27.2922	11.5556	13.1596	1.32794	-	-	11.8979	3.12476	-1.19778	Down	0.000511778	Yes	19.4787	3.49515	-0.486591	Down	0.47069	No	24.9642	6.67236	-0.12863	Down	0.835524	No	7.85174	2.37037	-0.599621	Down	0.416956	No	14.0617	2.2669	-0.470122
AGPAT4	ENSG00000026652	1-acylglycerol-3-phosphate O-acyltransferase 4	6	161129967	161274061	protein coding	-1	No	No	-	Yes	No	Up	No	No	-	-	-	29.543	2.39153	-	-	-	-	-	-	-	No	-	-	-	-	-	No	-	-	-	-	-	No	-	-	-	-	-	No	-	-	-
AGRN	ENSG00000188157	agrin	1	1020120	1056118	protein coding	1	Yes	No	Down	Yes	No	Down	Yes	No	Mix	109.196	47.9672	46.3672	3.71589	108.276	2.82405	102.733	8.57631	-0.088022	Down	0.986663	No	85.7209	10.6509	-0.349206	Down	0.598261	No	38.1069	22.048	-1.5188	Down	3.68529e-05	Yes	66.1878	7.76631	-0.634265	Down	0.105403	No	37.3523	3.92055	-1.19845
AGTRAP	ENSG00000177674	angiotensin II receptor associated protein	1	11736084	11754802	protein coding	1	Yes	No	Down	Yes	No	Mix	Yes	No	Mix	35.4735	8.69271	20.918	2.6467	30.4855	3.98891	12.2117	3.56484	-1.53848	Down	2.83916e-08	Yes	27.5796	0.384626	-0.36314	Down	0.264077	No	27.7307	3.49476	-0.35526	Down	0.259462	No	11.0312	0.727839	-0.146672	Down	0.921869	No	18.0427	1.56847	-0.612189
AHR	ENSG00000106546	aryl hydrocarbon receptor	7	16916359	17346152	protein coding	1	No	No	-	Yes	No	Down	No	No	-	-	-	79.2677	6.96275	-	-	-	-	-	-	-	No	-	-	-	-	-	No	-	-	-	-	-	No	-	-	-	-	-	No	-	-	-
AHRR	ENSG00000063438	aryl-hydrocarbon receptor repressor	5	321759	435110	protein coding	1	Yes	No	Down	Yes	No	Mix	Yes	No	Down	277.281	29.1034	201.065	14.4998	269.256	6.36808	190.101	33.5198	-0.544586	Down	0.00200131	No	211.768	25.255	-0.388866	Down	0.0533607	No	165.504	37.203	-0.744483	Down	8.36993e-05	No	106.167	9.2563	-0.840426	Down	1.58571e-05	No	86.4261	12.2131	-1.29294
AIF1	ENSG00000204472	allograft inflammatory factor 1	6	31615217	31617021	protein coding	1	Yes	No	Down	Yes	No	Down	Yes	No	Down	91.8743	26.4162	90.0688	5.95829	39.574	4.39135	12.9326	3.4218	-2.82865	Down	1.26799e-13	Yes	10.7225	1.6091	-3.09902	Down	9.43779e-15	Yes	54.5378	5.50012	-0.752404	Down	0.0166173	No	6.3344	2.2252	-1.02973	Down	0.0933177	No	5.49142	1.1894	-0.965393
AIM2	ENSG00000163568	absent in melanoma 2	1	159062484	159147096	protein coding	-1	Yes	No	Mix	Yes	No	Mix	Yes	No	Mix	7.48613	2.72071	7.67185	0.422993	7.48864	0.770763	29.8831	1.39627	1.99704	Up	2.47029e-10	Yes	10.4147	2.13482	0.476332	Up	0.414277	No	6.60743	2.47123	-0.180132	Down	0.364513	No	22.9706	4.22521	-0.379538	Down	0.319853	No	10.2535	0.600662	-0.0225099
AK4	ENSG00000162433	adenylate kinase 4	1	65147549	65232145	protein coding	1	Yes	No	Mix	Yes	No	Mix	Yes	No	Mix	1.04889	0.418605	0.902934	0.544166	1.11368	0.16072	6.68787	0.267928	2.67269	Up	3.17058e-06	Yes	35.9045	8.53185	5.09723	Up	7.65234e-19	Yes	1.88528	1.07724	0.845918	Up	0.263405	No	4.64758	0.328738	-0.525069	Down	0.559714	No	25.881	2.3559	-0.472273
AK5	ENSG00000154027	adenylate kinase 5	1	77282019	77559966	protein coding	1	Yes	No	Mix	Yes	No	Down	No	No	-	11.6388	2.28968	13.1984	0.641955	-	-	3.75939	1.51083	-1.63037	Down	2.50178e-06	Yes	5.99601	1.85551	-0.956863	Down	0.00316171	No	11.2862	1.99895	-0.0443754	Down	0.965338	No	4.56267	1.61622	0.27938	Up	0.802724	No	4.71203	1.23825	-0.347654
AK8	ENSG00000165695	adenylate kinase 8	9	132725578	132878777	protein coding	-1	Yes	No	Mix	No	No	-	No	No	-	0.494164	0.855916	-	-	-	-	5.65898	1.64432	3.51748	Up	0.000793614	Yes	3.29983	1.01523	2.73933	Up	0.0365071	No	1.36208	0.90821	1.46275	Up	0.529013	No	3.38192	1.28718	-0.7427	Down	0.633978	No	3.27026	1.97255	-0.012986
AKAP12	ENSG00000131016	A-kinase anchoring protein 12	6	151239967	151358559	protein coding	1	No	No	-	Yes	No	Mix	No	No	-	-	-	1.8521	0.226072	-	-	-	-	-	-	-	No	-	-	-	-	-	No	-	-	-	-	-	No	-	-	-	-	-	No	-	-	-
AKR1A1	ENSG00000117448	aldo-keto reductase family 1 member A1	1	45550543	45570049	protein coding	1	Yes	No	Down	No	No	-	Yes	No	Down	112.942	17.4203	-	-	64.6144	7.95544	50.7054	2.60161	-1.15537	Down	2.5543e-09	Yes	78.4803	8.49242	-0.525176	Down	0.00680288	No	82.8061	22.1952	-0.447769	Down	0.0399062	No	35.566	4.22929	-0.511641	Down	0.0348511	No	56.6633	2.96453	-0.469915
AKR1C1	ENSG00000187134	aldo-keto reductase family 1 member C1	10	4963253	4983283	protein coding	1	No	No	-	Yes	No	Mix	No	No	-	-	-	1.2071	0.235722	-	-	-	-	-	-	-	No	-	-	-	-	-	No	-	-	-	-	-	No	-	-	-	-	-	No	-	-	-
AL022324.2	ENSG00000231466	PHD finger protein 10 (PHF10) pseudogene	22	25349543	25350322	processed pseudogene	-1	No	No	-	Yes	No	Mix	No	No	-	-	-	5.17878	0.854121	-	-	-	-	-	-	-	No	-	-	-	-	-	No	-	-	-	-	-	No	-	-	-	-	-	No	-	-	-
AL031587.5	ENSG00000278948	TEC	22	37943050	37944898	TEC	1	No	No	-	No	No	-	Yes	No	Mix	-	-	-	-	5.81416	1.31192	-	-	-	-	-	No	-	-	-	-	-	No	-	-	-	-	-	No	-	-	-	-	-	No	-	-	-
AL031590.1	ENSG00000284633	novel transcript, antisense to PDGFB	22	39242188	39279897	lncRNA	1	Yes	No	Mix	No	No	-	No	No	-	1.33858	0.365039	-	-	-	-	6.91201	1.59435	2.36841	Up	1.04981e-06	Yes	3.15431	0.484126	1.23662	Up	0.0309278	No	0.960417	0.751308	-0.478966	Down	0.709852	No	3.81112	0.352545	-0.858892	Down	0.0977174	No	2.31369	1.50043	-0.44713
AL031595.3	ENSG00000280434	novel transcript, sense overlapping PARVB	22	44139365	44153626	lncRNA	1	No	No	-	No	No	-	Yes	No	Down	-	-	-	-	17.8879	4.29316	-	-	-	-	-	No	-	-	-	-	-	No	-	-	-	-	-	No	-	-	-	-	-	No	-	-	-
AL109809.1	ENSG00000232528	pseudogene similar to F830045P16Rik	20	1767957	1779995	transcribed unitary pseudogene	-1	Yes	No	Mix	No	No	-	Yes	No	Down	0.882741	0.961331	-	-	4.28358	1.55529	0.952586	0.571568	0.109858	Up	0.99694	No	5.26276	0.359705	2.57576	Up	0.000453916	Yes	1.39367	1.29444	0.658827	Up	0.776664	No	0.295823	0.348859	-1.68712	Down	0.505349	No	1.68593	0.957186	-1.64227
AL133375.1	ENSG00000245261	novel transcript	6	43213801	43223860	lncRNA	-1	No	No	-	Yes	No	Up	No	No	-	-	-	1.88072	0.41898	-	-	-	-	-	-	-	No	-	-	-	-	-	No	-	-	-	-	-	No	-	-	-	-	-	No	-	-	-
AL135818.1	ENSG00000258875	novel transcript, antisense to GPR68	14	91242759	91252211	lncRNA	1	Yes	No	Mix	No	No	-	No	No	-	18.5599	2.46369	-	-	-	-	48.4202	6.28344	1.38342	Up	8.01737e-11	Yes	26.4802	3.33788	0.512727	Up	0.021285	No	19.7114	6.61988	0.0868412	Up	0.971684	No	26.681	2.02099	-0.859793	Down	4.37446e-06	No	21.1496	1.57319	-0.324281
AL136295.5	ENSG00000259529	novel transcript	14	24147548	24166452	protein coding	1	No	No	-	Yes	No	Mix	Yes	No	Mix	-	-	7.2272	1.49272	6.20715	2.39388	-	-	-	-	-	No	-	-	-	-	-	No	-	-	-	-	-	No	-	-	-	-	-	No	-	-	-
AL138756.1	ENSG00000259953	novel transcript, overlapping SUSD1	9	112028570	112039143	lncRNA	-1	No	No	-	Yes	No	Mix	No	No	-	-	-	11.6777	1.89367	-	-	-	-	-	-	-	No	-	-	-	-	-	No	-	-	-	-	-	No	-	-	-	-	-	No	-	-	-
AL157813.1	ENSG00000274929	novel transcript, sense intronic to RCBTB2	13	48532013	48532599	lncRNA	-1	No	No	-	Yes	No	Mix	No	No	-	-	-	2.81484	0.19078	-	-	-	-	-	-	-	No	-	-	-	-	-	No	-	-	-	-	-	No	-	-	-	-	-	No	-	-	-
AL157935.2	ENSG00000257524	novel protein	9	127867850	127906022	protein coding	-1	No	No	-	Yes	No	Up	No	No	-	-	-	4.14667	1.18172	-	-	-	-	-	-	-	No	-	-	-	-	-	No	-	-	-	-	-	No	-	-	-	-	-	No	-	-	-
AL161787.1	ENSG00000219928	ribosomal protein S29 (RPS29) pseudogene	9	87525302	87525475	processed pseudogene	1	No	No	-	Yes	No	Mix	No	No	-	-	-	2.76274	0.263074	-	-	-	-	-	-	-	No	-	-	-	-	-	No	-	-	-	-	-	No	-	-	-	-	-	No	-	-	-
AL353597.1	ENSG00000227920	novel transcript	6	37545145	37550860	lncRNA	1	No	No	-	Yes	No	Up	No	No	-	-	-	1.15757	0.342947	-	-	-	-	-	-	-	No	-	-	-	-	-	No	-	-	-	-	-	No	-	-	-	-	-	No	-	-	-
AL355336.1	ENSG00000225092	novel transcript	6	7183083	7185287	lncRNA	1	Yes	No	Down	No	No	-	No	No	-	10.4136	4.61995	-	-	-	-	5.69993	0.846817	-0.869459	Down	0.0233134	No	5.90554	1.65346	-0.818333	Down	0.0354034	No	4.19687	0.748838	-1.31109	Down	0.000909803	Yes	4.66747	0.322334	-0.288301	Down	0.847489	No	3.90988	0.310617	-0.594945
AL359183.1	ENSG00000279406	TEC	10	71364243	71366374	TEC	1	No	No	-	Yes	No	Mix	No	No	-	-	-	1.62279	0.397355	-	-	-	-	-	-	-	No	-	-	-	-	-	No	-	-	-	-	-	No	-	-	-	-	-	No	-	-	-
AL365475.1	ENSG00000261208	novel Pumilio domain-containing protein KIAA0020 pseudogene	14	52286797	52289268	processed pseudogene	1	No	No	-	No	No	-	Yes	No	Mix	-	-	-	-	20.332	1.9942	-	-	-	-	-	No	-	-	-	-	-	No	-	-	-	-	-	No	-	-	-	-	-	No	-	-	-
AL390719.1	ENSG00000217801	protein tyrosine phosphatase family pseudogene	1	1059708	1069355	transcribed unprocessed pseudogene	1	Yes	No	Mix	Yes	No	Mix	Yes	No	Mix	1.93881	1.95545	0.793963	0.395552	4.27737	0.0825043	14.1733	3.12955	2.86994	Up	1.94716e-08	Yes	9.14928	0.900428	2.23849	Up	1.10117e-05	Yes	0.406999	0.353824	-2.25207	Down	0.0868812	No	9.14114	2.9494	-0.632734	Down	0.311458	No	5.32371	2.07683	-0.781226
AL512306.2	ENSG00000240219	novel transcript	1	204626775	204629712	lncRNA	1	No	No	-	Yes	No	Mix	No	No	-	-	-	6.04647	0.521568	-	-	-	-	-	-	-	No	-	-	-	-	-	No	-	-	-	-	-	No	-	-	-	-	-	No	-	-	-
AL844908.1	ENSG00000272825	novel transcript	21	44936303	44936954	lncRNA	1	Yes	No	Mix	No	No	-	Yes	No	Mix	5.05316	1.41256	-	-	5.98647	2.12129	19.9681	2.12707	1.98244	Up	1.11828e-08	Yes	21.0864	0.639192	2.06105	Up	2.68046e-09	Yes	1.85377	0.954362	-1.44673	Down	0.00109894	No	6.79369	0.579659	-1.55543	Down	2.19243e-07	Yes	11.1844	3.55864	-0.914822
ALAS1	ENSG00000023330	5'-aminolevulinate synthase 1	3	52198086	52214327	protein coding	1	Yes	No	Mix	Yes	No	Mix	No	No	-	70.6151	1.93249	46.2372	1.91562	-	-	59.0929	10.1792	-0.256992	Down	0.156993	No	172.357	12.2902	1.28735	Up	1.88566e-13	Yes	82.0363	11.3017	0.216284	Up	0.210981	No	49.509	5.53882	-0.255294	Down	0.416135	No	106.808	8.20055	-0.690376
ALCAM	ENSG00000170017	activated leukocyte cell adhesion molecule	3	105366909	105576900	protein coding	1	Yes	No	Mix	Yes	No	Mix	Yes	No	Mix	46.2936	9.41362	48.4941	5.72236	40.9869	1.6954	106.409	17.1864	1.20074	Up	2.58872e-10	Yes	154.405	5.27377	1.73784	Up	2.73021e-16	Yes	34.0428	4.94912	-0.443461	Down	0.00720228	No	59.5506	0.324695	-0.837438	Down	8.22952e-07	No	78.5862	5.21279	-0.974374
ALDH1A1	ENSG00000165092	aldehyde dehydrogenase 1 family member A1	9	72900671	73080442	protein coding	-1	Yes	No	Mix	Yes	No	Down	Yes	No	Mix	40.8589	7.87198	19.4432	6.90003	4.30438	1.14232	0.818374	0.376968	-5.64175	Down	4.15611e-20	Yes	5.07572	1.12873	-3.00897	Down	1.01709e-15	Yes	31.591	4.58356	-0.37114	Down	0.214446	No	0.899193	0.191177	0.13587	Up	0.973399	No	2.44068	0.949947	-1.05633
ALDH1A2	ENSG00000128918	aldehyde dehydrogenase 1 family member A2	15	57953424	58497866	protein coding	-1	Yes	No	Mix	No	No	-	No	No	-	1.2342	0.327447	-	-	-	-	1.02576	0.292468	-0.266882	Down	0.79404	No	17.9585	4.34876	3.86302	Up	2.89072e-11	Yes	1.4222	0.633935	0.20455	Up	0.975456	No	1.01344	0.65903	-0.0174256	Down	0.999746	No	16.8384	5.37683	-0.0929173
ALDH2	ENSG00000111275	aldehyde dehydrogenase 2 family member	12	111766887	111817532	protein coding	1	Yes	No	Mix	Yes	No	Mix	Yes	No	Mix	62.4819	16.7608	61.2248	10.8578	12.978	2.2214	11.0238	0.318673	-2.50282	Down	5.13897e-15	Yes	22.7184	3.2188	-1.45957	Down	7.18679e-09	Yes	76.398	11.1118	0.290096	Up	0.100527	No	9.60744	1.85201	-0.198394	Down	0.884689	No	13.8334	1.27054	-0.715709
ALDH3B1	ENSG00000006534	aldehyde dehydrogenase 3 family member B1	11	68008578	68029282	protein coding	1	Yes	No	Mix	Yes	No	Down	Yes	No	Down	53.0957	8.46426	29.7055	3.58564	29.623	4.53413	13.3552	4.42045	-1.9912	Down	7.76686e-11	Yes	54.7193	10.4263	0.0434538	Up	0.842096	No	43.6859	11.4743	-0.281428	Down	0.4664	No	6.8702	2.14775	-0.958975	Down	0.0438193	No	24.4406	0.538435	-1.16277
ALOX15B	ENSG00000179593	arachidonate 15-lipoxygenase type B	17	8039034	8049134	protein coding	1	Yes	No	Mix	Yes	No	Mix	Yes	No	Mix	7.30288	4.34602	4.76163	1.55959	3.57864	0.80695	21.5623	5.1498	1.56198	Up	1.00371e-05	Yes	14.3976	3.82408	0.979291	Up	0.0036033	No	1.04672	0.932253	-2.8026	Down	0.00116066	No	16.4062	1.84827	-0.39427	Down	0.689878	No	7.23652	1.62152	-0.992461
ALOX5	ENSG00000012779	arachidonate 5-lipoxygenase	10	45374176	45446119	protein coding	1	Yes	No	Mix	Yes	No	Mix	Yes	No	Mix	26.7652	2.00048	24.3459	4.26848	29.278	2.51464	27.5233	1.44287	0.0402978	Up	0.980087	No	19.8429	3.15447	-0.431735	Down	0.129434	No	162.773	15.6883	2.60443	Up	5.33006e-19	Yes	24.4514	2.044	-0.170738	Down	0.846595	No	46.5092	3.76178	1.22889
ALOX5AP	ENSG00000132965	arachidonate 5-lipoxygenase activating protein	13	30713478	30764426	protein coding	1	Yes	No	Mix	No	No	-	No	No	-	18.8709	6.80383	-	-	-	-	31.6167	3.37329	0.744519	Up	0.0130855	No	38.1254	2.40177	1.01459	Up	0.000154091	Yes	19.8356	7.64324	0.0719266	Up	0.78473	No	33.3468	3.87279	0.0768636	Up	0.944377	No	36.6816	4.00646	-0.0556966
ALPK1	ENSG00000073331	alpha kinase 1	4	112285509	112442621	protein coding	1	No	No	-	Yes	No	Mix	Yes	No	Mix	-	-	59.6223	5.84769	39.2727	5.25485	-	-	-	-	-	No	-	-	-	-	-	No	-	-	-	-	-	No	-	-	-	-	-	No	-	-	-
ALS2CL	ENSG00000178038	ALS2 C-terminal like	3	46668995	46693704	protein coding	-1	No	No	-	Yes	No	Mix	No	No	-	-	-	8.0402	0.373238	-	-	-	-	-	-	-	No	-	-	-	-	-	No	-	-	-	-	-	No	-	-	-	-	-	No	-	-	-
AMZ1	ENSG00000174945	archaelysin family metallopeptidase 1	7	2679522	2775500	protein coding	1	Yes	No	Mix	Yes	No	Up	Yes	No	Up	3.43704	2.43077	0.878354	0.0564192	0.762069	0.494799	2.66584	0.122738	-0.366574	Down	0.936606	No	8.16891	0.684272	1.24898	Up	0.0001429	Yes	2.95955	1.24708	-0.21579	Down	0.642158	No	3.9561	0.690513	0.569486	Up	0.6406	No	14.0036	2.16067	0.777585
ANK3-DT	ENSG00000254271	ANK3 divergent transcript	10	60734342	60741828	lncRNA	1	No	No	-	Yes	No	Mix	No	No	-	-	-	0.383413	0.213963	-	-	-	-	-	-	-	No	-	-	-	-	-	No	-	-	-	-	-	No	-	-	-	-	-	No	-	-	-
ANKRD1	ENSG00000148677	ankyrin repeat domain 1	10	90912096	90921087	protein coding	-1	Yes	No	Mix	Yes	No	Up	Yes	No	Mix	0.185311	0.320969	0.519903	0.459539	0.714486	0.309475	2.90546	0.943412	3.97074	Up	0.00517633	No	19.2169	3.48154	6.69628	Up	4.81038e-13	Yes	0.128799	0.223086	-0.52483	Down	0.768566	No	4.48004	1.02379	0.624747	Up	0.626064	No	18.5659	2.56001	-0.0497206
ANKRD33B	ENSG00000164236	ankyrin repeat domain 33B	5	10564070	10657816	protein coding	1	Yes	No	Mix	Yes	No	Mix	Yes	No	Mix	8.06071	1.60974	7.37064	0.880892	9.53555	1.38682	45.2179	6.88118	2.48792	Up	1.70898e-17	Yes	20.5138	3.13204	1.34761	Up	7.94289e-08	Yes	8.81463	1.25637	0.128993	Up	0.654961	No	31.2128	1.94951	-0.534757	Down	0.0102252	No	14.3359	1.6745	-0.516961
ANKRD50	ENSG00000151458	ankyrin repeat domain 50	4	124664048	124712732	protein coding	-1	Yes	No	Down	Yes	No	Down	Yes	No	Mix	23.8879	5.26283	36.4899	2.49947	21.7562	2.8291	6.48382	0.558679	-1.88136	Down	1.16768e-10	Yes	11.0192	1.09658	-1.11626	Down	2.25677e-06	Yes	14.974	4.16222	-0.673818	Down	0.00226361	No	6.02506	0.956177	-0.10587	Down	0.945652	No	5.94956	0.404759	-0.889165
ANOS2P	ENSG00000241859	anosmin 2, pseudogene	Y	13703902	13915824	transcribed unprocessed pseudogene	1	Yes	No	Mix	Yes	No	Mix	No	No	-	3.07053	0.441022	2.56276	1.09371	-	-	1.894	0.368586	-0.69705	Down	0.320075	No	1.56466	0.996442	-0.972638	Down	0.122936	No	12.8017	1.39448	2.05978	Up	5.81329e-06	Yes	1.58596	0.793369	-0.256078	Down	0.916855	No	3.77187	0.801307	1.26943
ANPEP	ENSG00000166825	alanyl aminopeptidase, membrane	15	89784895	89815401	protein coding	-1	Yes	No	Mix	Yes	No	Down	Yes	No	Down	420.872	22.8124	274.886	25.033	612.142	40.1021	478.752	105.151	0.185898	Up	0.48139	No	409.928	49.3638	-0.0380109	Down	0.95113	No	145.238	10.4326	-1.53496	Down	1.81584e-10	Yes	271.055	48.5087	-0.820694	Down	0.000140757	No	101.097	9.94204	-2.01962
ANXA2	ENSG00000182718	annexin A2	15	60347134	60402883	protein coding	-1	Yes	No	Mix	Yes	No	Down	Yes	No	Down	438.159	34.9537	319.51	26.4507	298.033	14.397	190.935	43.9208	-1.19838	Down	4.98641e-10	Yes	453.215	56.9117	0.0487392	Up	0.91116	No	254.732	3.25065	-0.782476	Down	2.36143e-05	No	98.044	10.9934	-0.961579	Down	3.06075e-06	No	196.982	17.0152	-1.20213
ANXA4	ENSG00000196975	annexin A4	2	69644425	69827112	protein coding	1	Yes	No	Down	Yes	No	Down	No	No	-	59.1419	7.93942	65.3159	0.590839	-	-	28.5081	2.10029	-1.05281	Down	1.1265e-10	Yes	54.3414	5.31404	-0.122127	Down	0.448565	No	43.1133	3.89199	-0.456047	Down	0.00150687	No	25.2279	3.71641	-0.17635	Down	0.719307	No	38.5895	3.99976	-0.493845
ANXA5	ENSG00000164111	annexin A5	4	121667946	121696995	protein coding	-1	Yes	No	Mix	No	No	-	Yes	No	Mix	225.992	32.661	-	-	215.739	20.0666	222.459	27.2294	-0.0227298	Down	0.860533	No	491.642	36.033	1.12134	Up	5.99258e-12	Yes	189.444	21.5441	-0.254504	Down	0.0955748	No	150.643	24.3713	-0.562412	Down	0.000500772	No	317.825	37.0571	-0.629374
AP000240.1	ENSG00000273017	novel transcript, sense intronic BACH1	21	29359002	29359453	lncRNA	1	No	No	-	Yes	No	Down	No	No	-	-	-	6.5649	0.546697	-	-	-	-	-	-	-	No	-	-	-	-	-	No	-	-	-	-	-	No	-	-	-	-	-	No	-	-	-
AP000654.1	ENSG00000269895	novel transcript	11	86833068	86837615	lncRNA	1	Yes	No	Mix	Yes	No	Down	No	No	-	2.31851	0.374564	3.16302	1.22661	-	-	0.207386	0.197249	-3.48281	Down	0.00041083	Yes	1.12051	0.303369	-1.04905	Down	0.215392	No	1.19345	0.309931	-0.958062	Down	0.258548	No	0.811085	0.284282	1.96753	Up	0.342267	No	0.649351	0.0862627	-0.787083
AP000919.3	ENSG00000272625	novel transcript, antisense to LPIN2	18	2920966	2921685	lncRNA	1	No	No	-	Yes	No	Mix	No	No	-	-	-	2.41381	0.667058	-	-	-	-	-	-	-	No	-	-	-	-	-	No	-	-	-	-	-	No	-	-	-	-	-	No	-	-	-
AP001972.5	ENSG00000279117	TEC	11	75260129	75262466	TEC	-1	No	No	-	No	No	-	Yes	No	Down	-	-	-	-	54.4867	8.36796	-	-	-	-	-	No	-	-	-	-	-	No	-	-	-	-	-	No	-	-	-	-	-	No	-	-	-
AP005131.7	ENSG00000272746	novel transcript, sense intronic to LDLRAD4	18	13526078	13526688	lncRNA	1	No	No	-	Yes	No	Mix	No	No	-	-	-	6.03587	1.49168	-	-	-	-	-	-	-	No	-	-	-	-	-	No	-	-	-	-	-	No	-	-	-	-	-	No	-	-	-
AP1S2	ENSG00000182287	adaptor related protein complex 1 subunit sigma 2	X	15825806	15854931	protein coding	-1	Yes	No	Down	Yes	No	Down	Yes	No	Mix	58.8545	22.4938	121.456	13.0533	58.4368	0.875624	27.5197	2.45272	-1.09669	Down	0.000116995	Yes	35.1975	5.98302	-0.741681	Down	0.0068696	No	49.6427	20.3693	-0.24557	Down	0.227583	No	23.9377	3.18552	-0.201182	Down	0.879538	No	27.9763	3.67267	-0.331267
APBA1	ENSG00000107282	amyloid beta precursor protein binding family A member 1	9	69427532	69672371	protein coding	-1	No	No	-	Yes	No	Mix	No	No	-	-	-	3.52186	0.726524	-	-	-	-	-	-	-	No	-	-	-	-	-	No	-	-	-	-	-	No	-	-	-	-	-	No	-	-	-
APLP2	ENSG00000084234	amyloid beta precursor like protein 2	11	130068147	130144811	protein coding	1	Yes	No	Mix	Yes	No	Mix	Yes	No	Down	258.157	37.3962	206.295	10.8254	234.952	17.9805	107.09	11.219	-1.26943	Down	8.19479e-16	Yes	284.937	28.0229	0.142392	Up	0.32103	No	252.766	21.9242	-0.0304475	Down	0.970249	No	103.63	4.37011	-0.0473767	Down	0.955351	No	200.76	12.1488	-0.505174
APOBEC3D	ENSG00000243811	apolipoprotein B mRNA editing enzyme catalytic subunit 3D	22	39021113	39033277	protein coding	1	No	No	-	Yes	No	Up	No	No	-	-	-	2.8409	0.727079	-	-	-	-	-	-	-	No	-	-	-	-	-	No	-	-	-	-	-	No	-	-	-	-	-	No	-	-	-
APOBEC3F	ENSG00000128394	apolipoprotein B mRNA editing enzyme catalytic subunit 3F	22	39040604	39055972	protein coding	1	No	No	-	Yes	No	Up	No	No	-	-	-	23.0812	1.66829	-	-	-	-	-	-	-	No	-	-	-	-	-	No	-	-	-	-	-	No	-	-	-	-	-	No	-	-	-
APOBEC3G	ENSG00000239713	apolipoprotein B mRNA editing enzyme catalytic subunit 3G	22	39077067	39087743	protein coding	1	No	No	-	Yes	No	Up	No	No	-	-	-	90.4862	2.10616	-	-	-	-	-	-	-	No	-	-	-	-	-	No	-	-	-	-	-	No	-	-	-	-	-	No	-	-	-
APOBEC3H	ENSG00000100298	apolipoprotein B mRNA editing enzyme catalytic subunit 3H	22	39097224	39104067	protein coding	1	No	No	-	Yes	No	Up	No	No	-	-	-	1.7479	0.165818	-	-	-	-	-	-	-	No	-	-	-	-	-	No	-	-	-	-	-	No	-	-	-	-	-	No	-	-	-
APOBR	ENSG00000184730	apolipoprotein B receptor	16	28494643	28498970	protein coding	1	Yes	No	Mix	No	No	-	Yes	No	Down	115.377	68.222	-	-	122.039	5.25621	88.052	19.7885	-0.389927	Down	0.636779	No	132.114	16.9763	0.195431	Up	0.53755	No	85.278	32.3208	-0.436109	Down	0.577367	No	48.0025	1.84602	-0.875247	Down	0.101726	No	43.7623	4.69744	-1.59403
APOL1	ENSG00000100342	apolipoprotein L1	22	36253071	36267530	protein coding	1	No	No	-	No	No	-	Yes	No	Mix	-	-	-	-	42.5163	8.64565	-	-	-	-	-	No	-	-	-	-	-	No	-	-	-	-	-	No	-	-	-	-	-	No	-	-	-
APOL2	ENSG00000128335	apolipoprotein L2	22	36226209	36239954	protein coding	-1	No	No	-	Yes	No	Mix	Yes	No	Mix	-	-	83.1992	7.01014	101.409	4.30091	-	-	-	-	-	No	-	-	-	-	-	No	-	-	-	-	-	No	-	-	-	-	-	No	-	-	-
APOL6	ENSG00000221963	apolipoprotein L6	22	35648446	35668404	protein coding	1	No	No	-	Yes	No	Mix	Yes	No	Mix	-	-	358.24	10.3294	246.115	13.6052	-	-	-	-	-	No	-	-	-	-	-	No	-	-	-	-	-	No	-	-	-	-	-	No	-	-	-
APOO	ENSG00000184831	apolipoprotein O	X	23833353	23907938	protein coding	-1	Yes	No	Mix	No	No	-	No	No	-	2.55292	1.50984	-	-	-	-	7.34784	1.4649	1.52517	Up	0.00618967	No	10.3321	0.652885	2.0169	Up	2.44977e-05	Yes	6.18249	1.8952	1.27604	Up	0.0627	No	6.4086	1.32427	-0.197311	Down	0.922906	No	13.5693	1.20093	0.393214
AQP9	ENSG00000103569	aquaporin 9	15	58138169	58185911	protein coding	1	Yes	No	Up	Yes	No	Up	Yes	No	Up	5.33445	0.361962	2.57563	0.293597	12.8986	0.821397	13.3757	0.535855	1.32621	Up	0.00240082	No	70.0077	11.9741	3.7141	Up	2.89575e-16	Yes	90.8991	25.5838	4.09085	Up	2.64082e-17	Yes	25.7932	6.78265	0.947373	Up	0.0101165	No	75.1933	7.04892	0.10309
ARAP3	ENSG00000120318	ArfGAP with RhoGAP domain, ankyrin repeat and PH domain 3	5	141653401	141682230	protein coding	-1	Yes	No	Mix	No	No	-	No	No	-	40.5376	4.43485	-	-	-	-	37.4162	2.11205	-0.1156	Down	0.831052	No	83.5074	6.90887	1.04264	Up	9.91839e-06	Yes	41.0133	16.0173	0.016829	Up	0.810795	No	25.0054	4.14113	-0.581419	Down	0.0956892	No	52.0721	7.91244	-0.681394
AREG	ENSG00000109321	amphiregulin	4	74445136	74455005	protein coding	1	Yes	No	Mix	No	No	-	No	No	-	1.4231	0.51614	-	-	-	-	19.8354	2.28413	3.80097	Up	4.39187e-14	Yes	3.5895	1.14666	1.33474	Up	0.038789	No	0.633084	0.305805	-1.16857	Down	0.175816	No	4.06423	1.79898	-2.28702	Down	2.10007e-10	Yes	1.84948	1.04864	-0.956666
ARHGAP10	ENSG00000071205	Rho GTPase activating protein 10	4	147732063	148072776	protein coding	1	Yes	No	Mix	Yes	No	Down	Yes	No	Mix	75.7198	5.66851	80.3058	5.12229	55.5116	8.5265	97.1424	12.7895	0.359431	Up	0.0429487	No	122.33	10.8293	0.692035	Up	8.29566e-06	No	41.7874	1.07387	-0.857603	Down	3.5219e-07	No	46.5256	8.4491	-1.06208	Down	9.66968e-10	Yes	48.9667	2.99834	-1.32091
ARHGAP18	ENSG00000146376	Rho GTPase activating protein 18	6	129576132	129710177	protein coding	-1	Yes	No	Down	Yes	No	Down	Yes	No	Mix	86.161	12.914	108.615	5.88003	56.9374	6.7122	35.8781	2.76471	-1.26393	Down	9.8558e-12	Yes	37.1386	5.54689	-1.21412	Down	2.22579e-11	Yes	50.0092	9.76852	-0.784843	Down	1.64424e-06	No	28.2281	0.429057	-0.34597	Down	0.245436	No	23.0899	3.08709	-0.68566
ARHGAP20	ENSG00000137727	Rho GTPase activating protein 20	11	110577042	110713189	protein coding	-1	Yes	No	Mix	Yes	No	Mix	Yes	No	Down	5.21023	2.34954	7.07643	2.48258	12.5899	5.21166	0.640964	0.36157	-3.02303	Down	2.30441e-05	Yes	1.27762	0.608915	-2.02789	Down	0.000525423	Yes	1.79898	0.778941	-1.53416	Down	0.011399	No	1.36498	0.311328	1.09057	Up	0.662452	No	1.02673	0.084389	-0.315405
ARHGAP22	ENSG00000128805	Rho GTPase activating protein 22	10	48446036	48656265	protein coding	-1	Yes	No	Mix	Yes	No	Mix	No	No	-	16.7369	2.46836	14.2	1.90973	-	-	13.1496	0.176299	-0.348018	Down	0.532228	No	18.2047	3.107	0.121281	Up	0.665308	No	45.6739	16.1859	1.44834	Up	3.95474e-08	Yes	9.33699	1.82193	-0.493984	Down	0.409154	No	31.0619	3.1178	0.770831
ARHGAP31	ENSG00000031081	Rho GTPase activating protein 31	3	119294383	119420714	protein coding	1	Yes	No	Mix	Yes	No	Mix	Yes	No	Mix	145.407	11.3026	108.417	8.33292	116.363	3.1261	227.221	37.3302	0.644004	Up	1.27332e-05	No	332.068	18.0951	1.19139	Up	9.84663e-13	Yes	51.5313	8.3215	-1.49657	Down	5.35357e-14	Yes	69.9111	8.05583	-1.7005	Down	9.75786e-17	Yes	84.3199	5.95357	-1.97753
ARHGAP6	ENSG00000047648	Rho GTPase activating protein 6	X	11117651	11665920	protein coding	-1	Yes	No	Mix	No	No	-	No	No	-	6.46496	1.31044	-	-	-	-	7.41298	2.23656	0.197412	Up	0.617229	No	16.2829	2.80495	1.33264	Up	5.01025e-05	Yes	3.51991	1.74686	-0.877103	Down	0.178778	No	2.80011	0.784673	-1.40457	Down	0.00363588	No	2.88896	1.08228	-2.49474
ARHGEF10L	ENSG00000074964	Rho guanine nucleotide exchange factor 10 like	1	17539698	17697874	protein coding	1	Yes	No	Mix	Yes	No	Mix	No	No	-	66.1067	17.9161	44.1584	2.97725	-	-	9.47137	1.2228	-2.80315	Down	5.64153e-13	Yes	33.9875	5.04612	-0.95979	Down	0.000971115	No	68.9285	19.4687	0.0603047	Up	0.645805	No	7.22747	0.349967	-0.390082	Down	0.793234	No	21.5367	2.50616	-0.658206
ARHGEF11	ENSG00000132694	Rho guanine nucleotide exchange factor 11	1	156934840	157045742	protein coding	-1	Yes	No	Down	Yes	No	Mix	Yes	No	Down	134.317	15.3345	106.965	8.18447	92.2092	3.29431	43.9107	9.42309	-1.613	Down	1.04712e-14	Yes	89.2189	12.4835	-0.590225	Down	0.00058787	No	104.152	13.0849	-0.366951	Down	0.063194	No	37.5977	3.42085	-0.223925	Down	0.671835	No	56.9749	3.21914	-0.647023
ARHGEF17	ENSG00000110237	Rho guanine nucleotide exchange factor 17	11	73308276	73369388	protein coding	1	No	No	-	Yes	No	Mix	No	No	-	-	-	2.78145	0.178661	-	-	-	-	-	-	-	No	-	-	-	-	-	No	-	-	-	-	-	No	-	-	-	-	-	No	-	-	-
ARHGEF40	ENSG00000165801	Rho guanine nucleotide exchange factor 40	14	21070273	21090248	protein coding	1	Yes	No	Down	Yes	No	Down	Yes	No	Down	53.2797	13.398	26.3664	1.45862	39.7955	1.27813	27.6081	4.56879	-0.948496	Down	0.00103297	No	48.0154	2.31608	-0.150089	Down	0.899543	No	23.7162	9.59196	-1.16772	Down	0.000329273	Yes	15.1852	4.7332	-0.862422	Down	0.0150068	No	20.5353	4.77359	-1.22539
ARL11	ENSG00000152213	ADP ribosylation factor like GTPase 11	13	49628507	49633872	protein coding	1	Yes	No	Mix	Yes	No	Down	No	No	-	16.5102	1.17944	14.9331	0.216741	-	-	7.64271	0.568682	-1.1112	Down	5.06504e-05	Yes	11.7147	3.25032	-0.495038	Down	0.129664	No	16.814	1.01296	0.0263093	Up	0.942302	No	8.22372	2.35626	0.105706	Up	0.942408	No	11.2338	1.71076	-0.0604694
ARMC9	ENSG00000135931	armadillo repeat containing 9	2	231198546	231376848	protein coding	1	Yes	No	Up	No	No	-	Yes	No	Mix	0.377805	0.381446	-	-	0.714486	0.309475	10.8554	2.7046	4.84462	Up	2.04832e-10	Yes	9.09217	1.11154	4.58891	Up	1.33344e-09	Yes	1.71834	0.74617	2.1853	Up	0.0925173	No	14.5807	4.3952	0.425651	Up	0.496582	No	9.20112	3.5554	0.0171846
ARMCX1	ENSG00000126947	armadillo repeat containing X-linked 1	X	101550547	101554700	protein coding	1	No	No	-	Yes	No	Mix	No	No	-	-	-	3.25035	0.248002	-	-	-	-	-	-	-	No	-	-	-	-	-	No	-	-	-	-	-	No	-	-	-	-	-	No	-	-	-
ARNTL2	ENSG00000029153	aryl hydrocarbon receptor nuclear translocator like 2	12	27332854	27425289	protein coding	1	No	No	-	Yes	No	Down	Yes	No	Mix	-	-	22.5386	2.14989	13.4829	3.20719	-	-	-	-	-	No	-	-	-	-	-	No	-	-	-	-	-	No	-	-	-	-	-	No	-	-	-
ARPIN	ENSG00000242498	actin related protein 2/3 complex inhibitor	15	89895006	89912952	protein coding	-1	Yes	Yes	Down	Yes	No	Down	Yes	No	Down	42.8545	4.67585	42.8702	4.47014	20.2318	1.57755	12.8361	4.05379	-1.73924	Down	4.28703e-08	Yes	12.8739	2.08156	-1.735	Down	3.91161e-08	Yes	15.5902	3.28103	-1.4588	Down	5.23354e-06	Yes	3.21527	1.09658	-1.99719	Down	3.43027e-05	Yes	3.60239	0.692161	-1.83742
ARRB1	ENSG00000137486	arrestin beta 1	11	75260122	75351705	protein coding	-1	Yes	No	Mix	No	No	-	Yes	No	Down	135.634	14.5816	-	-	149.111	4.4315	66.2024	1.6758	-1.03476	Down	5.42522e-10	Yes	109.563	3.12092	-0.307955	Down	0.0915174	No	136.205	34.9877	0.00606425	Up	0.856303	No	48.8646	3.41875	-0.438095	Down	0.0286948	No	71.9684	5.60812	-0.606328
ARRDC4	ENSG00000140450	arrestin domain containing 4	15	97960703	97973833	protein coding	1	Yes	No	Mix	Yes	No	Mix	Yes	No	Mix	24.8481	4.01479	22.8578	2.70525	20.8294	4.33198	39.345	6.78164	0.663045	Up	0.00857222	No	62.28	5.37095	1.32563	Up	3.29123e-08	Yes	17.8595	3.34676	-0.476442	Down	0.0928549	No	14.5815	4.757	-1.43205	Down	9.73221e-08	Yes	20.7011	1.1425	-1.58906
ARSB	ENSG00000113273	arylsulfatase B	5	78777209	78986087	protein coding	-1	No	No	-	No	No	-	Yes	No	Down	-	-	-	-	62.3487	3.91369	-	-	-	-	-	No	-	-	-	-	-	No	-	-	-	-	-	No	-	-	-	-	-	No	-	-	-
ARSG	ENSG00000141337	arylsulfatase G	17	68259182	68422731	protein coding	1	No	No	-	No	No	-	Yes	No	Mix	-	-	-	-	30.9937	2.91751	-	-	-	-	-	No	-	-	-	-	-	No	-	-	-	-	-	No	-	-	-	-	-	No	-	-	-
ARVCF	ENSG00000099889	ARVCF delta catenin family member	22	19969896	20016823	protein coding	-1	No	No	-	Yes	No	Mix	No	No	-	-	-	8.43795	1.00741	-	-	-	-	-	-	-	No	-	-	-	-	-	No	-	-	-	-	-	No	-	-	-	-	-	No	-	-	-
ASAH1	ENSG00000104763	N-acylsphingosine amidohydrolase 1	8	18055992	18084998	protein coding	-1	Yes	No	Mix	Yes	No	Down	No	No	-	194.463	31.1137	237.562	24.8962	-	-	71.2151	7.50004	-1.44924	Down	5.07674e-16	Yes	197.297	17.0531	0.0208749	Up	0.993926	No	165.748	26.9452	-0.230504	Down	0.0959775	No	75.6824	2.81545	0.0877736	Up	0.900729	No	158.601	4.424	-0.314969
ASAH2B	ENSG00000204147	N-acylsphingosine amidohydrolase 2B	10	50739318	50816495	protein coding	1	No	No	-	Yes	No	Up	No	No	-	-	-	2.36833	0.426774	-	-	-	-	-	-	-	No	-	-	-	-	-	No	-	-	-	-	-	No	-	-	-	-	-	No	-	-	-
ASAP1	ENSG00000153317	ArfGAP with SH3 domain, ankyrin repeat and PH domain 1	8	130052104	130443674	protein coding	-1	Yes	No	Mix	No	No	-	No	No	-	200.362	30.4771	-	-	-	-	342.113	45.6335	0.771864	Up	6.79397e-07	No	573.318	63.9816	1.51673	Up	5.84819e-16	Yes	188.785	46.5832	-0.0858659	Down	0.548299	No	218.649	36.6743	-0.645855	Down	5.40757e-05	No	294.272	22.5002	-0.962187
ASAP2	ENSG00000151693	ArfGAP with SH3 domain, ankyrin repeat and PH domain 2	2	9206765	9405683	protein coding	1	Yes	No	Up	Yes	No	Up	Yes	No	Mix	4.20754	1.54144	3.47195	0.92575	0.88874	0.599938	16.8955	0.802178	2.00559	Up	3.21657e-08	Yes	17.1132	1.95693	2.02406	Up	1.75558e-08	Yes	64.3821	1.65785	3.93561	Up	3.47334e-20	Yes	24.5335	2.78845	0.538114	Up	0.0815808	No	38.0077	6.50609	1.15119
ASB13	ENSG00000196372	ankyrin repeat and SOCS box containing 13	10	5638867	5666595	protein coding	-1	Yes	No	Mix	Yes	No	Mix	No	No	-	17.4236	1.81656	10.0827	0.633159	-	-	4.39252	1.03566	-1.98792	Down	9.41424e-09	Yes	8.1306	0.858375	-1.09961	Down	0.000311827	Yes	15.8983	3.15251	-0.132165	Down	0.881982	No	5.87525	2.47847	0.4196	Up	0.604161	No	10.0554	1.03591	0.306544
ASB2	ENSG00000100628	ankyrin repeat and SOCS box containing 2	14	93934166	93976739	protein coding	-1	No	No	-	Yes	No	Mix	No	No	-	-	-	2.50481	0.553483	-	-	-	-	-	-	-	No	-	-	-	-	-	No	-	-	-	-	-	No	-	-	-	-	-	No	-	-	-
ASCL2	ENSG00000183734	achaete-scute family bHLH transcription factor 2	11	2268495	2270952	protein coding	-1	No	No	-	Yes	No	Down	No	No	-	-	-	7.07379	0.515679	-	-	-	-	-	-	-	No	-	-	-	-	-	No	-	-	-	-	-	No	-	-	-	-	-	No	-	-	-
ASMTL	ENSG00000169093	acetylserotonin O-methyltransferase like	X	1403139	1453762	protein coding	-1	No	No	-	No	No	-	Yes	No	Down	-	-	-	-	44.5405	3.27236	-	-	-	-	-	No	-	-	-	-	-	No	-	-	-	-	-	No	-	-	-	-	-	No	-	-	-
ASPH	ENSG00000198363	aspartate beta-hydroxylase	8	61500556	61714640	protein coding	-1	No	No	-	Yes	No	Mix	No	No	-	-	-	101.227	5.98348	-	-	-	-	-	-	-	No	-	-	-	-	-	No	-	-	-	-	-	No	-	-	-	-	-	No	-	-	-
ASRGL1	ENSG00000162174	asparaginase and isoaspartyl peptidase 1	11	62337448	62393412	protein coding	1	Yes	No	Down	Yes	No	Down	Yes	No	Down	20.8269	1.7476	19.6961	4.01748	9.21854	1.13789	3.38332	0.349448	-2.62194	Down	4.72265e-12	Yes	7.72454	1.55869	-1.43093	Down	5.18167e-07	Yes	12.4869	2.63847	-0.73803	Down	0.0153531	No	1.7294	0.323071	-0.968163	Down	0.271593	No	3.54918	0.546043	-1.12196
ATF3	ENSG00000162772	activating transcription factor 3	1	212565334	212620777	protein coding	1	Yes	No	Mix	Yes	No	Mix	Yes	No	Mix	9.75433	1.26979	5.55777	0.357357	13.8532	5.74075	28.2746	5.19359	1.53539	Up	1.09644e-07	Yes	57.084	3.02131	2.54897	Up	7.31327e-16	Yes	6.15785	0.711177	-0.663616	Down	0.144502	No	20.2089	2.39981	-0.484514	Down	0.21454	No	79.8942	10.2029	0.485005
ATF5	ENSG00000169136	activating transcription factor 5	19	49928702	49933935	protein coding	1	Yes	No	Down	Yes	No	Down	Yes	No	Down	38.3475	3.14958	34.8552	5.0855	56.8182	6.19232	31.4154	7.86466	-0.287661	Down	0.21423	No	30.4065	4.30901	-0.334752	Down	0.225605	No	23.7328	4.48485	-0.692249	Down	0.00278569	No	16.345	3.30556	-0.942621	Down	0.000133036	No	13.3692	0.858087	-1.18547
ATG4C	ENSG00000125703	autophagy related 4C cysteine peptidase	1	62784132	62865516	protein coding	1	No	No	-	Yes	No	Down	No	No	-	-	-	39.2278	6.4003	-	-	-	-	-	-	-	No	-	-	-	-	-	No	-	-	-	-	-	No	-	-	-	-	-	No	-	-	-
ATG7	ENSG00000197548	autophagy related 7	3	11272309	11557665	protein coding	1	Yes	No	Down	Yes	No	Mix	Yes	No	Down	162.501	3.74225	154.64	9.71897	185.682	12.3983	80.5933	8.89986	-1.01172	Down	8.97979e-13	Yes	88.7733	4.17621	-0.872253	Down	8.99486e-11	No	119.154	17.4572	-0.447626	Down	0.000712253	No	74.1082	2.05783	-0.121027	Down	0.802797	No	62.6158	2.21317	-0.503599
ATP13A3	ENSG00000133657	ATPase 13A3	3	194402672	194498364	protein coding	-1	Yes	No	Mix	No	No	-	Yes	No	Mix	276.211	69.4926	-	-	353.955	10.1811	1085.07	54.8839	1.97395	Up	1.71867e-18	Yes	974.076	38.8021	1.81826	Up	5.86057e-17	Yes	228.999	44.9244	-0.270427	Down	0.103996	No	521.045	41.3646	-1.05831	Down	4.01612e-09	Yes	441.783	27.7869	-1.1407
ATP1B2	ENSG00000129244	ATPase Na+/K+ transporting subunit beta 2	17	7646627	7657770	protein coding	1	Yes	No	Mix	Yes	No	Mix	Yes	No	Mix	1.73623	1.54639	0.527234	0.193396	1.92162	1.05232	26.7121	4.76251	3.94346	Up	3.99745e-14	Yes	96.263	7.20998	5.79295	Up	2.2254e-22	Yes	0.397384	0.226742	-2.12735	Down	0.218971	No	12.1	3.30866	-1.14249	Down	0.00051771	Yes	31.1892	4.13689	-1.62594
ATP6AP2	ENSG00000182220	ATPase H+ transporting accessory protein 2	X	40579372	40606848	protein coding	1	Yes	No	Down	Yes	No	Down	Yes	No	Down	231.596	43.0142	263.749	32.8131	164.142	8.68395	90.2234	3.93731	-1.36003	Down	6.46429e-14	Yes	166.937	17.468	-0.472308	Down	0.0013996	No	119.483	23.4989	-0.954803	Down	5.24544e-09	No	67.913	3.06843	-0.409814	Down	0.0581764	No	94.4719	8.22458	-0.821343
ATP6V0A1	ENSG00000033627	ATPase H+ transporting V0 subunit a1	17	42458844	42522582	protein coding	1	Yes	No	Down	Yes	No	Mix	Yes	No	Down	105.648	4.29632	91.2553	4.4073	77.1736	5.70124	33.1159	3.33968	-1.67367	Down	1.40512e-18	Yes	95.2931	11.0538	-0.148825	Down	0.434258	No	76.1489	5.63111	-0.472374	Down	0.000740731	No	26.1899	3.58726	-0.338514	Down	0.163628	No	64.7969	5.22585	-0.556447
ATP6V1A	ENSG00000114573	ATPase H+ transporting V1 subunit A	3	113747033	113812056	protein coding	1	No	No	-	Yes	No	Mix	No	No	-	-	-	184.137	15.1706	-	-	-	-	-	-	-	No	-	-	-	-	-	No	-	-	-	-	-	No	-	-	-	-	-	No	-	-	-
ATP6V1B2	ENSG00000147416	ATPase H+ transporting V1 subunit B2	8	20197381	20226819	protein coding	1	No	No	-	Yes	No	Mix	Yes	No	Mix	-	-	333.633	23.3872	308.486	13.0113	-	-	-	-	-	No	-	-	-	-	-	No	-	-	-	-	-	No	-	-	-	-	-	No	-	-	-
ATP6V1C1	ENSG00000155097	ATPase H+ transporting V1 subunit C1	8	103021063	103073051	protein coding	1	No	No	-	Yes	No	Down	No	No	-	-	-	167.439	12.5297	-	-	-	-	-	-	-	No	-	-	-	-	-	No	-	-	-	-	-	No	-	-	-	-	-	No	-	-	-
ATP8B4	ENSG00000104043	ATPase phospholipid transporting 8B4 (putative)	15	49858238	50182817	protein coding	-1	Yes	No	Mix	Yes	No	Down	No	No	-	23.9856	8.60299	51.0146	9.3729	-	-	23.7442	2.76041	-0.0145943	Down	0.750831	No	9.02472	2.23929	-1.41021	Down	2.08862e-07	Yes	11.8809	2.98261	-1.01352	Down	4.45877e-05	Yes	25.7428	2.33241	0.116596	Up	0.922497	No	8.882	1.36113	-0.0229987
AVPI1	ENSG00000119986	arginine vasopressin induced 1	10	97677424	97687241	protein coding	-1	Yes	No	Mix	Yes	No	Mix	No	No	-	5.58581	2.02631	3.11534	0.324493	-	-	2.45512	1.1309	-1.18597	Down	0.0595635	No	12.8472	0.857457	1.20161	Up	0.000276865	Yes	6.60994	1.81636	0.242871	Up	0.319692	No	2.26418	0.443468	-0.116808	Down	0.988078	No	6.80869	1.07491	-0.916
B3GNT5	ENSG00000176597	UDP-GlcNAc:betaGal beta-1,3-N-acetylglucosaminyltransferase 5	3	183253253	183298504	protein coding	1	Yes	No	Mix	Yes	No	Mix	No	No	-	6.82893	3.42648	12.5053	2.55071	-	-	9.80289	2.36155	0.521548	Up	0.609887	No	20.7037	1.24194	1.60016	Up	8.66656e-05	Yes	11.4288	4.23197	0.742946	Up	0.367209	No	5.60989	0.425386	-0.805234	Down	0.154712	No	9.01988	0.561539	-1.19871
BAALC	ENSG00000164929	BAALC binder of MAP3K1 and KLF4	8	103140713	103230305	protein coding	1	Yes	No	Mix	Yes	No	Up	Yes	No	Up	0.729263	0.302166	0.582998	0.131202	0.459428	0.53415	10.0018	4.65028	3.77768	Up	2.27963e-08	Yes	13.7211	2.52513	4.23382	Up	6.36881e-11	Yes	0.789117	0.912109	0.113801	Up	0.972842	No	9.53641	1.37566	-0.0687448	Down	0.999746	No	20.6607	2.9266	0.590488
BACE1	ENSG00000186318	beta-secretase 1	11	117285207	117316259	protein coding	-1	Yes	No	Mix	Yes	No	Mix	No	No	-	8.62741	2.13971	7.15966	0.266753	-	-	1.15664	0.443458	-2.89899	Down	4.23163e-10	Yes	2.60213	0.406641	-1.72923	Down	2.30783e-06	Yes	7.24577	0.729025	-0.251789	Down	0.45898	No	2.11295	0.684968	0.869323	Up	0.442566	No	3.03886	0.522018	0.223833
BAHCC1	ENSG00000266074	BAH domain and coiled-coil containing 1	17	81395475	81466332	protein coding	1	No	No	-	Yes	No	Down	Yes	No	Down	-	-	4.6923	2.1898	14.1356	3.88228	-	-	-	-	-	No	-	-	-	-	-	No	-	-	-	-	-	No	-	-	-	-	-	No	-	-	-
BAIAP2	ENSG00000175866	BAR/IMD domain containing adaptor protein 2	17	81035122	81117432	protein coding	1	Yes	No	Mix	Yes	No	Down	Yes	No	Down	21.9351	2.68942	12.7159	2.28231	20.198	5.37046	22.2895	4.62616	0.0231222	Up	0.907055	No	34.9252	3.03285	0.671025	Up	0.00612303	No	13.7076	2.35633	-0.678267	Down	0.0584038	No	11.587	1.00298	-0.943857	Down	0.00235792	No	14.6077	0.807528	-1.25754
BAIAP2-DT	ENSG00000226137	BAIAP2 divergent transcript	17	81029130	81034881	lncRNA	-1	No	No	-	Yes	No	Mix	Yes	No	Down	-	-	12.0834	3.24741	18.2834	0.545437	-	-	-	-	-	No	-	-	-	-	-	No	-	-	-	-	-	No	-	-	-	-	-	No	-	-	-
BASP1	ENSG00000176788	brain abundant membrane attached signal protein 1	5	17065598	17276843	protein coding	1	Yes	No	Mix	No	No	-	Yes	No	Mix	29.681	1.7439	-	-	13.3563	2.35134	57.9912	3.84926	0.966294	Up	3.15438e-07	No	57.1925	7.95719	0.946284	Up	4.82883e-07	No	60.1506	6.85794	1.01904	Up	2.58634e-07	Yes	62.5333	8.72808	0.108791	Up	0.869457	No	47.2944	5.0493	-0.274157
BATF3	ENSG00000123685	basic leucine zipper ATF-like transcription factor 3	1	212686417	212699840	protein coding	-1	Yes	No	Mix	Yes	No	Mix	No	No	-	1.2342	0.327447	0.99393	0.517921	-	-	6.59706	1.28787	2.41825	Up	5.27656e-05	Yes	3.21577	0.606	1.38159	Up	0.0686341	No	0.926235	0.522828	-0.414125	Down	0.537966	No	3.50242	0.551271	-0.913472	Down	0.182574	No	1.43165	0.749845	-1.16749
BCAR3	ENSG00000137936	BCAR3 adaptor protein, NSP family member	1	93561741	93847150	protein coding	-1	No	No	-	Yes	No	Mix	No	No	-	-	-	7.39043	0.992702	-	-	-	-	-	-	-	No	-	-	-	-	-	No	-	-	-	-	-	No	-	-	-	-	-	No	-	-	-
BCAT1	ENSG00000060982	branched chain amino acid transaminase 1	12	24810024	24949101	protein coding	-1	Yes	No	Up	Yes	No	Mix	Yes	No	Up	12.4009	0.955575	21.005	5.60288	8.16968	3.76975	27.3883	6.42592	1.14312	Up	0.0126205	No	66.5741	10.6346	2.42452	Up	1.11616e-08	Yes	92.8942	29.9404	2.90515	Up	3.05458e-10	Yes	38.7828	7.74267	0.501856	Up	0.41646	No	138.864	12.7966	1.06064
BCL11A	ENSG00000119866	BAF chromatin remodeling complex subunit BCL11A	2	60450520	60554467	protein coding	-1	Yes	No	Up	No	No	-	Yes	No	Mix	40.3115	8.54963	-	-	62.0644	1.92333	88.5041	7.39013	1.13455	Up	3.78921e-10	Yes	53.3416	1.26525	0.40407	Up	0.0834432	No	46.3842	6.7632	0.202442	Up	0.623717	No	101.213	8.35681	0.193578	Up	0.563952	No	56.1677	4.62706	0.0744794
BCL2A1	ENSG00000140379	BCL2 related protein A1	15	79960892	79971196	protein coding	-1	Yes	No	Mix	Yes	No	Mix	Yes	No	Mix	8.02649	2.38319	8.79604	1.66663	6.34623	0.887307	14.3022	4.28813	0.833392	Up	0.0497769	No	44.1468	3.82965	2.45947	Up	5.69947e-14	Yes	11.6526	3.69838	0.537804	Up	0.37568	No	10.9875	1.22523	-0.380376	Down	0.661886	No	41.5579	2.0161	-0.0871859
BCL3	ENSG00000069399	BCL3 transcription coactivator	19	44747705	44760044	protein coding	1	No	No	-	Yes	No	Mix	Yes	No	Mix	-	-	47.5786	3.10093	91.9417	11.5829	-	-	-	-	-	No	-	-	-	-	-	No	-	-	-	-	-	No	-	-	-	-	-	No	-	-	-
BCL6	ENSG00000113916	BCL6 transcription repressor	3	187721377	187745725	protein coding	-1	Yes	No	Mix	No	No	-	No	No	-	83.0059	0.951609	-	-	-	-	168.6	10.019	1.02231	Up	3.59738e-12	Yes	170.474	7.48757	1.03826	Up	1.93652e-12	Yes	98.3637	8.90697	0.244912	Up	0.118064	No	135.763	15.3841	-0.312508	Down	0.0504877	No	156.98	12.559	-0.118971
BEST1	ENSG00000167995	bestrophin 1	11	61950063	61965515	protein coding	1	Yes	No	Down	Yes	No	Mix	Yes	No	Mix	35.6667	8.78559	23.4851	3.04494	35.6055	5.32695	13.6256	3.50258	-1.38825	Down	3.4924e-07	Yes	25.0397	2.78539	-0.510358	Down	0.10914	No	23.6593	3.16529	-0.59217	Down	0.0534536	No	12.9112	2.75816	-0.0777002	Down	0.980781	No	10.6004	0.645187	-1.2401
BHLHE40	ENSG00000134107	basic helix-loop-helix family member e40	3	4979437	4985323	protein coding	1	No	No	-	Yes	No	Mix	No	No	-	-	-	92.2052	6.54918	-	-	-	-	-	-	-	No	-	-	-	-	-	No	-	-	-	-	-	No	-	-	-	-	-	No	-	-	-
BHLHE41	ENSG00000123095	basic helix-loop-helix family member e41	12	26120030	26125037	protein coding	-1	Yes	No	Mix	Yes	No	Mix	Yes	No	Mix	126.243	17.2451	95.2072	17.2218	75.7727	17.1398	30.2703	2.89548	-2.06023	Down	3.81962e-16	Yes	160.944	28.6614	0.350353	Up	0.118858	No	75.7475	13.867	-0.736937	Down	0.000129629	No	25.0642	3.65555	-0.272273	Down	0.651458	No	69.4106	4.06012	-1.21333
BICDL1	ENSG00000135127	BICD family like cargo adaptor 1	12	119989869	120094494	protein coding	1	No	No	-	Yes	No	Up	No	No	-	-	-	26.03	1.27804	-	-	-	-	-	-	-	No	-	-	-	-	-	No	-	-	-	-	-	No	-	-	-	-	-	No	-	-	-
BIRC3	ENSG00000023445	baculoviral IAP repeat containing 3	11	102317450	102339403	protein coding	1	Yes	No	Mix	Yes	No	Mix	Yes	No	Mix	262.514	58.0292	452.909	44.4516	338.742	13.6271	730.155	44.6313	1.47581	Up	1.12422e-13	Yes	466.227	5.61794	0.828638	Up	2.00009e-06	No	225.323	55.3774	-0.220398	Down	0.189206	No	759.43	41.2229	0.0567148	Up	0.950494	No	485.933	13.8394	0.0597257
BISPR	ENSG00000282851	BST2 interferon stimulated positive regulator	19	17405686	17419324	lncRNA	1	Yes	No	Mix	No	No	-	Yes	No	Mix	23.6527	0.812908	-	-	31.9116	5.3539	48.4752	3.76949	1.03524	Up	6.98147e-09	Yes	29.9995	4.15841	0.342933	Up	0.109937	No	22.7073	1.76054	-0.0588481	Down	0.828244	No	52.2703	2.51067	0.108745	Up	0.869527	No	26.9738	2.49976	-0.15338
BLNK	ENSG00000095585	B cell linker	10	96189171	96271587	protein coding	-1	No	No	-	No	No	-	Yes	No	Mix	-	-	-	-	18.9818	3.16756	-	-	-	-	-	No	-	-	-	-	-	No	-	-	-	-	-	No	-	-	-	-	-	No	-	-	-
BLVRA	ENSG00000106605	biliverdin reductase A	7	43758680	43807342	protein coding	1	No	No	-	Yes	No	Down	No	No	-	-	-	20.7946	2.97172	-	-	-	-	-	-	-	No	-	-	-	-	-	No	-	-	-	-	-	No	-	-	-	-	-	No	-	-	-
BLVRB	ENSG00000090013	biliverdin reductase B	19	40447765	40465764	protein coding	-1	Yes	No	Down	Yes	No	Mix	Yes	No	Mix	33.4979	8.52278	23.291	4.73259	23.6539	1.8083	8.4602	2.59746	-1.98531	Down	3.97666e-09	Yes	16.6898	0.932351	-1.00511	Down	0.00112561	No	23.2048	4.18283	-0.529651	Down	0.186517	No	6.02737	1.47566	-0.489164	Down	0.689892	No	10.6523	3.27656	-0.647794
BMP2K	ENSG00000138756	BMP2 inducible kinase	4	78776342	78916372	protein coding	1	No	No	-	Yes	No	Down	No	No	-	-	-	176.507	23.082	-	-	-	-	-	-	-	No	-	-	-	-	-	No	-	-	-	-	-	No	-	-	-	-	-	No	-	-	-
BMP6	ENSG00000153162	bone morphogenetic protein 6	6	7726099	7881728	protein coding	1	Yes	No	Up	Yes	No	Up	Yes	No	Up	0.501346	0.434312	0.301593	0.261707	0.540231	0.117527	9.09755	0.0766434	4.1816	Up	1.01508e-07	Yes	12.0986	1.51026	4.59289	Up	1.738e-09	Yes	2.59238	1.03654	2.3704	Up	0.0354677	No	10.7304	1.87789	0.238154	Up	0.886088	No	17.4571	4.0353	0.52898
BRI3	ENSG00000164713	brain protein I3	7	98252379	98310441	protein coding	1	Yes	No	Mix	Yes	No	Mix	Yes	No	Down	73.8479	11.5956	55.7043	0.767146	47.7115	2.81968	33.7358	3.17359	-1.13028	Down	2.87681e-10	Yes	88.0963	4.88555	0.254525	Up	0.326511	No	79.3619	13.4834	0.10389	Up	0.810013	No	30.2545	1.55357	-0.157132	Down	0.832139	No	59.6222	7.10806	-0.563232
BST1	ENSG00000109743	bone marrow stromal cell antigen 1	4	15703065	15738313	protein coding	1	Yes	No	Mix	Yes	No	Mix	Yes	No	Down	9.3478	1.95711	10.0145	1.69363	5.97887	0.716699	1.64008	0.172235	-2.51086	Down	5.80476e-07	Yes	3.13493	0.743979	-1.57619	Down	0.000132032	Yes	10.6409	1.63968	0.186924	Up	0.81194	No	1.50333	0.0742759	-0.125604	Down	0.973399	No	1.61592	1.04228	-0.95608
BTBD19	ENSG00000222009	BTB domain containing 19	1	44808482	44815585	protein coding	1	Yes	No	Up	Yes	No	Up	Yes	No	Up	9.13356	2.57683	8.0068	1.87356	12.5959	1.12302	12.0426	2.28444	0.398896	Up	0.464018	No	18.1059	2.98565	0.987213	Up	0.00362639	No	31.5905	4.94229	1.79024	Up	3.95369e-09	Yes	19.1284	2.80218	0.667571	Up	0.0585172	No	43.0046	1.40721	1.24803
C11orf21	ENSG00000110665	chromosome 11 open reading frame 21	11	2295628	2303049	protein coding	-1	No	No	-	No	No	-	Yes	No	Mix	-	-	-	-	137.017	2.34543	-	-	-	-	-	No	-	-	-	-	-	No	-	-	-	-	-	No	-	-	-	-	-	No	-	-	-
C11orf45	ENSG00000174370	chromosome 11 open reading frame 45	11	128899565	128906035	protein coding	-1	No	No	-	Yes	No	Mix	No	No	-	-	-	2.48024	0.494556	-	-	-	-	-	-	-	No	-	-	-	-	-	No	-	-	-	-	-	No	-	-	-	-	-	No	-	-	-
C13orf46	ENSG00000283199	chromosome 13 open reading frame 46	13	113953705	113974076	protein coding	-1	No	No	-	Yes	No	Mix	No	No	-	-	-	42.8386	2.68323	-	-	-	-	-	-	-	No	-	-	-	-	-	No	-	-	-	-	-	No	-	-	-	-	-	No	-	-	-
C15orf48	ENSG00000166920	chromosome 15 open reading frame 48	15	45430529	45448761	protein coding	1	Yes	No	Up	Yes	No	Mix	Yes	No	Mix	4.43186	0.793358	4.81296	1.34754	16.7215	1.58354	38.3115	5.96402	3.11179	Up	6.50964e-13	Yes	35.2005	3.72778	2.98961	Up	2.351e-12	Yes	16.6768	5.05716	1.91185	Up	4.52156e-05	Yes	40.6529	5.67032	0.0855796	Up	0.939328	No	37.2955	4.50767	0.0834042
C16orf74	ENSG00000154102	chromosome 16 open reading frame 74	16	85690084	85751129	protein coding	-1	No	No	-	No	No	-	Yes	No	Mix	-	-	-	-	5.47047	2.2622	-	-	-	-	-	No	-	-	-	-	-	No	-	-	-	-	-	No	-	-	-	-	-	No	-	-	-
C17orf49	ENSG00000258315	chromosome 17 open reading frame 49	17	7014495	7017525	protein coding	1	No	No	-	Yes	No	Mix	No	No	-	-	-	3.27641	0.81458	-	-	-	-	-	-	-	No	-	-	-	-	-	No	-	-	-	-	-	No	-	-	-	-	-	No	-	-	-
C18orf15	ENSG00000279020	chromosome 18 open reading frame 15 (putative)	18	13239543	13242076	TEC	1	No	No	-	Yes	No	Mix	No	No	-	-	-	1.1337	0.569744	-	-	-	-	-	-	-	No	-	-	-	-	-	No	-	-	-	-	-	No	-	-	-	-	-	No	-	-	-
C19orf38	ENSG00000214212	chromosome 19 open reading frame 38	19	10836575	10869790	protein coding	1	No	No	-	Yes	No	Down	No	No	-	-	-	2.95647	0.424961	-	-	-	-	-	-	-	No	-	-	-	-	-	No	-	-	-	-	-	No	-	-	-	-	-	No	-	-	-
C1orf122	ENSG00000197982	chromosome 1 open reading frame 122	1	37806979	37809454	protein coding	1	No	No	-	No	No	-	Yes	No	Mix	-	-	-	-	25.3014	0.951747	-	-	-	-	-	No	-	-	-	-	-	No	-	-	-	-	-	No	-	-	-	-	-	No	-	-	-
C1orf162	ENSG00000143110	chromosome 1 open reading frame 162	1	111473792	111478512	protein coding	1	Yes	No	Mix	Yes	No	Mix	Yes	No	Mix	31.8437	1.80419	33.89	1.87774	28.3448	1.33924	11.8267	1.32953	-1.42896	Down	8.15338e-09	Yes	15.1132	2.61845	-1.0752	Down	1.71025e-06	Yes	28.4435	7.94922	-0.16291	Down	0.402775	No	13.9102	2.89676	0.234102	Up	0.81028	No	14.061	1.68485	-0.104105
C1orf61	ENSG00000125462	chromosome 1 open reading frame 61	1	156404250	156456763	protein coding	-1	No	No	-	Yes	No	Mix	No	No	-	-	-	3.64438	0.785948	-	-	-	-	-	-	-	No	-	-	-	-	-	No	-	-	-	-	-	No	-	-	-	-	-	No	-	-	-
C1QB	ENSG00000173369	complement C1q B chain	1	22652762	22661637	protein coding	1	Yes	No	Down	Yes	No	Down	No	No	-	11.3711	1.46618	11.2124	2.46925	-	-	1.8752	0.92625	-2.60026	Down	1.54192e-07	Yes	6.8827	1.7217	-0.72433	Down	0.0698869	No	1.66355	0.793629	-2.77304	Down	8.46381e-08	Yes	0.911688	0.63237	-1.04043	Down	0.48663	No	1.0405	0.336902	-2.7257
C2	ENSG00000166278	complement C2	6	31897785	31945672	protein coding	1	Yes	No	Down	Yes	No	Mix	No	No	-	8.73437	3.21504	6.56709	1.03957	-	-	4.74175	0.941932	-0.881283	Down	0.0620168	No	3.13253	1.5696	-1.47938	Down	0.000561079	Yes	8.16102	0.215493	-0.0979549	Down	0.968203	No	3.38932	1.449	-0.484426	Down	0.744354	No	2.66235	1.22009	-0.234627
C20orf197	ENSG00000176659	chromosome 20 putative open reading frame 197	20	60055853	60072956	lncRNA	1	Yes	No	Mix	Yes	No	Mix	No	No	-	0.886332	1.22826	1.47712	0.866407	-	-	0.27831	0.305636	-1.67115	Down	0.345128	No	0.412034	0.285233	-1.10509	Down	0.530158	No	9.32433	1.71797	3.39508	Up	3.92415e-07	Yes	0.993933	0.421791	1.83646	Up	0.50292	No	1.36859	0.964523	1.73185
C22orf42	ENSG00000205856	chromosome 22 open reading frame 42	22	32149006	32159322	protein coding	-1	No	No	-	Yes	No	Up	Yes	No	Mix	-	-	0	0	0.603567	0.385979	-	-	-	-	-	No	-	-	-	-	-	No	-	-	-	-	-	No	-	-	-	-	-	No	-	-	-
C2CD2	ENSG00000157617	C2 calcium dependent domain containing 2	21	41885112	41954018	protein coding	-1	Yes	No	Mix	Yes	No	Down	Yes	No	Mix	40.8399	7.42756	35.9205	3.63214	39.8004	3.02112	17.646	2.82498	-1.21063	Down	6.94976e-08	Yes	19.2935	1.57666	-1.08186	Down	3.85037e-07	Yes	19.5978	4.55951	-1.05929	Down	9.09509e-07	Yes	18.3299	3.10927	0.0548567	Up	0.98456	No	14.8218	2.97952	-0.380389
C3	ENSG00000125730	complement C3	19	6677704	6730562	protein coding	-1	Yes	No	Mix	Yes	No	Mix	Yes	No	Mix	64.9611	14.888	62.4298	7.98463	21.3224	4.00707	34.7428	5.85478	-0.902861	Down	0.00496626	No	203.017	16.3563	1.64395	Up	1.19495e-08	Yes	57.4198	6.71412	-0.178028	Down	0.765159	No	52.9002	13.3407	0.606558	Up	0.155527	No	161.133	16.1383	-0.333347
C3AR1	ENSG00000171860	complement C3a receptor 1	12	8056844	8066359	protein coding	-1	Yes	No	Mix	Yes	No	Mix	No	No	-	16.8129	7.68217	22.4953	1.21133	-	-	6.3787	1.96664	-1.39823	Down	3.61347e-07	Yes	6.1585	1.30428	-1.44892	Down	1.84382e-07	Yes	19.3697	4.33154	0.204234	Up	0.972429	No	7.86794	2.19894	0.302724	Up	0.757281	No	9.97759	1.1456	0.696113
C3orf14	ENSG00000114405	chromosome 3 open reading frame 14	3	62319015	62336213	protein coding	1	No	No	-	Yes	No	Down	No	No	-	-	-	3.20083	0.348133	-	-	-	-	-	-	-	No	-	-	-	-	-	No	-	-	-	-	-	No	-	-	-	-	-	No	-	-	-
C5	ENSG00000106804	complement C5	9	120952335	121050275	protein coding	-1	Yes	No	Mix	Yes	No	Down	No	No	-	11.0436	3.67765	14.3652	2.25571	-	-	6.12362	2.21093	-0.85076	Down	0.00625345	No	4.45245	1.10663	-1.31054	Down	0.000127215	Yes	7.33603	0.801462	-0.590144	Down	0.060874	No	5.74404	0.918557	-0.0923189	Down	0.973399	No	5.62045	1.5219	0.336086
C5AR1	ENSG00000197405	complement C5a receptor 1	19	47290023	47322066	protein coding	1	No	No	-	Yes	No	Mix	Yes	No	Down	-	-	106.53	4.69027	183.019	14.4899	-	-	-	-	-	No	-	-	-	-	-	No	-	-	-	-	-	No	-	-	-	-	-	No	-	-	-
C5AR2	ENSG00000134830	complement component 5a receptor 2	19	47332175	47347329	protein coding	1	Yes	No	Down	Yes	No	Down	Yes	No	Mix	27.1223	5.46626	13.9928	0.62611	19.2642	1.74645	10.9392	3.50031	-1.30998	Down	2.28025e-05	Yes	15.4677	1.51138	-0.810225	Down	0.006717	No	16.7085	6.85168	-0.698895	Down	0.0583881	No	5.50547	1.54465	-0.990563	Down	0.00738098	No	7.85905	1.96631	-0.976828
C9orf139	ENSG00000180539	chromosome 9 open reading frame 139	9	137027464	137037957	lncRNA	1	Yes	No	Down	Yes	No	Mix	No	No	-	23.3278	5.44886	14.1362	2.66458	-	-	6.5093	1.75729	-1.84148	Down	1.46165e-06	Yes	10.6385	1.40401	-1.13276	Down	0.00164582	No	14.9786	8.22461	-0.63915	Down	0.185791	No	5.84923	0.181453	-0.154257	Down	0.919051	No	6.80187	1.97088	-0.645288
CA2	ENSG00000104267	carbonic anhydrase 2	8	85463968	85481493	protein coding	1	Yes	No	Mix	Yes	No	Mix	Yes	No	Mix	17.8048	3.99951	11.9782	2.3224	13.7648	3.28837	9.64014	4.07443	-0.885139	Down	0.0254393	No	38.2144	6.1433	1.10185	Up	0.00687781	No	51.0553	7.16889	1.51979	Up	0.000119115	Yes	20.1397	7.40662	1.06292	Up	0.0370871	No	169.947	13.7824	2.1529
CACNA1A	ENSG00000141837	calcium voltage-gated channel subunit alpha1 A	19	13206442	13633025	protein coding	-1	No	No	-	No	No	-	Yes	No	Mix	-	-	-	-	1.2246	0.156	-	-	-	-	-	No	-	-	-	-	-	No	-	-	-	-	-	No	-	-	-	-	-	No	-	-	-
CACNA1C	ENSG00000151067	calcium voltage-gated channel subunit alpha1 C	12	1970786	2697950	protein coding	1	Yes	No	Mix	No	No	-	No	No	-	1.10348	0.492212	-	-	-	-	2.15576	0.295607	0.966137	Up	0.413207	No	10.7088	1.30564	3.27866	Up	3.26723e-09	Yes	1.09616	0.72478	-0.0095931	Down	0.97083	No	2.08758	0.350842	-0.0463645	Down	0.995932	No	5.90216	0.983936	-0.859478
CACNA1D	ENSG00000157388	calcium voltage-gated channel subunit alpha1 D	3	53328963	53813733	protein coding	1	No	No	-	Yes	No	Mix	No	No	-	-	-	2.62407	0.375808	-	-	-	-	-	-	-	No	-	-	-	-	-	No	-	-	-	-	-	No	-	-	-	-	-	No	-	-	-
CACNA2D2	ENSG00000007402	calcium voltage-gated channel auxiliary subunit alpha2delta 2	3	50362799	50504244	protein coding	-1	Yes	No	Mix	Yes	No	Down	No	No	-	17.5088	3.20037	11.7161	0.952903	-	-	7.06592	1.64965	-1.30913	Down	5.91914e-05	Yes	9.54653	1.10835	-0.875029	Down	0.00538624	No	17.3129	2.39642	-0.0162294	Down	0.823621	No	7.75677	1.17178	0.134579	Up	0.963308	No	9.27794	1.58808	-0.0411721
CACNA2D4	ENSG00000151062	calcium voltage-gated channel auxiliary subunit alpha2delta 4	12	1791963	1918666	protein coding	-1	No	No	-	No	No	-	Yes	No	Mix	-	-	-	-	10.1723	0.981208	-	-	-	-	-	No	-	-	-	-	-	No	-	-	-	-	-	No	-	-	-	-	-	No	-	-	-
CALCRL	ENSG00000064989	calcitonin receptor like receptor	2	187341964	187448460	protein coding	-1	Yes	No	Mix	No	No	-	No	No	-	0.859986	0.294628	-	-	-	-	6.01918	0.586255	2.80718	Up	1.6987e-05	Yes	2.19389	0.502314	1.3511	Up	0.114008	No	0.226084	0.19666	-1.92745	Down	0.223543	No	3.48534	0.530929	-0.78827	Down	0.335164	No	0.948874	0.216583	-1.2092
CALHM2	ENSG00000138172	calcium homeostasis modulator family member 2	10	103446786	103452402	protein coding	-1	Yes	No	Mix	No	No	-	No	No	-	57.4503	2.4129	-	-	-	-	28.2708	1.63117	-1.023	Down	1.85296e-08	Yes	54.2389	0.436658	-0.0829853	Down	0.827803	No	62.2838	8.16995	0.116542	Up	0.479278	No	29.1828	2.87857	0.0458051	Up	0.963504	No	48.2012	3.49346	-0.170261
CALM2	ENSG00000143933	calmodulin 2	2	47160083	47176921	protein coding	-1	No	No	-	Yes	No	Down	No	No	-	-	-	344.476	51.284	-	-	-	-	-	-	-	No	-	-	-	-	-	No	-	-	-	-	-	No	-	-	-	-	-	No	-	-	-
CALR	ENSG00000179218	calreticulin	19	12938578	12944489	protein coding	1	No	No	-	No	No	-	Yes	No	Down	-	-	-	-	493.234	20.5774	-	-	-	-	-	No	-	-	-	-	-	No	-	-	-	-	-	No	-	-	-	-	-	No	-	-	-
CAMK1	ENSG00000134072	calcium/calmodulin dependent protein kinase I	3	9757347	9769992	protein coding	-1	Yes	No	Mix	Yes	No	Down	Yes	No	Down	48.9052	6.41544	31.7568	1.93398	54.4217	8.93325	19.2634	3.39833	-1.34413	Down	6.76703e-07	Yes	52.2162	8.34298	0.0945101	Up	0.766997	No	11.7881	3.60603	-2.05266	Down	4.10514e-10	Yes	4.12315	2.48783	-2.22404	Down	2.44062e-08	Yes	4.57591	0.627144	-3.51237
CAMKK1	ENSG00000004660	calcium/calmodulin dependent protein kinase kinase 1	17	3860315	3894891	protein coding	-1	No	No	-	Yes	No	Mix	No	No	-	-	-	4.75279	0.77984	-	-	-	-	-	-	-	No	-	-	-	-	-	No	-	-	-	-	-	No	-	-	-	-	-	No	-	-	-
CAMSAP2	ENSG00000118200	calmodulin regulated spectrin associated protein family member 2	1	200739558	200860704	protein coding	1	Yes	No	Mix	Yes	No	Mix	Yes	No	Down	53.6777	10.8364	77.8233	8.59485	69.3081	4.22644	75.9275	12.6662	0.500298	Up	0.046408	No	109.482	2.53771	1.0283	Up	8.90549e-07	Yes	45.3297	13.3748	-0.243865	Down	0.150162	No	32.1981	4.29316	-1.23765	Down	3.16469e-08	Yes	45.032	5.10116	-1.28168
CAPG	ENSG00000042493	capping actin protein, gelsolin like	2	85394753	85418432	protein coding	-1	Yes	No	Down	Yes	No	Mix	Yes	No	Down	199.986	44.1659	117.622	6.44196	62.958	11.4698	27.6969	5.6234	-2.8521	Down	1.88666e-14	Yes	185.13	19.2432	-0.111361	Down	0.886517	No	132.5	51.7069	-0.593903	Down	0.0485577	No	16.8541	2.30809	-0.716622	Down	0.186768	No	82.2149	4.55106	-1.17107
CAPZA2	ENSG00000198898	capping actin protein of muscle Z-line subunit alpha 2	7	116811070	116922049	protein coding	1	No	No	-	Yes	No	Down	No	No	-	-	-	178.082	17.4861	-	-	-	-	-	-	-	No	-	-	-	-	-	No	-	-	-	-	-	No	-	-	-	-	-	No	-	-	-
CARD6	ENSG00000132357	caspase recruitment domain family member 6	5	40841308	40860175	protein coding	1	No	No	-	Yes	No	Down	No	No	-	-	-	21.7269	1.75435	-	-	-	-	-	-	-	No	-	-	-	-	-	No	-	-	-	-	-	No	-	-	-	-	-	No	-	-	-
CARD9	ENSG00000187796	caspase recruitment domain family member 9	9	136361903	136373681	protein coding	-1	Yes	No	Down	Yes	No	Down	Yes	No	Down	93.6854	48.2732	42.7778	7.03581	67.246	7.67318	16.7814	1.65942	-2.48096	Down	3.48454e-09	Yes	32.0396	4.24624	-1.54797	Down	2.68602e-05	Yes	46.2974	24.2704	-1.01689	Down	0.0171252	No	7.15058	1.30147	-1.23073	Down	0.0446059	No	10.3569	2.11292	-1.62927
CARMIL3	ENSG00000186648	capping protein regulator and myosin 1 linker 3	14	24052009	24069729	protein coding	1	Yes	No	Mix	No	No	-	No	No	-	4.18547	1.72492	-	-	-	-	4.50126	1.66482	0.104939	Up	0.753087	No	9.68505	1.6881	1.21037	Up	0.000631248	Yes	4.09821	1.62149	-0.0303943	Down	0.659784	No	4.33417	1.25071	-0.0545727	Down	0.995869	No	8.10248	1.69191	-0.257397
CASP4LP	ENSG00000235505	caspase 4 like, pseudogene	11	104901549	104919073	transcribed unprocessed pseudogene	-1	Yes	No	Up	Yes	No	Mix	Yes	No	Mix	8.56685	2.09869	11.502	2.56002	9.58762	0.314341	29.3786	2.1019	1.77793	Up	8.19069e-10	Yes	16.6641	2.51797	0.959903	Up	0.00291221	No	8.6531	2.72555	0.014451	Up	0.683016	No	32.0485	3.35442	0.125495	Up	0.888535	No	19.3208	0.706947	0.213412
CASS4	ENSG00000087589	Cas scaffold protein family member 4	20	56412112	56460387	protein coding	1	Yes	No	Mix	Yes	No	Mix	Yes	No	Down	30.4101	7.02434	21.5054	1.2667	45.1996	3.85211	42.4089	5.6928	0.479817	Up	0.0122924	No	56.209	4.1899	0.88625	Up	7.25485e-07	No	10.3806	1.49926	-1.55066	Down	4.37183e-10	Yes	16.8188	0.395944	-1.33429	Down	3.68701e-10	Yes	19.0152	1.15615	-1.56365
CBFA2T3	ENSG00000129993	CBFA2/RUNX1 partner transcriptional co-repressor 3	16	88874858	88977207	protein coding	-1	No	No	-	Yes	No	Down	No	No	-	-	-	14.9636	1.59018	-	-	-	-	-	-	-	No	-	-	-	-	-	No	-	-	-	-	-	No	-	-	-	-	-	No	-	-	-
CBLN3	ENSG00000139899	cerebellin 3 precursor	14	24426545	24430954	protein coding	-1	Yes	No	Mix	Yes	No	Mix	Yes	No	Mix	7.42933	2.02656	5.09583	0.852926	6.37807	0.996903	17.1935	2.38467	1.21056	Up	4.35678e-06	Yes	9.46269	0.947267	0.349019	Up	0.197771	No	5.94373	1.85293	-0.321862	Down	0.726626	No	18.4582	3.16083	0.102399	Up	0.943471	No	10.3481	2.23196	0.12905
CCDC112	ENSG00000164221	coiled-coil domain containing 112	5	115267190	115296693	protein coding	-1	No	No	-	Yes	No	Down	No	No	-	-	-	22.0892	3.97009	-	-	-	-	-	-	-	No	-	-	-	-	-	No	-	-	-	-	-	No	-	-	-	-	-	No	-	-	-
CCDC149	ENSG00000181982	coiled-coil domain containing 149	4	24806117	24980204	protein coding	-1	Yes	No	Down	Yes	No	Mix	Yes	No	Mix	15.3473	2.92162	11.4439	1.10801	11.0071	1.08781	2.86314	0.976835	-2.42232	Down	4.07282e-08	Yes	2.48035	0.451652	-2.62937	Down	2.17267e-09	Yes	10.057	3.11444	-0.609792	Down	0.134818	No	2.22211	1.08949	-0.365671	Down	0.80811	No	1.62287	0.407255	-0.611999
CCDC170	ENSG00000120262	coiled-coil domain containing 170	6	151494017	151621193	protein coding	1	No	No	-	Yes	No	Down	No	No	-	-	-	4.83206	0.827617	-	-	-	-	-	-	-	No	-	-	-	-	-	No	-	-	-	-	-	No	-	-	-	-	-	No	-	-	-
CCDC65	ENSG00000139537	coiled-coil domain containing 65	12	48904110	48931840	protein coding	1	No	No	-	Yes	No	Down	No	No	-	-	-	6.89698	0.981304	-	-	-	-	-	-	-	No	-	-	-	-	-	No	-	-	-	-	-	No	-	-	-	-	-	No	-	-	-
CCDC88A	ENSG00000115355	coiled-coil domain containing 88A	2	55287842	55419895	protein coding	-1	Yes	No	Mix	Yes	No	Down	Yes	No	Down	256.402	38.1342	356.293	50.9174	206.732	20.2724	137.636	3.87323	-0.897552	Down	1.87266e-07	No	279.625	31.9831	0.125086	Up	0.727913	No	194.805	46.4527	-0.396378	Down	0.0231045	No	92.6736	12.8565	-0.570626	Down	0.00541389	No	126.843	16.8184	-1.14045
CCL1	ENSG00000108702	C-C motif chemokine ligand 1	17	34360328	34363233	protein coding	-1	Yes	No	Mix	Yes	No	Mix	Yes	No	Mix	1.05369	1.50686	0.348549	0.248214	1.71725	0.380165	109.501	17.7796	6.69935	Up	9.84177e-22	Yes	76.1062	2.85625	6.17449	Up	1.62159e-19	Yes	1.39626	0.973757	0.406122	Up	0.951495	No	44.7224	8.76288	-1.29187	Down	2.46143e-07	Yes	44.3316	2.50395	-0.779678
CCL2	ENSG00000108691	C-C motif chemokine ligand 2	17	34255218	34257203	protein coding	1	Yes	No	Down	Yes	Yes	Down	Yes	No	Down	103.532	59.8272	165.202	21.0785	77.8007	30.8227	28.3063	11.2786	-1.87089	Down	3.5661e-05	Yes	25.303	5.78555	-2.0327	Down	1.62442e-05	Yes	67.0005	44.1024	-0.627835	Down	0.115544	No	16.3333	3.23709	-0.793304	Down	0.530234	No	5.46477	2.32503	-2.21108
CCL22	ENSG00000102962	C-C motif chemokine ligand 22	16	57358783	57366189	protein coding	1	Yes	No	Mix	Yes	No	Mix	Yes	No	Mix	109.566	7.5132	80.061	9.45822	96.5958	10.9686	1757.2	353.691	4.0034	Up	8.62774e-18	Yes	1930.25	218.487	4.13891	Up	6.36983e-18	Yes	332.263	60.7545	1.60052	Up	5.12486e-07	Yes	1523.3	231.017	-0.206074	Down	0.818752	No	3384.26	160.83	0.810052
CCL24	ENSG00000106178	C-C motif chemokine ligand 24	7	75810825	75823356	protein coding	-1	Yes	No	Mix	Yes	No	Mix	Yes	No	Down	377.882	90.9217	130.629	25.3635	1000.9	128.321	348.789	68.6311	-0.115581	Down	0.820199	No	1256.13	102.285	1.73297	Up	6.42942e-07	Yes	77.5908	35.8976	-2.28398	Down	3.0217e-08	Yes	100.042	31.9776	-1.80175	Down	3.13022e-06	Yes	130.856	24.505	-3.26293
CCL3	ENSG00000277632	C-C motif chemokine ligand 3	17	36088256	36090169	protein coding	-1	Yes	No	Mix	Yes	No	Mix	Yes	No	Mix	39.5324	5.30669	21.1131	2.77714	22.0636	2.52267	179.668	27.6838	2.18422	Up	4.44714e-15	Yes	88.1012	8.52616	1.15613	Up	1.2306e-06	Yes	37.8258	7.2627	-0.0636641	Down	0.789885	No	136.534	22.2299	-0.396068	Down	0.165343	No	71.4183	12.3388	-0.302868
CCL3L3	ENSG00000276085	C-C motif chemokine ligand 3 like 3	17	36194869	36196758	protein coding	-1	Yes	No	Mix	Yes	No	Mix	Yes	No	Mix	4.36	1.94961	2.3298	0.14426	1.2246	0.156	24.1816	5.60555	2.47151	Up	6.03439e-11	Yes	14.0429	1.56699	1.68744	Up	3.56334e-06	Yes	4.19153	0.627526	-0.0568522	Down	0.944322	No	22.6159	2.89249	-0.0965729	Down	0.963308	No	12.6153	2.50142	-0.154664
CCL4	ENSG00000275302	C-C motif chemokine ligand 4	17	36103827	36105621	protein coding	1	No	No	-	No	No	-	Yes	No	Mix	-	-	-	-	42.8775	5.73223	-	-	-	-	-	No	-	-	-	-	-	No	-	-	-	-	-	No	-	-	-	-	-	No	-	-	-
CCL4L2	ENSG00000276070	C-C motif chemokine ligand 4 like 2	17	36210924	36212878	protein coding	1	Yes	No	Mix	Yes	No	Mix	Yes	No	Mix	5.0369	2.84449	4.4204	0.365905	4.1538	1.35978	21.8382	3.26853	2.11625	Up	1.67703e-09	Yes	11.4995	1.83189	1.19096	Up	0.00242561	No	5.8508	0.736944	0.216099	Up	0.935116	No	18.9869	2.64641	-0.20185	Down	0.818752	No	9.98846	1.32369	-0.203232
CCN2	ENSG00000118523	cellular communication network factor 2	6	131948176	131951372	protein coding	-1	No	No	-	Yes	No	Mix	Yes	No	Mix	-	-	0.821113	0.262	0.432416	0.748967	-	-	-	-	-	No	-	-	-	-	-	No	-	-	-	-	-	No	-	-	-	-	-	No	-	-	-
CCND1	ENSG00000110092	cyclin D1	11	69641156	69654474	protein coding	1	Yes	No	Mix	Yes	No	Mix	Yes	No	Mix	0.127132	0.220199	0.52614	0.35836	0.540231	0.117527	1.84747	0.293732	3.86115	Up	0.00404427	No	5.85462	2.02657	5.52518	Up	1.10119e-07	Yes	0.65765	0.382005	2.37099	Up	0.23353	No	1.98825	0.644173	0.10595	Up	0.990256	No	4.30582	1.86643	-0.443288
CCNYL1	ENSG00000163249	cyclin Y like 1	2	207711540	207761839	protein coding	1	No	No	-	Yes	No	Down	No	No	-	-	-	51.8872	6.08882	-	-	-	-	-	-	-	No	-	-	-	-	-	No	-	-	-	-	-	No	-	-	-	-	-	No	-	-	-
CCR1	ENSG00000163823	C-C motif chemokine receptor 1	3	46201711	46208313	protein coding	-1	Yes	No	Mix	Yes	No	Down	Yes	No	Down	149.823	33.1543	137.654	6.63534	130.417	15.3879	158.711	38.9025	0.0831422	Up	0.948551	No	245.764	17.3555	0.714009	Up	0.00490124	No	142.552	30.5553	-0.0717703	Down	0.690549	No	60.7429	9.52106	-1.38562	Down	5.11583e-07	Yes	114.146	9.96704	-1.10639
CCR2	ENSG00000121807	C-C motif chemokine receptor 2	3	46353744	46360940	protein coding	1	Yes	No	Down	Yes	No	Down	Yes	No	Down	40.3931	3.03954	44.4137	3.45271	40.1742	1.48288	6.18896	1.18342	-2.70634	Down	1.78783e-16	Yes	5.78281	1.99242	-2.80427	Down	2.3032e-17	Yes	17.8361	1.62244	-1.17931	Down	4.67645e-07	Yes	5.4171	1.53658	-0.192175	Down	0.89259	No	4.46267	1.90835	-0.373865
CCR5AS	ENSG00000223552	CCR5 antisense RNA	3	46364955	46407059	lncRNA	-1	No	No	-	Yes	No	Down	Yes	No	Mix	-	-	3.96836	0.614732	3.65184	1.80347	-	-	-	-	-	No	-	-	-	-	-	No	-	-	-	-	-	No	-	-	-	-	-	No	-	-	-
CCR7	ENSG00000126353	C-C motif chemokine receptor 7	17	40553769	40565472	protein coding	-1	Yes	No	Up	Yes	No	Up	Yes	No	Mix	132.688	22.4386	96.9821	3.18139	160.443	17.6196	429.129	74.035	1.69337	Up	2.16661e-18	Yes	316.783	22.0238	1.25545	Up	2.07829e-13	Yes	161.98	10.6999	0.287771	Up	0.118742	No	430.117	41.2044	0.00331947	Up	0.998603	No	351.698	9.80385	0.150844
CCRL2	ENSG00000121797	C-C motif chemokine receptor like 2	3	46407166	46412997	protein coding	1	Yes	No	Mix	Yes	No	Mix	Yes	No	Mix	9.61026	4.22957	7.2272	1.49272	12.3203	2.07133	20.7135	0.463063	1.10793	Up	0.000284046	Yes	60.3185	7.49528	2.64995	Up	1.19615e-16	Yes	15.4053	4.2152	0.680776	Up	0.122304	No	15.3518	2.18943	-0.432161	Down	0.295901	No	42.7217	5.73918	-0.497632
CCSER1	ENSG00000184305	coiled-coil serine rich protein 1	4	90127535	91601913	protein coding	1	Yes	No	Mix	Yes	No	Down	Yes	No	Mix	10.5418	0.527019	15.7469	1.73527	6.21336	0.889909	10.4383	1.58482	-0.0142359	Down	0.987293	No	4.6006	1.41989	-1.19622	Down	0.00092824	Yes	3.53792	0.896639	-1.57514	Down	2.97117e-05	Yes	10.4303	1.16524	-0.00110781	Down	0.995869	No	5.54362	1.11596	0.269004
CCT6B	ENSG00000132141	chaperonin containing TCP1 subunit 6B	17	34927859	34981078	protein coding	-1	No	No	-	No	No	-	Yes	No	Mix	-	-	-	-	4.38519	0.814509	-	-	-	-	-	No	-	-	-	-	-	No	-	-	-	-	-	No	-	-	-	-	-	No	-	-	-
CD101	ENSG00000134256	CD101 molecule	1	117001750	117036476	protein coding	1	Yes	No	Mix	Yes	No	Mix	Yes	No	Mix	21.2976	3.78703	14.3487	1.35946	17.8267	3.53045	3.86001	2.05173	-2.46401	Down	1.57146e-10	Yes	7.1602	0.347737	-1.57262	Down	3.56207e-07	Yes	47.7202	8.64028	1.16391	Up	7.77002e-07	Yes	4.68417	0.96263	0.279187	Up	0.929516	No	3.46842	0.319456	-1.04572
CD109	ENSG00000156535	CD109 molecule	6	73695785	73828316	protein coding	1	Yes	No	Mix	Yes	No	Mix	Yes	No	Mix	8.87211	2.58408	11.7356	1.05533	7.62519	2.92442	4.79279	2.01064	-0.888413	Down	0.00279687	No	21.4826	1.98722	1.27582	Up	4.78045e-05	Yes	11.2425	1.97799	0.341612	Up	0.713771	No	3.97064	1.14891	-0.271493	Down	0.908155	No	16.8062	1.95135	-0.354177
CD14	ENSG00000170458	CD14 molecule	5	140631728	140633701	protein coding	-1	Yes	Yes	Mix	Yes	No	Mix	Yes	No	Mix	313.627	41.8525	227.181	13.9867	291.051	47.3224	28.828	5.8409	-3.44351	Down	2.30306e-12	Yes	8.91647	3.71895	-5.13643	Down	1.96339e-15	Yes	1110.15	300.05	1.82364	Up	2.91484e-07	Yes	96.8797	23.3923	1.74872	Up	6.10423e-05	Yes	72.244	2.5947	3.01833
CD163	ENSG00000177575	CD163 molecule	12	7470813	7503893	protein coding	-1	Yes	No	Mix	Yes	No	Mix	Yes	No	Down	101.715	20.8415	141.333	18.8391	65.382	13.017	1.51146	0.338177	-6.07244	Down	1.15104e-25	Yes	1.48541	0.482271	-6.09752	Down	1.69206e-26	Yes	116.462	19.0429	0.195327	Up	0.402622	No	1.7618	0.625484	0.221107	Up	0.955351	No	2.19437	0.51701	0.562941
CD180	ENSG00000134061	CD180 molecule	5	67179613	67196799	protein coding	-1	No	No	-	No	No	-	Yes	No	Down	-	-	-	-	23.5464	2.4875	-	-	-	-	-	No	-	-	-	-	-	No	-	-	-	-	-	No	-	-	-	-	-	No	-	-	-
CD19	ENSG00000177455	CD19 molecule	16	28931965	28939342	protein coding	1	No	No	-	Yes	No	Up	Yes	No	Up	-	-	10.4812	1.64526	20.1131	4.58713	-	-	-	-	-	No	-	-	-	-	-	No	-	-	-	-	-	No	-	-	-	-	-	No	-	-	-
CD1C	ENSG00000158481	CD1c molecule	1	158289923	158294774	protein coding	1	Yes	No	Mix	Yes	No	Mix	Yes	No	Mix	1.0453	0.144201	1.11171	0.335889	0.88874	0.599938	43.1405	13.3079	5.36706	Up	1.39771e-18	Yes	26.5407	3.42238	4.66622	Up	1.95374e-15	Yes	0.257598	0.446173	-2.02072	Down	0.226287	No	6.44369	1.92084	-2.74309	Down	1.85343e-13	Yes	2.50868	0.214605	-3.40321
CD209	ENSG00000090659	CD209 molecule	19	7739993	7747564	protein coding	-1	Yes	No	Mix	Yes	No	Down	Yes	No	Mix	14.0849	2.81238	13.027	2.76748	1.19138	0.418971	17.4241	7.89881	0.306935	Up	0.681633	No	25.0439	3.96333	0.830306	Up	0.0149831	No	6.54134	1.43132	-1.10649	Down	0.00149709	No	4.59186	0.218575	-1.92394	Down	9.93848e-07	Yes	2.48505	0.943821	-3.33311
CD274	ENSG00000120217	CD274 molecule	9	5450503	5470566	protein coding	1	Yes	No	Mix	No	No	-	No	No	-	39.62	6.36104	-	-	-	-	100.726	16.0061	1.34614	Up	2.72298e-13	Yes	60.8038	0.446994	0.617933	Up	0.000450859	No	27.0846	7.14347	-0.548754	Down	0.000358272	No	74.3966	3.4613	-0.437132	Down	0.00702518	No	59.8992	1.9988	-0.0216252
CD276	ENSG00000103855	CD276 molecule	15	73683966	73714514	protein coding	1	Yes	No	Mix	Yes	Yes	Mix	Yes	No	Mix	27.284	4.48968	10.799	2.1685	9.02348	1.92337	24.8556	3.89036	-0.13448	Down	0.84325	No	75.5141	12.0699	1.46869	Up	9.52549e-12	Yes	9.53103	1.95937	-1.51735	Down	1.37819e-07	Yes	3.17702	0.421902	-2.96783	Down	7.98707e-15	Yes	22.99	3.74108	-1.71574
CD300A	ENSG00000167851	CD300a molecule	17	74466399	74484794	protein coding	1	Yes	No	Mix	No	No	-	Yes	No	Down	80.3468	12.822	-	-	84.9008	10.9145	35.8731	5.48995	-1.16334	Down	4.29033e-07	Yes	55.7973	3.44792	-0.526047	Down	0.0292818	No	87.9602	26.1665	0.13061	Up	0.426681	No	32.7769	5.06626	-0.130224	Down	0.879538	No	44.4057	2.96151	-0.32945
CD300C	ENSG00000167850	CD300c molecule	17	74541073	74546115	protein coding	-1	Yes	No	Down	Yes	No	Down	Yes	No	Mix	14.2259	2.28387	8.88295	1.96065	12.3842	4.3665	3.19494	1.35132	-2.15466	Down	2.48984e-06	Yes	3.03412	1.12323	-2.22917	Down	1.99191e-06	Yes	8.77778	1.78146	-0.696592	Down	0.167549	No	0.735471	0.275914	-2.11905	Down	0.0300779	No	2.71658	0.349956	-0.159487
CD300E	ENSG00000186407	CD300e molecule	17	74609885	74623738	protein coding	-1	Yes	No	Down	Yes	No	Down	Yes	No	Mix	53.5585	8.58826	57.1215	7.57737	101.736	19.6176	8.73156	0.82701	-2.6168	Down	2.16784e-12	Yes	3.2034	1.05179	-4.06344	Down	5.51863e-17	Yes	19.6691	6.96003	-1.44519	Down	2.28637e-06	Yes	6.89737	2.63825	-0.340193	Down	0.813744	No	1.17055	0.62229	-1.45242
CD300LB	ENSG00000178789	CD300 molecule like family member b	17	74521174	74531475	protein coding	-1	No	No	-	Yes	No	Mix	No	No	-	-	-	3.52366	1.38874	-	-	-	-	-	-	-	No	-	-	-	-	-	No	-	-	-	-	-	No	-	-	-	-	-	No	-	-	-
CD300LF	ENSG00000186074	CD300 molecule like family member f	17	74694311	74712978	protein coding	-1	Yes	No	Mix	Yes	No	Mix	Yes	No	Mix	15.3708	4.12532	9.73344	1.13647	1.26908	0.968	2.19915	1.66446	-2.80517	Down	1.42346e-06	Yes	9.91384	0.949048	-0.632674	Down	0.380624	No	39.3853	4.9717	1.35747	Up	3.80262e-05	Yes	3.5185	1.49358	0.678013	Up	0.719387	No	21.0189	5.46908	1.08417
CD302	ENSG00000241399	CD302 molecule	2	159768628	159798255	protein coding	-1	Yes	No	Down	Yes	No	Down	Yes	No	Down	35.5034	18.2986	74.8313	12.0441	16.9844	3.7648	5.21089	1.20774	-2.76835	Down	4.26849e-13	Yes	7.53508	1.22522	-2.23626	Down	1.76072e-11	Yes	14.9957	5.96145	-1.24341	Down	1.81571e-06	Yes	3.83191	1.4063	-0.443468	Down	0.820064	No	5.08638	1.68626	-0.566986
CD33	ENSG00000105383	CD33 molecule	19	51225064	51243860	protein coding	1	Yes	No	Down	Yes	No	Down	Yes	No	Down	30.7787	3.82345	26.8651	3.56014	14.0095	3.43146	8.54004	2.50701	-1.84962	Down	1.45104e-09	Yes	17.3748	2.867	-0.824932	Down	0.00268986	No	20.7477	1.57816	-0.568984	Down	0.0555718	No	3.00744	0.931688	-1.50571	Down	0.00102949	No	9.55398	1.39228	-0.862827
CD36	ENSG00000135218	CD36 molecule	7	80369575	80679277	protein coding	1	Yes	No	Down	Yes	Yes	Down	Yes	No	Down	190.281	60.7101	274.17	25.0956	53.803	1.41533	112.452	1.62776	-0.758821	Down	0.00102952	No	79.6419	7.30652	-1.25653	Down	6.31744e-07	Yes	90.313	30.8089	-1.07513	Down	1.74459e-05	Yes	41.149	6.38905	-1.45038	Down	1.06421e-06	Yes	12.8912	3.2829	-2.62714
CD38	ENSG00000004468	CD38 molecule	4	15778275	15853232	protein coding	1	Yes	No	Mix	Yes	No	Mix	Yes	No	Mix	9.208	1.55397	15.7924	3.36347	10.8027	1.83306	23.4361	4.60065	1.34777	Up	1.33553e-05	Yes	6.38786	1.00044	-0.527555	Down	0.12914	No	11.9401	3.65676	0.374849	Up	0.620783	No	31.2105	2.19827	0.413302	Up	0.29518	No	12.9672	0.613967	1.02146
CD3D	ENSG00000167286	CD3d molecule	11	118339075	118342705	protein coding	-1	No	No	-	Yes	No	Up	No	No	-	-	-	34.723	7.32633	-	-	-	-	-	-	-	No	-	-	-	-	-	No	-	-	-	-	-	No	-	-	-	-	-	No	-	-	-
CD4	ENSG00000010610	CD4 molecule	12	6786858	6820799	protein coding	1	Yes	No	Mix	Yes	No	Mix	Yes	No	Mix	269.217	49.4996	212.728	26.9784	164.236	18.3479	67.0259	6.7258	-2.00598	Down	5.53202e-21	Yes	69.3926	1.61899	-1.95592	Down	1.83012e-20	Yes	122.715	20.2233	-1.13346	Down	1.67541e-11	Yes	74.4496	3.24336	0.151547	Up	0.742337	No	79.089	9.16761	0.188696
CD40	ENSG00000101017	CD40 molecule	20	46118278	46129863	protein coding	1	Yes	No	Mix	Yes	No	Mix	Yes	No	Mix	27.7769	5.75595	20.2384	3.2014	20.6285	3.34705	78.3533	15.4513	1.49611	Up	8.50416e-11	Yes	49.4105	5.88301	0.83093	Up	7.53088e-05	No	16.2851	1.76387	-0.770333	Down	0.0160539	No	35.1346	3.33517	-1.1571	Down	1.25517e-07	Yes	19.5509	5.28386	-1.33758
CD63	ENSG00000135404	CD63 molecule	12	55725323	55729707	protein coding	-1	Yes	No	Mix	Yes	No	Mix	Yes	No	Mix	212.139	24.3698	130.658	4.47232	165	6.717	138.199	11.2119	-0.618265	Down	0.00785062	No	449.808	22.5077	1.0843	Up	1.29494e-06	Yes	195.729	76.3049	-0.116151	Down	0.784961	No	65.0929	4.14178	-1.08617	Down	2.89724e-05	Yes	225.397	23.6085	-0.996842
CD68	ENSG00000129226	CD68 molecule	17	7579491	7582111	protein coding	1	No	No	-	Yes	No	Mix	No	No	-	-	-	2.3507	0.613098	-	-	-	-	-	-	-	No	-	-	-	-	-	No	-	-	-	-	-	No	-	-	-	-	-	No	-	-	-
CD69	ENSG00000110848	CD69 molecule	12	9752486	9760901	protein coding	-1	No	No	-	No	No	-	Yes	No	Mix	-	-	-	-	21.0051	1.06042	-	-	-	-	-	No	-	-	-	-	-	No	-	-	-	-	-	No	-	-	-	-	-	No	-	-	-
CD74	ENSG00000019582	CD74 molecule	5	150400041	150412929	protein coding	-1	No	No	-	Yes	No	Down	No	No	-	-	-	1335.47	117.183	-	-	-	-	-	-	-	No	-	-	-	-	-	No	-	-	-	-	-	No	-	-	-	-	-	No	-	-	-
CD80	ENSG00000121594	CD80 molecule	3	119524293	119559614	protein coding	-1	Yes	No	Mix	Yes	No	Mix	Yes	Yes	Mix	5.36629	1.03499	5.95547	1.07296	10.0459	4.59629	52.2675	9.26279	3.28392	Up	7.22472e-19	Yes	14.6274	2.16107	1.44668	Up	6.09553e-06	Yes	4.1285	0.775881	-0.378305	Down	0.409271	No	33.716	4.40669	-0.632481	Down	0.00523276	No	7.25218	0.55959	-1.01219
CD81	ENSG00000110651	CD81 molecule	11	2376177	2397397	protein coding	1	Yes	No	Down	No	No	-	No	No	-	219.563	13.716	-	-	-	-	103.39	2.47074	-1.08654	Down	3.55369e-10	Yes	209.186	23.2149	-0.0698513	Down	0.84897	No	187.427	59.4892	-0.228308	Down	0.25121	No	100.328	11.1738	-0.0433757	Down	0.968408	No	138.662	10.5377	-0.593213
CD82	ENSG00000085117	CD82 molecule	11	44564427	44620358	protein coding	1	No	No	-	Yes	No	Mix	Yes	No	Mix	-	-	32.7626	1.36969	62.6123	7.16875	-	-	-	-	-	No	-	-	-	-	-	No	-	-	-	-	-	No	-	-	-	-	-	No	-	-	-
CD83	ENSG00000112149	CD83 molecule	6	14117256	14136918	protein coding	1	Yes	No	Mix	Yes	No	Mix	Yes	No	Mix	39.7206	8.94632	34.7263	4.65672	63.4612	7.12316	202.113	29.355	2.34721	Up	4.89303e-23	Yes	174.449	8.55511	2.13485	Up	3.21268e-21	Yes	37.6923	3.87337	-0.0756148	Down	0.747528	No	152.053	10.2116	-0.410586	Down	0.00858649	No	120.126	8.72811	-0.538256
CD86	ENSG00000114013	CD86 molecule	3	122055362	122121139	protein coding	1	Yes	No	Down	Yes	No	Mix	Yes	No	Mix	37.2735	7.20635	40.765	1.73719	21.4313	1.03877	26.2492	2.52032	-0.505878	Down	0.0146093	No	34.1945	6.95371	-0.124384	Down	0.622972	No	18.6255	2.40152	-1.00087	Down	1.49491e-05	Yes	21.354	3.91476	-0.297766	Down	0.536513	No	26.8974	4.06812	-0.346299
CD9	ENSG00000010278	CD9 molecule	12	6199715	6238271	protein coding	1	Yes	No	Mix	Yes	No	Mix	Yes	No	Mix	61.7423	3.09192	35.5469	0.738305	23.6519	2.51405	11.3786	0.128083	-2.43994	Down	5.63298e-17	Yes	97.0699	4.53757	0.652764	Up	0.000286001	No	29.974	4.31518	-1.04255	Down	6.56293e-07	Yes	5.37808	1.10592	-1.08116	Down	0.00259399	No	37.2991	4.36532	-1.37988
CD93	ENSG00000125810	CD93 molecule	20	23079360	23086324	protein coding	-1	Yes	No	Mix	Yes	Yes	Mix	Yes	No	Up	15.8249	6.16614	19.9831	4.13001	13.2315	3.40776	24.442	4.18005	0.627162	Up	0.0414613	No	4.89624	2.16599	-1.69245	Down	0.00173819	No	37.5623	8.97844	1.24709	Up	5.78535e-05	Yes	19.141	1.92519	-0.35269	Down	0.708605	No	6.45015	1.85347	0.39766
CDA	ENSG00000158825	cytidine deaminase	1	20589086	20618903	protein coding	1	Yes	No	Mix	Yes	No	Mix	Yes	No	Mix	11.4035	3.6874	5.11751	1.0495	3.94461	0.539075	1.62128	0.895307	-2.81427	Down	1.17147e-07	Yes	15.3313	3.0456	0.427007	Up	0.285843	No	19.7795	3.90085	0.794533	Up	0.0200474	No	2.38583	1.17567	0.557362	Up	0.846558	No	9.83276	1.49527	-0.64081
CDC42BPB	ENSG00000198752	CDC42 binding protein kinase beta	14	102932380	103057549	protein coding	-1	No	No	-	Yes	No	Mix	No	No	-	-	-	59.133	2.24831	-	-	-	-	-	-	-	No	-	-	-	-	-	No	-	-	-	-	-	No	-	-	-	-	-	No	-	-	-
CDC42EP1	ENSG00000128283	CDC42 effector protein 1	22	37560480	37569405	protein coding	1	No	No	-	Yes	No	Mix	Yes	No	Mix	-	-	2.22927	0.226486	4.72105	0.813553	-	-	-	-	-	No	-	-	-	-	-	No	-	-	-	-	-	No	-	-	-	-	-	No	-	-	-
CDC42EP2	ENSG00000149798	CDC42 effector protein 2	11	65314866	65322417	protein coding	1	No	No	-	Yes	No	Mix	Yes	No	Down	-	-	4.11514	0.588194	10.096	1.85689	-	-	-	-	-	No	-	-	-	-	-	No	-	-	-	-	-	No	-	-	-	-	-	No	-	-	-
CDCP1	ENSG00000163814	CUB domain containing protein 1	3	45082277	45146422	protein coding	-1	Yes	No	Mix	No	No	-	No	No	-	4.63702	0.749128	-	-	-	-	40.907	3.18284	3.14108	Up	4.32276e-13	Yes	8.68656	0.583904	0.905585	Up	0.0794887	No	1.99089	0.482106	-1.21979	Down	0.0686772	No	15.0916	5.23267	-1.4386	Down	4.6505e-06	Yes	3.0664	0.0634438	-1.50224
CDH1	ENSG00000039068	cadherin 1	16	68737292	68835541	protein coding	1	Yes	No	Up	Yes	No	Mix	Yes	No	Up	1.9443	0.606256	1.17958	0.875713	1.76794	0.77972	7.34246	3.05594	1.91701	Up	0.000613866	Yes	3.53561	1.29238	0.862708	Up	0.256921	No	2.24154	1.15562	0.205238	Up	0.820251	No	9.85226	1.57324	0.424191	Up	0.666401	No	4.93748	1.6922	0.481817
CDH23	ENSG00000107736	cadherin related 23	10	71396920	71815947	protein coding	1	Yes	No	Mix	Yes	No	Mix	No	No	-	14.0543	2.73878	7.63955	0.0763841	-	-	6.38184	0.76973	-1.13896	Down	0.00618967	No	39.8606	8.83083	1.50395	Up	3.31495e-07	Yes	20.0255	9.46097	0.510834	Up	0.0691073	No	6.83614	0.814947	0.0992103	Up	0.962371	No	58.9704	10.1264	0.565029
CDHR1	ENSG00000148600	cadherin related family member 1	10	84194537	84219621	protein coding	1	No	No	-	Yes	No	Up	No	No	-	-	-	4.69485	1.10867	-	-	-	-	-	-	-	No	-	-	-	-	-	No	-	-	-	-	-	No	-	-	-	-	-	No	-	-	-
CDK5R1	ENSG00000176749	cyclin dependent kinase 5 regulatory subunit 1	17	32486993	32491253	protein coding	1	No	No	-	Yes	No	Up	Yes	No	Mix	-	-	11.2824	1.91852	12.634	2.3562	-	-	-	-	-	No	-	-	-	-	-	No	-	-	-	-	-	No	-	-	-	-	-	No	-	-	-
CDKN1A	ENSG00000124762	cyclin dependent kinase inhibitor 1A	6	36676460	36687337	protein coding	1	Yes	Yes	Mix	Yes	No	Mix	Yes	No	Mix	109.197	13.9581	50.7948	2.96081	90.3806	4.93728	297.885	60.8342	1.44782	Up	1.19618e-13	Yes	275.941	26.4256	1.33743	Up	1.6905e-12	Yes	50.9888	8.49297	-1.09868	Down	1.58835e-07	Yes	113.011	13.7439	-1.39829	Down	2.25491e-12	Yes	96.148	6.70265	-1.52103
CDKN2B	ENSG00000147883	cyclin dependent kinase inhibitor 2B	9	22002903	22009305	protein coding	-1	No	No	-	Yes	No	Mix	Yes	No	Mix	-	-	6.80564	1.65739	8.34222	2.51383	-	-	-	-	-	No	-	-	-	-	-	No	-	-	-	-	-	No	-	-	-	-	-	No	-	-	-
CEACAM19	ENSG00000186567	CEA cell adhesion molecule 19	19	44662278	44684359	protein coding	1	No	No	-	Yes	No	Mix	Yes	No	Mix	-	-	3.65505	0.386699	7.86393	2.57735	-	-	-	-	-	No	-	-	-	-	-	No	-	-	-	-	-	No	-	-	-	-	-	No	-	-	-
CEBPA	ENSG00000245848	CCAAT enhancer binding protein alpha	19	33299934	33302534	protein coding	-1	Yes	No	Down	Yes	No	Down	Yes	No	Down	86.0534	26.1175	48.0263	4.40482	37.7596	2.17276	31.8973	3.33376	-1.4318	Down	8.28793e-09	Yes	65.8502	1.98417	-0.386045	Down	0.257691	No	54.5687	12.4854	-0.657158	Down	0.0177004	No	17.1009	2.52943	-0.899361	Down	0.0022761	No	37.9328	2.71436	-0.795743
CEBPB	ENSG00000172216	CCAAT enhancer binding protein beta	20	50190830	50192668	protein coding	1	Yes	No	Mix	No	No	-	No	No	-	117.543	30.3039	-	-	-	-	74.5473	7.91091	-0.656961	Down	0.0149528	No	269.465	27.6049	1.19691	Up	2.73239e-07	Yes	294.51	63.4573	1.32513	Up	6.60445e-08	Yes	90.7879	15.73	0.284344	Up	0.636648	No	247.431	33.1071	-0.123072
CEMIP	ENSG00000103888	cell migration inducing hyaluronidase 1	15	80779343	80951776	protein coding	1	No	No	-	Yes	No	Up	Yes	No	Up	-	-	0.383413	0.213963	0.429312	0.0950413	-	-	-	-	-	No	-	-	-	-	-	No	-	-	-	-	-	No	-	-	-	-	-	No	-	-	-
CENPE	ENSG00000138778	centromere protein E	4	103105349	103198445	protein coding	-1	No	No	-	Yes	No	Down	No	No	-	-	-	19.1551	1.83944	-	-	-	-	-	-	-	No	-	-	-	-	-	No	-	-	-	-	-	No	-	-	-	-	-	No	-	-	-
CENPF	ENSG00000117724	centromere protein F	1	214603195	214664571	protein coding	1	Yes	No	Up	Yes	No	Up	Yes	No	Up	7.85744	0.754368	10.4952	1.75391	9.58141	1.63464	18.6161	3.28204	1.24442	Up	1.78523e-06	Yes	12.407	2.63699	0.659024	Up	0.030674	No	10.9935	1.4347	0.484513	Up	0.171665	No	27.9514	0.283971	0.586366	Up	0.0146614	No	28.5178	1.9726	1.20071
CENPV	ENSG00000166582	centromere protein V	17	16342534	16353656	protein coding	-1	No	No	-	Yes	No	Up	No	No	-	-	-	1.98602	0.312676	-	-	-	-	-	-	-	No	-	-	-	-	-	No	-	-	-	-	-	No	-	-	-	-	-	No	-	-	-
CEP112	ENSG00000154240	centrosomal protein 112	17	65635537	66192133	protein coding	-1	Yes	No	Up	No	No	-	No	No	-	4.70957	0.726374	-	-	-	-	10.5254	4.70941	1.1602	Up	0.000862189	Yes	11.6331	2.10505	1.30457	Up	0.000335029	Yes	5.97662	1.97963	0.343735	Up	0.461946	No	14.0166	2.09703	0.413266	Up	0.640369	No	13.4547	4.23713	0.209884
CEP295NL	ENSG00000178404	CEP295 N-terminal like	17	78870910	78903217	protein coding	-1	Yes	No	Mix	Yes	No	Mix	No	No	-	7.76452	1.17551	4.90544	0.351513	-	-	1.54143	0.408474	-2.33263	Down	2.97901e-05	Yes	5.58476	1.67555	-0.475402	Down	0.587729	No	8.8514	3.43592	0.189009	Up	0.495806	No	1.21376	0.519841	-0.344791	Down	0.943514	No	3.37174	1.63953	-0.728003
CES1	ENSG00000198848	carboxylesterase 1	16	55802851	55833337	protein coding	-1	No	No	-	Yes	No	Mix	No	No	-	-	-	16.9735	3.47298	-	-	-	-	-	-	-	No	-	-	-	-	-	No	-	-	-	-	-	No	-	-	-	-	-	No	-	-	-
CFP	ENSG00000126759	complement factor properdin	X	47623172	47630305	protein coding	-1	Yes	No	Down	Yes	No	Down	Yes	No	Down	26.0489	10.6681	22.0829	7.2399	27.3007	0.379959	16.8127	4.17105	-0.631668	Down	0.20103	No	10.0703	2.80176	-1.37111	Down	0.000629106	Yes	11.4713	4.33747	-1.18319	Down	0.0097963	No	14.3377	2.17635	-0.229746	Down	0.884277	No	6.95556	0.917175	-0.533875
CHCHD10	ENSG00000250479	coiled-coil-helix-coiled-coil-helix domain containing 10	22	23765834	23767972	protein coding	-1	Yes	No	Mix	Yes	No	Mix	Yes	No	Mix	21.0324	7.60489	11.6479	0.765928	13.8568	2.02313	11.3211	1.50696	-0.893597	Down	0.0011877	No	42.4709	3.04516	1.01386	Up	5.84446e-06	Yes	36.7084	2.40816	0.803501	Up	0.000695785	No	7.96256	0.217118	-0.507709	Down	0.370139	No	31.6099	1.78943	-0.426098
CHI3L1	ENSG00000133048	chitinase 3 like 1	1	203178931	203186704	protein coding	-1	Yes	No	Mix	Yes	No	Mix	Yes	No	Mix	202.214	47.0365	110.609	10.7711	28.3366	6.70032	87.5182	14.8801	-1.20823	Down	3.59405e-05	Yes	860.752	89.8749	2.08972	Up	1.5049e-10	Yes	84.19	24.1071	-1.26416	Down	5.84797e-05	Yes	76.1742	11.3901	-0.200282	Down	0.875815	No	420.653	45.7699	-1.03297
CHI3L2	ENSG00000064886	chitinase 3 like 2	1	111200771	111243440	protein coding	1	No	No	-	Yes	No	Mix	No	No	-	-	-	2.76313	0.66221	-	-	-	-	-	-	-	No	-	-	-	-	-	No	-	-	-	-	-	No	-	-	-	-	-	No	-	-	-
CHIT1	ENSG00000133063	chitinase 1	1	203212827	203273641	protein coding	-1	No	No	-	Yes	No	Mix	No	No	-	-	-	1.28671	0.535387	-	-	-	-	-	-	-	No	-	-	-	-	-	No	-	-	-	-	-	No	-	-	-	-	-	No	-	-	-
CHN2	ENSG00000106069	chimerin 2	7	29146569	29514328	protein coding	1	No	No	-	Yes	No	Down	No	No	-	-	-	6.45556	0.81371	-	-	-	-	-	-	-	No	-	-	-	-	-	No	-	-	-	-	-	No	-	-	-	-	-	No	-	-	-
CHRM3-AS2	ENSG00000233355	CHRM3 antisense RNA 2	1	239703381	239770130	lncRNA	-1	No	No	-	Yes	No	Mix	No	No	-	-	-	3.79779	1.43428	-	-	-	-	-	-	-	No	-	-	-	-	-	No	-	-	-	-	-	No	-	-	-	-	-	No	-	-	-
CHST10	ENSG00000115526	carbohydrate sulfotransferase 10	2	100391860	100417668	protein coding	-1	No	No	-	Yes	No	Up	No	No	-	-	-	3.51561	0.581305	-	-	-	-	-	-	-	No	-	-	-	-	-	No	-	-	-	-	-	No	-	-	-	-	-	No	-	-	-
CHST15	ENSG00000182022	carbohydrate sulfotransferase 15	10	124007668	124093598	protein coding	-1	Yes	No	Up	Yes	No	Up	No	No	-	23.3237	5.1397	14.786	1.04347	-	-	34.7823	3.05566	0.576554	Up	0.000188569	No	53.7582	2.13811	1.20469	Up	8.57028e-12	Yes	34.321	3.21896	0.557293	Up	0.00106439	No	44.137	2.23176	0.343638	Up	0.127499	No	55.552	4.02668	0.0473524
CHST2	ENSG00000175040	carbohydrate sulfotransferase 2	3	143119771	143124014	protein coding	1	No	No	-	Yes	No	Mix	No	No	-	-	-	50.4308	3.07205	-	-	-	-	-	-	-	No	-	-	-	-	-	No	-	-	-	-	-	No	-	-	-	-	-	No	-	-	-
CIITA	ENSG00000179583	class II major histocompatibility complex transactivator	16	10866222	10943021	protein coding	1	No	No	-	Yes	No	Down	No	No	-	-	-	345.967	21.5215	-	-	-	-	-	-	-	No	-	-	-	-	-	No	-	-	-	-	-	No	-	-	-	-	-	No	-	-	-
CIR1	ENSG00000138433	corepressor interacting with RBPJ, CIR1	2	174348022	174395712	protein coding	-1	Yes	No	Mix	No	No	-	No	No	-	45.6284	6.57369	-	-	-	-	49.9569	3.71719	0.13075	Up	0.713719	No	141.309	17.42	1.63084	Up	5.23376e-16	Yes	41.6314	9.28469	-0.132262	Down	0.38402	No	53.6835	0.95101	0.103796	Up	0.875338	No	87.6838	5.95599	-0.688467
CISH	ENSG00000114737	cytokine inducible SH2 containing protein	3	50606489	50611774	protein coding	-1	No	No	-	Yes	No	Up	Yes	No	Mix	-	-	10.8807	0.907189	12.5326	0.879286	-	-	-	-	-	No	-	-	-	-	-	No	-	-	-	-	-	No	-	-	-	-	-	No	-	-	-
CKB	ENSG00000166165	creatine kinase B	14	103519667	103522833	protein coding	-1	Yes	No	Mix	Yes	No	Mix	Yes	No	Mix	0.540361	0.473069	0.374605	0.348032	0.780925	0.687913	11.2292	3.14533	4.37719	Up	2.6239e-10	Yes	8.21661	1.00234	3.92655	Up	1.26934e-08	Yes	0.633084	0.305805	0.228474	Up	0.911868	No	7.92126	1.84624	-0.503452	Down	0.55492	No	4.93053	1.91831	-0.736802
CLCN5	ENSG00000171365	chloride voltage-gated channel 5	X	49922596	50099235	protein coding	1	Yes	No	Down	Yes	No	Down	Yes	No	Down	32.9961	7.78157	37.8786	1.56003	21.417	0.220857	21.2502	1.11386	-0.634816	Down	0.00100431	No	30.7295	3.29815	-0.102673	Down	0.567385	No	20.9838	4.92372	-0.653018	Down	0.000979439	No	11.0952	1.53558	-0.937543	Down	0.000701315	No	15.2974	1.95467	-1.00634
CLDN12	ENSG00000157224	claudin 12	7	90383721	90513402	protein coding	1	Yes	No	Mix	Yes	No	Mix	No	No	-	3.00158	0.947619	4.24171	0.218211	-	-	6.84423	0.88718	1.18917	Up	0.0148142	No	8.71547	1.82143	1.53786	Up	0.000511926	Yes	2.05528	0.398544	-0.546383	Down	0.229436	No	5.75028	0.864368	-0.251254	Down	0.829055	No	8.96074	2.04559	0.0400398
CLDN23	ENSG00000253958	claudin 23	8	8701937	8704096	protein coding	1	Yes	No	Mix	Yes	No	Mix	No	No	-	3.39443	1.73856	1.74423	0.181616	-	-	2.07591	0.824757	-0.709426	Down	0.681233	No	7.48281	1.8804	1.14041	Up	0.0101544	No	17.4309	7.8534	2.3604	Up	4.04791e-08	Yes	2.15108	0.867326	0.0513165	Up	0.973763	No	8.58424	1.85973	0.19811
CLDN7	ENSG00000181885	claudin 7	17	7259903	7263983	protein coding	-1	No	No	-	Yes	No	Mix	No	No	-	-	-	2.10894	0.773584	-	-	-	-	-	-	-	No	-	-	-	-	-	No	-	-	-	-	-	No	-	-	-	-	-	No	-	-	-
CLDND2	ENSG00000160318	claudin domain containing 2	19	51367098	51369003	protein coding	-1	No	No	-	Yes	No	Down	No	No	-	-	-	12.965	2.08716	-	-	-	-	-	-	-	No	-	-	-	-	-	No	-	-	-	-	-	No	-	-	-	-	-	No	-	-	-
CLEC12A	ENSG00000172322	C-type lectin domain family 12 member A	12	9951316	9995694	protein coding	1	Yes	No	Mix	Yes	No	Mix	Yes	No	Mix	6.00005	2.73107	4.77706	1.85904	2.73127	0.872658	1.68887	0.384774	-1.82892	Down	0.00039629	Yes	27.1368	0.669561	2.17721	Up	4.32716e-11	Yes	14.5201	1.06809	1.275	Up	0.000251691	Yes	2.34642	0.323125	0.474409	Up	0.820937	No	26.4248	4.63858	-0.0383592
CLEC4A	ENSG00000111729	C-type lectin domain family 4 member A	12	8123632	8138607	protein coding	1	No	No	-	Yes	No	Mix	No	No	-	-	-	2.90142	0.592649	-	-	-	-	-	-	-	No	-	-	-	-	-	No	-	-	-	-	-	No	-	-	-	-	-	No	-	-	-
CLEC4D	ENSG00000166527	C-type lectin domain family 4 member D	12	8509475	8522366	protein coding	1	Yes	No	Mix	Yes	No	Mix	Yes	No	Down	6.16261	1.9433	7.02907	1.701	5.63036	1.28975	1.73226	1.2259	-1.83088	Down	0.00230269	No	9.73117	2.11089	0.659072	Up	0.215422	No	3.47619	1.39582	-0.826034	Down	0.142594	No	0.515647	0.235779	-1.7482	Down	0.396465	No	0.973518	0.370449	-3.32133
CLEC4E	ENSG00000166523	C-type lectin domain family 4 member E	12	8533305	8540905	protein coding	-1	Yes	No	Down	Yes	No	Mix	Yes	No	Mix	33.0228	2.79782	32.4371	1.07811	36.1795	5.90695	7.10373	1.37095	-2.21681	Down	2.63753e-10	Yes	25.0137	4.7962	-0.400741	Down	0.283941	No	12.8595	0.295621	-1.36063	Down	9.40104e-06	Yes	6.95613	0.717495	-0.0302916	Down	0.987862	No	6.02133	1.63145	-2.05457
CLEC5A	ENSG00000258227	C-type lectin domain containing 5A	7	141927357	141947007	protein coding	-1	Yes	No	Mix	Yes	No	Mix	Yes	No	Down	128.293	18.4784	113.904	18.9865	283.216	6.24021	321.786	33.8137	1.32666	Up	1.22827e-08	Yes	269.656	34.8453	1.07168	Up	2.07307e-06	Yes	135.373	38.5168	0.0774982	Up	0.924519	No	114.223	21.9172	-1.49424	Down	1.48377e-09	Yes	40.8143	2.91431	-2.72397
CLEC6A	ENSG00000205846	C-type lectin domain containing 6A	12	8455962	8478330	protein coding	1	Yes	No	Mix	Yes	No	Mix	Yes	No	Down	5.46877	1.31181	3.41547	1.06363	3.59161	1.84876	2.7258	0.728482	-1.00454	Down	0.0646169	No	12.841	1.39958	1.23147	Up	0.000586687	Yes	1.636	0.493861	-1.74104	Down	0.00216822	No	0.692248	0.284403	-1.97732	Down	0.019129	No	1.42584	0.792512	-3.17087
CLEC7A	ENSG00000172243	C-type lectin domain containing 7A	12	10116777	10130258	protein coding	-1	Yes	No	Down	Yes	No	Down	Yes	No	Down	154.452	30.7128	177.421	25.5365	72.0601	7.73803	57.8304	8.23893	-1.41726	Down	2.99076e-08	Yes	76.6616	15.189	-1.01058	Down	1.65534e-05	Yes	118.105	31.173	-0.387095	Down	0.0947924	No	24.1648	7.14705	-1.25892	Down	3.55149e-05	Yes	18.5256	0.97273	-2.04899
CLIC2	ENSG00000155962	chloride intracellular channel 2	X	155276211	155334657	protein coding	-1	No	No	-	Yes	No	Down	No	No	-	-	-	10.4805	1.94227	-	-	-	-	-	-	-	No	-	-	-	-	-	No	-	-	-	-	-	No	-	-	-	-	-	No	-	-	-
CLIC4	ENSG00000169504	chloride intracellular channel 4	1	24745382	24844321	protein coding	1	No	No	-	Yes	No	Down	No	No	-	-	-	105.492	14.5521	-	-	-	-	-	-	-	No	-	-	-	-	-	No	-	-	-	-	-	No	-	-	-	-	-	No	-	-	-
CLIC5	ENSG00000112782	chloride intracellular channel 5	6	45880827	46080348	protein coding	-1	Yes	No	Up	Yes	No	Up	Yes	No	Up	13.6322	1.14754	12.2837	1.38312	16.4108	0.671295	32.8904	5.66438	1.27065	Up	4.18078e-09	Yes	23.4144	1.97397	0.780383	Up	0.000226026	No	18.903	5.42967	0.471598	Up	0.077937	No	48.8639	0.672815	0.571102	Up	0.00395608	No	36.8345	3.30807	0.653663
CLIP2	ENSG00000106665	CAP-Gly domain containing linker protein 2	7	74289407	74405935	protein coding	1	No	No	-	Yes	No	Mix	Yes	No	Down	-	-	35.0453	2.66718	44.3482	1.54131	-	-	-	-	-	No	-	-	-	-	-	No	-	-	-	-	-	No	-	-	-	-	-	No	-	-	-
CLMN	ENSG00000165959	calmin	14	95181940	95319908	protein coding	-1	Yes	No	Mix	Yes	Yes	Mix	Yes	No	Mix	46.2925	2.37579	47.9562	5.38119	42.7514	2.36669	12.9345	1.77364	-1.83955	Down	2.14468e-14	Yes	10.46	1.35953	-2.14589	Down	1.21039e-16	Yes	188.597	30.8047	2.02646	Up	5.33006e-19	Yes	24.8173	3.85746	0.940115	Up	4.79165e-05	No	50.0453	5.09589	2.25835
CMKLR1	ENSG00000174600	chemerin chemokine-like receptor 1	12	108288044	108339317	protein coding	-1	Yes	No	Down	Yes	No	Down	Yes	No	Down	184.725	11.0132	162.373	19.1639	102.888	13.0438	53.2278	11.3375	-1.79513	Down	9.01243e-17	Yes	67.0866	3.80733	-1.46128	Down	7.16398e-14	Yes	158.189	6.32699	-0.223729	Down	0.23311	No	33.9005	3.40767	-0.650875	Down	0.00254278	No	48.4341	3.94717	-0.470001
CMPK2	ENSG00000134326	cytidine/uridine monophosphate kinase 2	2	6840570	6866635	protein coding	-1	Yes	No	Mix	Yes	No	Mix	Yes	No	Mix	5.24137	3.78128	5.55301	0.163368	3.7169	2.87887	39.7037	1.58781	2.92126	Up	1.92418e-13	Yes	10.3034	3.57813	0.975101	Up	0.157705	No	3.42133	1.10741	-0.615388	Down	0.097559	No	37.0668	2.79094	-0.0991468	Down	0.923689	No	16.3872	2.26015	0.669449
CMTM6	ENSG00000091317	CKLF like MARVEL transmembrane domain containing 6	3	32481312	32502852	protein coding	-1	No	No	-	Yes	No	Mix	No	No	-	-	-	225.305	26.2657	-	-	-	-	-	-	-	No	-	-	-	-	-	No	-	-	-	-	-	No	-	-	-	-	-	No	-	-	-
CMTM8	ENSG00000170293	CKLF like MARVEL transmembrane domain containing 8	3	32238679	32370321	protein coding	1	Yes	No	Up	Yes	No	Up	No	No	-	3.89219	1.22357	3.41474	0.977614	-	-	7.7058	0.713285	0.985364	Up	0.00332039	No	8.436	1.3985	1.11598	Up	0.000867196	Yes	4.14507	1.16446	0.090814	Up	0.599268	No	9.53808	1.67983	0.307754	Up	0.765709	No	10.9933	3.09929	0.381997
CMTR1	ENSG00000137200	cap methyltransferase 1	6	37433219	37482827	protein coding	1	No	No	-	No	No	-	Yes	No	Mix	-	-	-	-	102.347	11.6984	-	-	-	-	-	No	-	-	-	-	-	No	-	-	-	-	-	No	-	-	-	-	-	No	-	-	-
CNKSR3	ENSG00000153721	CNKSR family member 3	6	154387515	154510685	protein coding	-1	Yes	No	Mix	No	No	-	Yes	No	Mix	0.710099	0.927656	-	-	0.939428	0.390581	3.87998	1.40217	2.44996	Up	0.000263451	Yes	2.04756	0.533875	1.52781	Up	0.0380041	No	0.183583	0.178969	-1.95158	Down	0.560478	No	2.71914	1.6012	-0.512902	Down	0.732738	No	0.766637	0.558777	-1.41729
CNN3	ENSG00000117519	calponin 3	1	94896949	94927223	protein coding	-1	No	No	-	Yes	No	Mix	No	No	-	-	-	1.0699	0.835925	-	-	-	-	-	-	-	No	-	-	-	-	-	No	-	-	-	-	-	No	-	-	-	-	-	No	-	-	-
CNR1	ENSG00000118432	cannabinoid receptor 1	6	88139864	88166359	protein coding	-1	No	No	-	Yes	No	Up	No	No	-	-	-	1.80514	0.133647	-	-	-	-	-	-	-	No	-	-	-	-	-	No	-	-	-	-	-	No	-	-	-	-	-	No	-	-	-
CNTLN	ENSG00000044459	centlein	9	17134982	17503923	protein coding	1	Yes	No	Down	Yes	No	Down	Yes	No	Down	19.7493	2.28946	27.9522	3.3628	14.5921	1.85392	9.83872	3.86071	-1.00525	Down	0.000715268	Yes	9.96773	1.22362	-0.986461	Down	0.00159449	No	9.57863	4.4107	-1.04391	Down	0.00081229	Yes	7.13975	0.889009	-0.462598	Down	0.612131	No	5.01925	1.42145	-0.989794
CNTNAP1	ENSG00000108797	contactin associated protein 1	17	42682531	42699993	protein coding	1	No	No	-	No	No	-	Yes	No	Mix	-	-	-	-	2.95621	0.609856	-	-	-	-	-	No	-	-	-	-	-	No	-	-	-	-	-	No	-	-	-	-	-	No	-	-	-
COL18A1	ENSG00000182871	collagen type XVIII alpha 1 chain	21	45405165	45513720	protein coding	1	No	No	-	Yes	No	Up	No	No	-	-	-	6.80632	2.13746	-	-	-	-	-	-	-	No	-	-	-	-	-	No	-	-	-	-	-	No	-	-	-	-	-	No	-	-	-
COL19A1	ENSG00000082293	collagen type XIX alpha 1 chain	6	69866556	70212468	protein coding	1	No	No	-	No	No	-	Yes	No	Mix	-	-	-	-	9.63039	2.08397	-	-	-	-	-	No	-	-	-	-	-	No	-	-	-	-	-	No	-	-	-	-	-	No	-	-	-
COL1A1	ENSG00000108821	collagen type I alpha 1 chain	17	50184101	50201632	protein coding	-1	Yes	No	Down	Yes	No	Mix	Yes	No	Down	11.7797	5.65565	6.92119	2.10978	6.60301	1.66004	0.976977	0.322148	-3.59184	Down	1.19187e-06	Yes	4.52974	0.999456	-1.37881	Down	0.036848	No	3.30772	2.83491	-1.8324	Down	0.0139575	No	0.521894	0.0877105	-0.904568	Down	0.84318	No	1.88296	0.928818	-1.26643
COL23A1	ENSG00000050767	collagen type XXIII alpha 1 chain	5	178237618	178590393	protein coding	-1	Yes	No	Mix	Yes	No	Mix	Yes	No	Mix	14.7192	10.939	11.6861	4.56683	7.72313	1.07141	0.403602	0.69906	-5.18862	Down	1.72432e-08	Yes	1.61477	0.677732	-3.1883	Down	2.77887e-06	Yes	16.7574	4.73341	0.187099	Up	0.284309	No	0.465792	0.26511	0.206752	Up	0.988445	No	0.832604	0.231159	-0.955626
COL6A1	ENSG00000142156	collagen type VI alpha 1 chain	21	45981769	46005050	protein coding	1	Yes	No	Mix	No	No	-	No	No	-	6.73	2.13769	-	-	-	-	8.8982	2.5152	0.402906	Up	0.252393	No	13.9682	3.57516	1.05347	Up	0.000588654	Yes	7.54579	1.67027	0.165066	Up	0.42916	No	5.272	0.951983	-0.755163	Down	0.200475	No	8.83082	1.57837	-0.66153
COL6A3	ENSG00000163359	collagen type VI alpha 3 chain	2	237324003	237414207	protein coding	-1	Yes	No	Mix	Yes	No	Mix	No	No	-	2.29217	1.4029	4.67504	0.743383	-	-	4.42672	1.00095	0.949526	Up	0.0474704	No	9.27166	2.14085	2.01612	Up	2.99534e-06	Yes	6.46184	2.99702	1.49523	Up	0.000577024	Yes	4.12645	0.565622	-0.101336	Down	0.948493	No	8.44345	0.844048	-0.134995
COL7A1	ENSG00000114270	collagen type VII alpha 1 chain	3	48564073	48595267	protein coding	-1	Yes	No	Mix	No	No	-	No	No	-	1.43387	1.42357	-	-	-	-	2.98196	0.845489	1.05634	Up	0.104121	No	2.37416	0.19704	0.727497	Up	0.274387	No	6.33571	2.62543	2.14359	Up	3.09942e-05	Yes	2.39003	0.387239	-0.319233	Down	0.917465	No	3.0132	0.412173	0.343879
COL8A2	ENSG00000171812	collagen type VIII alpha 2 chain	1	36095239	36125222	protein coding	-1	Yes	No	Mix	Yes	No	Mix	Yes	No	Mix	3.75239	1.10778	1.46392	0.094032	0.144139	0.249656	0.821709	0.538158	-2.19111	Down	0.0255326	No	21.7887	4.29099	2.5377	Up	4.08894e-08	Yes	4.81226	2.57293	0.358905	Up	0.40485	No	1.17755	0.893111	0.519091	Up	0.950721	No	37.9406	3.03002	0.800165
COLEC12	ENSG00000158270	collectin subfamily member 12	18	316737	500722	protein coding	-1	Yes	No	Mix	Yes	No	Mix	Yes	No	Mix	1.23779	0.580004	0.832493	0.129476	1.25472	0.357884	5.58452	1.55271	2.17367	Up	0.000215071	Yes	7.24666	2.1211	2.54955	Up	2.9965e-06	Yes	0.247983	0.215243	-2.31946	Down	0.0863125	No	3.64281	0.665057	-0.616381	Down	0.544612	No	4.30204	0.425314	-0.752293
COLGALT1	ENSG00000130309	collagen beta(1-O)galactosyltransferase 1	19	17555649	17583162	protein coding	1	Yes	No	Mix	No	No	-	No	No	-	206.827	34.6794	-	-	-	-	95.171	4.64976	-1.11983	Down	9.72402e-10	Yes	227.939	28.1463	0.140221	Up	0.484097	No	220.893	63.6044	0.0949224	Up	0.516365	No	90.3363	4.54619	-0.0752163	Down	0.937759	No	162.575	8.74891	-0.48754
COMT	ENSG00000093010	catechol-O-methyltransferase	22	19941733	19969975	protein coding	1	Yes	No	Mix	No	No	-	No	No	-	66.559	14.6646	-	-	-	-	26.6199	4.44881	-1.32213	Down	1.27439e-07	Yes	52.9574	7.78433	-0.329801	Down	0.395877	No	67.8894	29.8945	0.028552	Up	0.612043	No	25.2751	2.03038	-0.0747857	Down	0.961258	No	37.8018	0.812916	-0.486376
CORO1B	ENSG00000172725	coronin 1B	11	67435510	67443821	protein coding	-1	Yes	No	Down	Yes	No	Mix	No	No	-	101.483	24.8572	60.6654	3.65472	-	-	41.6023	6.2663	-1.2865	Down	1.26867e-08	Yes	75.4165	4.39764	-0.428281	Down	0.10778	No	84.2451	27.6723	-0.268568	Down	0.448565	No	32.9828	4.11655	-0.334953	Down	0.497086	No	48.6138	6.39615	-0.633513
CORO1C	ENSG00000110880	coronin 1C	12	108645109	108731526	protein coding	-1	No	No	-	Yes	No	Mix	No	No	-	-	-	128.748	9.34098	-	-	-	-	-	-	-	No	-	-	-	-	-	No	-	-	-	-	-	No	-	-	-	-	-	No	-	-	-
COTL1	ENSG00000103187	coactosin like F-actin binding protein 1	16	84565596	84618078	protein coding	-1	No	No	-	No	No	-	Yes	No	Down	-	-	-	-	379.293	34.4542	-	-	-	-	-	No	-	-	-	-	-	No	-	-	-	-	-	No	-	-	-	-	-	No	-	-	-
CPAMD8	ENSG00000160111	C3 and PZP like alpha-2-macroglobulin domain containing 8	19	16892951	17026815	protein coding	-1	Yes	No	Down	Yes	No	Mix	Yes	No	Down	17.3661	4.12464	14.8906	1.17328	19.2848	1.46156	4.67505	1.3611	-1.89322	Down	8.62503e-07	Yes	3.0996	0.332156	-2.48612	Down	1.24111e-09	Yes	6.20989	2.39016	-1.48363	Down	0.000164678	Yes	4.13436	1.36477	-0.177318	Down	0.889381	No	1.61301	0.491463	-0.942324
CPED1	ENSG00000106034	cadherin like and PC-esterase domain containing 1	7	120988697	121297442	protein coding	1	Yes	No	Down	Yes	No	Down	Yes	No	Down	25.5916	4.86886	29.8362	4.49059	9.06004	1.665	2.49627	0.90947	-3.35782	Down	4.54646e-14	Yes	5.31266	1.51881	-2.26816	Down	5.12336e-11	Yes	4.22442	0.279284	-2.59885	Down	3.05648e-11	Yes	1.13891	0.277551	-1.13211	Down	0.416135	No	1.4141	1.62092	-1.90955
CPM	ENSG00000135678	carboxypeptidase M	12	68842197	68971570	protein coding	-1	No	No	-	Yes	No	Mix	Yes	No	Mix	-	-	43.9629	7.97222	11.9087	4.69417	-	-	-	-	-	No	-	-	-	-	-	No	-	-	-	-	-	No	-	-	-	-	-	No	-	-	-
CPNE2	ENSG00000140848	copine 2	16	57092583	57148369	protein coding	1	No	No	-	Yes	No	Mix	Yes	No	Down	-	-	12.2566	0.827948	17.9732	2.52418	-	-	-	-	-	No	-	-	-	-	-	No	-	-	-	-	-	No	-	-	-	-	-	No	-	-	-
CPNE5	ENSG00000124772	copine 5	6	36740775	36839444	protein coding	-1	No	No	-	Yes	No	Mix	No	No	-	-	-	2.87613	0.674023	-	-	-	-	-	-	-	No	-	-	-	-	-	No	-	-	-	-	-	No	-	-	-	-	-	No	-	-	-
CPNE7	ENSG00000178773	copine 7	16	89575758	89597246	protein coding	1	No	No	-	Yes	No	Up	No	No	-	-	-	0.785154	0.330935	-	-	-	-	-	-	-	No	-	-	-	-	-	No	-	-	-	-	-	No	-	-	-	-	-	No	-	-	-
CPNE8	ENSG00000139117	copine 8	12	38646822	38907430	protein coding	-1	No	No	-	Yes	No	Down	No	No	-	-	-	31.856	4.08398	-	-	-	-	-	-	-	No	-	-	-	-	-	No	-	-	-	-	-	No	-	-	-	-	-	No	-	-	-
CPPED1	ENSG00000103381	calcineurin like phosphoesterase domain containing 1	16	12659799	12803887	protein coding	-1	No	No	-	Yes	No	Down	Yes	No	Mix	-	-	83.0505	6.62184	60.2665	10.4038	-	-	-	-	-	No	-	-	-	-	-	No	-	-	-	-	-	No	-	-	-	-	-	No	-	-	-
CPQ	ENSG00000104324	carboxypeptidase Q	8	96645242	97149654	protein coding	1	Yes	No	Down	Yes	No	Down	Yes	No	Down	54.3195	6.13494	45.3497	1.28303	42.7803	4.9469	24.4675	3.46349	-1.1506	Down	1.28325e-09	Yes	35.997	2.35418	-0.593593	Down	0.000488881	No	32.1043	1.92879	-0.758703	Down	2.21594e-05	No	20.3385	2.74637	-0.266655	Down	0.594681	No	23.4562	0.709798	-0.617906
CPSF1P1	ENSG00000214076	cleavage and polyadenylation specific factor 1 pseudogene 1	22	32269381	32273110	transcribed processed pseudogene	1	Yes	No	Mix	Yes	No	Mix	No	No	-	1.57368	1.04262	0.776729	0.210506	-	-	0.592182	0.255315	-1.41003	Down	0.582141	No	1.13129	0.644509	-0.476168	Down	0.978458	No	12.4365	3.33944	2.98237	Up	6.60445e-08	Yes	2.43492	0.544758	2.03976	Up	0.105381	No	2.37762	0.4685	1.07155
CR1	ENSG00000203710	complement C3b/C4b receptor 1 (Knops blood group)	1	207496147	207641765	protein coding	1	Yes	No	Mix	Yes	No	Mix	No	No	-	20.7355	5.77641	19.6243	2.0654	-	-	5.30171	0.390339	-1.96757	Down	6.97841e-11	Yes	15.1289	0.374486	-0.454798	Down	0.0339294	No	21.6789	5.37816	0.0641882	Up	0.86171	No	7.3152	0.693013	0.464439	Up	0.536475	No	11.1779	1.71572	-0.436662
CRABP2	ENSG00000143320	cellular retinoic acid binding protein 2	1	156699606	156705816	protein coding	-1	Yes	No	Mix	No	No	-	No	No	-	0.813789	0.708901	-	-	-	-	0.709639	0.63175	-0.197569	Down	0.762255	No	1.41076	0.375849	0.793746	Up	0.837095	No	2.16081	0.810968	1.40885	Up	0.19086	No	2.59162	0.973567	1.8687	Up	0.081336	No	17.5753	5.05801	3.639
CRACD	ENSG00000109265	capping protein inhibiting regulator of actin dynamics	4	56049073	56328625	protein coding	1	Yes	No	Mix	No	No	-	No	No	-	0.123541	0.213979	-	-	-	-	3.14282	1.36004	4.669	Up	0.000404688	Yes	1.73036	0.202562	3.80801	Up	0.0181569	No	0.796065	0.520587	2.6879	Up	0.210905	No	2.4353	0.686525	-0.367958	Down	0.908155	No	0.479872	0.21166	-1.85035
CREB5	ENSG00000146592	cAMP responsive element binding protein 5	7	28299321	28825894	protein coding	1	Yes	No	Mix	Yes	No	Down	Yes	No	Down	23.7036	11.1956	30.9692	4.49561	19.926	6.74975	37.8578	5.06224	0.675486	Up	0.138103	No	29.7738	3.46813	0.328939	Up	0.771472	No	10.718	2.63297	-1.14507	Down	0.000118053	Yes	20.2197	6.87979	-0.904833	Down	0.00565698	No	17.2465	3.94561	-0.787744
CREBL2	ENSG00000111269	cAMP responsive element binding protein like 2	12	12611827	12645108	protein coding	1	No	No	-	Yes	No	Down	No	No	-	-	-	188.034	9.84011	-	-	-	-	-	-	-	No	-	-	-	-	-	No	-	-	-	-	-	No	-	-	-	-	-	No	-	-	-
CREG1	ENSG00000143162	cellular repressor of E1A stimulated genes 1	1	167529117	167553805	protein coding	-1	Yes	No	Mix	Yes	No	Mix	Yes	No	Mix	122.629	21.2728	149.735	15.8545	73.7462	4.76996	58.5965	5.6379	-1.06542	Down	2.2589e-07	Yes	129.717	17.1831	0.0810681	Up	0.930825	No	93.571	22.4383	-0.390169	Down	0.047467	No	50.3341	5.95457	-0.219277	Down	0.732738	No	90.0823	14.9255	-0.526055
CRIM1	ENSG00000150938	cysteine rich transmembrane BMP regulator 1	2	36355778	36551135	protein coding	1	Yes	No	Mix	Yes	No	Mix	Yes	No	Down	289.541	10.2062	206.021	11.9378	292.555	28.2017	232.069	34.3217	-0.319213	Down	0.0747706	No	311.202	38.5989	0.104085	Up	0.720032	No	115.199	30.4561	-1.32964	Down	2.93237e-11	Yes	129.846	19.4553	-0.837748	Down	4.84399e-06	No	118.482	5.99002	-1.39318
CRISPLD2	ENSG00000103196	cysteine rich secretory protein LCCL domain containing 2	16	84819985	84920768	protein coding	1	Yes	No	Mix	Yes	Yes	Mix	Yes	No	Mix	8.54358	2.13791	5.42829	1.40788	5.45749	0.935253	2.26783	1.19332	-1.91353	Down	0.000355479	Yes	1.40078	0.786502	-2.6086	Down	2.48668e-06	Yes	57.1615	3.58459	2.74213	Up	4.35722e-15	Yes	5.96463	1.39025	1.39512	Up	0.0213482	No	3.72561	1.01017	1.41124
CRLF2	ENSG00000205755	cytokine receptor like factor 2	X	1187549	1212723	protein coding	-1	Yes	No	Mix	Yes	No	Mix	Yes	No	Mix	1.86986	1.36933	1.91925	0.714671	6.56497	0.666411	56.0581	11.6726	4.90592	Up	9.46129e-22	Yes	32.0395	7.31807	4.09885	Up	1.4386e-17	Yes	0.483682	0.251055	-1.9508	Down	0.0603124	No	41.9389	1.02057	-0.418634	Down	0.180097	No	14.4629	0.797589	-1.1475
CRTAM	ENSG00000109943	cytotoxic and regulatory T cell molecule	11	122838500	122872643	protein coding	1	No	No	-	Yes	No	Mix	No	No	-	-	-	9.22787	0.792864	-	-	-	-	-	-	-	No	-	-	-	-	-	No	-	-	-	-	-	No	-	-	-	-	-	No	-	-	-
CRYBG3	ENSG00000080200	crystallin beta-gamma domain containing 3	3	97822011	97944984	protein coding	1	No	No	-	Yes	No	Down	Yes	No	Down	-	-	107.254	12.9478	66.1653	5.52853	-	-	-	-	-	No	-	-	-	-	-	No	-	-	-	-	-	No	-	-	-	-	-	No	-	-	-
CRYL1	ENSG00000165475	crystallin lambda 1	13	20403666	20525873	protein coding	-1	Yes	No	Mix	Yes	No	Mix	No	No	-	15.1795	2.86116	12.0882	0.693343	-	-	3.31014	0.512064	-2.19716	Down	1.40252e-09	Yes	7.94333	0.934114	-0.934307	Down	0.0025689	No	9.62733	1.5271	-0.656915	Down	0.0619289	No	5.45905	0.478051	0.721756	Up	0.220455	No	5.80574	0.8031	-0.452265
CSF1	ENSG00000184371	colony stimulating factor 1	1	109910242	109930992	protein coding	1	Yes	No	Mix	Yes	No	Mix	Yes	No	Mix	14.5377	0.956453	5.3259	0.689338	8.83176	1.79124	428.198	82.8876	4.88041	Up	2.70578e-18	Yes	1490.05	62.2938	6.67943	Up	4.67126e-22	Yes	43.8207	17.6013	1.59182	Up	9.26209e-05	Yes	250.16	68.6237	-0.77543	Down	0.0105669	No	1222.75	188.236	-0.285239
CSF1R	ENSG00000182578	colony stimulating factor 1 receptor	5	150053291	150113372	protein coding	-1	Yes	No	Down	Yes	No	Down	Yes	No	Down	571.876	31.3898	334.918	12.7332	557.78	34.4414	282.158	53.8738	-1.0192	Down	5.46957e-06	Yes	485.035	57.9866	-0.237611	Down	0.447679	No	538.769	75.6729	-0.0860341	Down	0.784702	No	106.492	26.3542	-1.40575	Down	1.22085e-07	Yes	85.7631	9.32444	-2.49966
CSF2RA	ENSG00000198223	colony stimulating factor 2 receptor subunit alpha	X	1268800	1310381	protein coding	1	Yes	No	Mix	Yes	No	Down	Yes	No	Down	93.8078	10.7013	77.3003	5.2493	172.088	1.31131	146.642	22.1609	0.64452	Up	0.000226169	No	150.032	14.5595	0.677495	Up	0.000109028	No	49.4799	2.82685	-0.922867	Down	1.0877e-05	No	82.7463	6.88162	-0.825533	Down	1.53153e-05	No	47.1113	4.55733	-1.67113
CSF2RB	ENSG00000100368	colony stimulating factor 2 receptor subunit beta	22	36913628	36940439	protein coding	1	Yes	No	Down	Yes	No	Mix	Yes	No	Down	207.538	9.75371	161.642	18.48	186.595	3.2101	179.357	31.3338	-0.210536	Down	0.247472	No	181.459	24.2997	-0.193728	Down	0.368651	No	125.058	17.4736	-0.730774	Down	1.00574e-05	No	113.066	5.62503	-0.665666	Down	8.13904e-05	No	81.3708	9.03423	-1.15706
CSF3R	ENSG00000119535	colony stimulating factor 3 receptor	1	36466043	36483278	protein coding	-1	Yes	No	Mix	Yes	No	Mix	Yes	No	Mix	49.5936	15.4991	32.1304	3.24555	13.2507	2.96772	2.24324	0.956178	-4.4665	Down	4.84314e-17	Yes	11.2258	3.8168	-2.14334	Down	1.06885e-10	Yes	86.7974	8.90666	0.807497	Up	0.000233948	No	3.88304	2.41987	0.791605	Up	0.67785	No	6.75374	2.06989	-0.733056
CSRNP1	ENSG00000144655	cysteine and serine rich nuclear protein 1	3	39141855	39154562	protein coding	-1	Yes	No	Mix	No	No	-	No	No	-	27.6236	5.03226	-	-	-	-	63.345	4.06238	1.19733	Up	3.26711e-08	Yes	46.2767	8.07418	0.744383	Up	0.000429969	No	32.6758	11.1274	0.242321	Up	0.178908	No	42.0486	1.10971	-0.591174	Down	0.0114439	No	34.7127	1.936	-0.414824
CST3	ENSG00000101439	cystatin C	20	23626706	23638473	protein coding	-1	Yes	No	Down	Yes	No	Down	Yes	No	Down	112.579	9.42378	77.4302	6.77815	41.4717	3.98092	10.3144	4.06006	-3.4482	Down	1.27903e-18	Yes	25.925	5.27642	-2.11852	Down	4.34929e-13	Yes	71.9653	18.0637	-0.645559	Down	0.0135476	No	4.1531	1.78327	-1.3124	Down	0.0208032	No	13.1198	1.97851	-0.982596
CSTA	ENSG00000121552	cystatin A	3	122325248	122341969	protein coding	1	No	No	-	Yes	No	Down	No	No	-	-	-	11.0935	3.54732	-	-	-	-	-	-	-	No	-	-	-	-	-	No	-	-	-	-	-	No	-	-	-	-	-	No	-	-	-
CSTB	ENSG00000160213	cystatin B	21	43772511	43776330	protein coding	-1	Yes	No	Mix	Yes	No	Mix	Yes	No	Mix	104.294	28.27	70.5958	6.16327	66.1088	10.2094	130.173	34.6458	0.319777	Up	0.274572	No	523.268	43.6182	2.3269	Up	1.30691e-15	Yes	73.8326	20.7591	-0.498321	Down	0.0414143	No	65.2903	9.25266	-0.995486	Down	7.05628e-05	No	290.026	30.2004	-0.851368
CTBP2	ENSG00000175029	C-terminal binding protein 2	10	124984317	125161170	protein coding	-1	Yes	No	Mix	No	No	-	Yes	No	Down	68.7831	2.59809	-	-	71.5293	5.31212	32.4439	5.83323	-1.08411	Down	3.44191e-10	Yes	54.332	5.02866	-0.340251	Down	0.0458855	No	66.0751	5.04473	-0.0579477	Down	0.851266	No	34.8727	3.40947	0.104152	Up	0.891299	No	38.3645	1.31282	-0.502031
CTIF	ENSG00000134030	cap binding complex dependent translation initiation factor	18	48539031	48863217	protein coding	1	No	No	-	Yes	No	Mix	No	No	-	-	-	13.562	0.410461	-	-	-	-	-	-	-	No	-	-	-	-	-	No	-	-	-	-	-	No	-	-	-	-	-	No	-	-	-
CTLA4	ENSG00000163599	cytotoxic T-lymphocyte associated protein 4	2	203867771	203873965	protein coding	1	No	No	-	Yes	No	Mix	No	No	-	-	-	10.6448	0.997777	-	-	-	-	-	-	-	No	-	-	-	-	-	No	-	-	-	-	-	No	-	-	-	-	-	No	-	-	-
CTNNA1	ENSG00000044115	catenin alpha 1	5	138610967	138935034	protein coding	1	No	No	-	No	No	-	Yes	No	Down	-	-	-	-	138.323	15.2004	-	-	-	-	-	No	-	-	-	-	-	No	-	-	-	-	-	No	-	-	-	-	-	No	-	-	-
CTNNAL1	ENSG00000119326	catenin alpha like 1	9	108942569	109013522	protein coding	-1	Yes	No	Mix	Yes	No	Mix	No	No	-	2.83902	0.990465	3.53105	0.851901	-	-	7.16457	2.1866	1.33549	Up	0.00378064	No	8.95926	1.47424	1.65799	Up	0.000240605	Yes	3.23217	1.55164	0.18711	Up	0.89474	No	5.83087	1.18342	-0.29717	Down	0.74424	No	7.38513	1.00203	-0.278757
CTNNBIP1	ENSG00000178585	catenin beta interacting protein 1	1	9848276	9910336	protein coding	-1	No	No	-	Yes	No	Mix	Yes	No	Mix	-	-	15.3536	0.645192	19.258	3.20232	-	-	-	-	-	No	-	-	-	-	-	No	-	-	-	-	-	No	-	-	-	-	-	No	-	-	-
CTNND1	ENSG00000198561	catenin delta 1	11	57753243	57819546	protein coding	1	Yes	No	Down	Yes	No	Mix	Yes	No	Mix	145.101	20.3936	155.801	11.3754	123.057	14.3263	57.1076	6.13573	-1.3453	Down	2.59567e-13	Yes	100.359	12.8772	-0.531883	Down	0.000389024	No	77.8019	7.18785	-0.89918	Down	5.22414e-08	No	48.8538	6.59437	-0.225211	Down	0.620261	No	54.4584	9.26015	-0.881947
CTSB	ENSG00000164733	cathepsin B	8	11842524	11869448	protein coding	-1	Yes	No	Mix	Yes	No	Mix	Yes	No	Mix	1122.47	58.9153	870.741	77.458	700.946	56.9386	482.755	85.2051	-1.21731	Down	5.5869e-10	Yes	1576.37	95.8797	0.489932	Up	0.00834175	No	1488.53	247.707	0.407215	Up	0.0369683	No	323.169	39.0683	-0.579002	Down	0.0061792	No	1117.98	61.5905	-0.495706
CTSD	ENSG00000117984	cathepsin D	11	1752755	1764573	protein coding	-1	Yes	No	Mix	Yes	No	Mix	No	No	-	185.21	25.1963	111.464	4.8673	-	-	84.0371	13.4864	-1.14006	Down	5.42522e-10	Yes	224.209	20.1499	0.275682	Up	0.118858	No	313.75	59.0978	0.760451	Up	2.88181e-06	No	75.9287	2.4223	-0.146381	Down	0.819164	No	177.133	11.0524	-0.340014
CTSH	ENSG00000103811	cathepsin H	15	78921058	78949574	protein coding	-1	Yes	No	Mix	Yes	No	Mix	Yes	No	Mix	148.581	15.5595	116.674	11.5513	91.1447	7.67302	100.005	12.5856	-0.571188	Down	0.00165153	No	203.292	18.9122	0.452297	Up	0.00918776	No	73.6881	4.2451	-1.01175	Down	3.10449e-07	Yes	55.0446	7.00817	-0.861392	Down	1.84702e-05	No	69.9034	4.61878	-1.54012
CTSL	ENSG00000135047	cathepsin L	9	87726109	87731469	protein coding	1	Yes	No	Mix	Yes	No	Up	Yes	No	Up	30.682	16.8763	18.1971	1.29023	10.8249	1.49094	149.533	13.3033	2.285	Up	1.02447e-17	Yes	127.898	11.4529	2.05952	Up	4.65421e-16	Yes	71.4824	16.3085	1.22019	Up	1.19016e-08	Yes	81.0477	16.4459	-0.883624	Down	1.08212e-05	No	104.17	10.5565	-0.296057
CTSS	ENSG00000163131	cathepsin S	1	150730188	150765792	protein coding	-1	Yes	No	Down	Yes	No	Mix	Yes	No	Down	859.669	73.3825	848.168	59.6664	465.35	33.7311	225.587	21.6026	-1.9301	Down	4.22451e-21	Yes	385.887	31.9238	-1.1556	Down	5.53009e-13	Yes	732.346	94.5696	-0.231255	Down	0.135808	No	201.996	10.1254	-0.159357	Down	0.717517	No	294.723	36.2739	-0.388818
CTSW	ENSG00000172543	cathepsin W	11	65879837	65883741	protein coding	1	No	No	-	Yes	No	Mix	No	No	-	-	-	65.3001	3.51984	-	-	-	-	-	-	-	No	-	-	-	-	-	No	-	-	-	-	-	No	-	-	-	-	-	No	-	-	-
CTSZ	ENSG00000101160	cathepsin Z	20	58995185	59007254	protein coding	-1	No	No	-	Yes	No	Down	Yes	No	Down	-	-	276.12	14.0093	239.012	25.7321	-	-	-	-	-	No	-	-	-	-	-	No	-	-	-	-	-	No	-	-	-	-	-	No	-	-	-
CTTN	ENSG00000085733	cortactin	11	70398404	70436584	protein coding	1	Yes	No	Mix	Yes	No	Mix	No	No	-	9.31904	2.91943	4.18009	0.911851	-	-	11.5687	4.8881	0.311979	Up	0.343597	No	54.05	6.73274	2.53604	Up	2.24482e-14	Yes	22.437	2.50436	1.26763	Up	2.54893e-05	Yes	5.72988	1.68132	-1.01365	Down	0.037491	No	32.2347	0.90043	-0.745678
CTTNBP2	ENSG00000077063	cortactin binding protein 2	7	117710651	117874139	protein coding	-1	Yes	No	Mix	Yes	No	Down	No	No	-	3.29486	0.915127	6.24053	1.63779	-	-	1.03134	0.492422	-1.67569	Down	0.00722548	No	0.687716	0.344891	-2.26033	Down	0.000989991	Yes	0.419283	0.140052	-2.97422	Down	0.000278393	Yes	2.07636	0.969179	1.00953	Up	0.456054	No	0.896682	0.243219	0.382784
CTTNBP2NL	ENSG00000143079	CTTNBP2 N-terminal like	1	112396214	112463456	protein coding	1	Yes	No	Down	Yes	No	Down	Yes	No	Down	36.1077	4.08777	36.4968	4.72216	33.3994	3.59144	20.4041	1.37083	-0.823445	Down	4.81939e-05	No	29.7095	5.57703	-0.281381	Down	0.23495	No	18.6841	2.53835	-0.950493	Down	8.80016e-06	No	11.886	3.03763	-0.779593	Down	0.00373286	No	14.1743	3.21403	-1.06765
CUEDC1	ENSG00000180891	CUE domain containing 1	17	57861243	57955412	protein coding	-1	Yes	No	Down	Yes	No	Mix	Yes	No	Down	23.7862	9.13343	13.6314	2.18394	9.33706	2.3419	9.70656	2.80382	-1.29309	Down	0.000166135	Yes	19.854	3.6952	-0.260694	Down	0.876399	No	22.4534	6.79894	-0.0831907	Down	0.80625	No	4.63088	0.9642	-1.06767	Down	0.0326603	No	9.46424	1.04146	-1.06887
CX3CR1	ENSG00000168329	C-X3-C motif chemokine receptor 1	3	39263495	39281735	protein coding	-1	No	No	-	Yes	No	Down	Yes	No	Down	-	-	139.689	4.06414	166.712	14.9971	-	-	-	-	-	No	-	-	-	-	-	No	-	-	-	-	-	No	-	-	-	-	-	No	-	-	-
CXCL1	ENSG00000163739	C-X-C motif chemokine ligand 1	4	73869393	73871308	protein coding	1	Yes	No	Mix	Yes	No	Mix	Yes	No	Mix	4.2202	0.352648	4.05236	1.26566	6.26853	1.42161	373.694	55.9013	6.4684	Up	4.8907e-29	Yes	13.4211	1.33915	1.66912	Up	6.57327e-05	Yes	9.01257	4.64966	1.09463	Up	0.0296622	No	308.183	54.3813	-0.278071	Down	0.407222	No	11.566	0.721813	-0.214618
CXCL16	ENSG00000161921	C-X-C motif chemokine ligand 16	17	4733531	4739928	protein coding	-1	No	No	-	Yes	No	Mix	Yes	No	Down	-	-	64.2924	8.1749	237.4	11.0366	-	-	-	-	-	No	-	-	-	-	-	No	-	-	-	-	-	No	-	-	-	-	-	No	-	-	-
CXCL2	ENSG00000081041	C-X-C motif chemokine ligand 2	4	74097040	74099196	protein coding	-1	Yes	No	Mix	Yes	No	Down	Yes	No	Mix	23.0429	4.04558	20.892	2.26366	14.445	3.91719	74.0889	10.1276	1.68493	Up	1.49682e-10	Yes	17.5653	3.53941	-0.391596	Down	0.262122	No	17.0625	5.48524	-0.433497	Down	0.112536	No	57.5295	9.70474	-0.364955	Down	0.295675	No	6.34855	1.72642	-1.46823
CXCL3	ENSG00000163734	C-X-C motif chemokine ligand 3	4	74036589	74038807	protein coding	-1	Yes	No	Mix	No	No	-	Yes	No	Mix	19.7761	1.89066	-	-	19.1294	0.726322	163.625	16.0733	3.04856	Up	2.99398e-23	Yes	25.2523	0.840833	0.352658	Up	0.280238	No	16.8153	0.318685	-0.233982	Down	0.354963	No	126.448	25.6644	-0.371841	Down	0.0759231	No	11.7581	2.61569	-1.10277
CXCL5	ENSG00000163735	C-X-C motif chemokine ligand 5	4	73995642	73998677	protein coding	-1	Yes	No	Mix	Yes	No	Up	Yes	No	Up	2.10258	1.33136	1.27643	0.425015	11.5647	1.89528	1141.62	22.0993	9.08471	Up	1.15104e-25	Yes	140.961	9.26606	6.06699	Up	5.37003e-18	Yes	7.21144	3.12466	1.77813	Up	0.0354873	No	1146.94	225.882	0.00669756	Up	0.999099	No	123.075	27.2402	-0.195761
CXCL8	ENSG00000169429	C-X-C motif chemokine ligand 8	4	73740541	73743716	protein coding	1	Yes	No	Mix	Yes	No	Mix	Yes	No	Mix	217.401	79.9117	266.54	29.8714	294.599	17.15	2666.78	188.781	3.61667	Up	1.03636e-14	Yes	1123.17	110.695	2.36915	Up	5.2031e-10	Yes	243.6	71.1753	0.164156	Up	0.812725	No	1800.46	305.34	-0.566737	Down	0.211688	No	633.863	84.9127	-0.825331
CXCR1	ENSG00000163464	C-X-C motif chemokine receptor 1	2	218162841	218166962	protein coding	-1	No	No	-	Yes	No	Down	No	No	-	-	-	2.84052	0.876336	-	-	-	-	-	-	-	No	-	-	-	-	-	No	-	-	-	-	-	No	-	-	-	-	-	No	-	-	-
CXCR2	ENSG00000180871	C-X-C motif chemokine receptor 2	2	218125289	218137251	protein coding	1	No	No	-	Yes	No	Down	No	No	-	-	-	7.21799	0.415099	-	-	-	-	-	-	-	No	-	-	-	-	-	No	-	-	-	-	-	No	-	-	-	-	-	No	-	-	-
CXCR2P1	ENSG00000229754	C-X-C motif chemokine receptor 2 pseudogene 1	2	218059155	218065729	transcribed unprocessed pseudogene	-1	No	No	-	Yes	No	Mix	No	No	-	-	-	1.5307	0.635364	-	-	-	-	-	-	-	No	-	-	-	-	-	No	-	-	-	-	-	No	-	-	-	-	-	No	-	-	-
CXCR4	ENSG00000121966	C-X-C motif chemokine receptor 4	2	136114349	136118149	protein coding	-1	Yes	No	Up	Yes	No	Up	No	No	-	186.195	32.6745	150.66	4.96123	-	-	384.969	32.6413	1.04793	Up	1.44415e-11	Yes	341.459	5.82117	0.874896	Up	4.09745e-09	No	253.929	60.0853	0.447613	Up	0.00499268	No	484.33	43.557	0.331248	Up	0.0534151	No	467.438	31.5466	0.453064
CXCR6	ENSG00000172215	C-X-C motif chemokine receptor 6	3	45940933	45948351	protein coding	1	No	No	-	Yes	No	Mix	Yes	No	Mix	-	-	15.9641	0.154131	18.6818	5.69609	-	-	-	-	-	No	-	-	-	-	-	No	-	-	-	-	-	No	-	-	-	-	-	No	-	-	-
CXorf21	ENSG00000120280	chromosome X open reading frame 21	X	30558809	30577766	protein coding	-1	No	No	-	Yes	No	Down	Yes	No	Mix	-	-	15.0072	1.86907	13.8954	3.19107	-	-	-	-	-	No	-	-	-	-	-	No	-	-	-	-	-	No	-	-	-	-	-	No	-	-	-
CYB561A3	ENSG00000162144	cytochrome b561 family member A3	11	61348754	61362283	protein coding	-1	Yes	No	Down	Yes	No	Mix	Yes	No	Down	363.194	14.1702	245.096	22.7925	205.938	14.676	156.4	13.6286	-1.2155	Down	1.27382e-14	Yes	235.46	27.9318	-0.625257	Down	2.17301e-06	No	239.417	26.7174	-0.601213	Down	1.18149e-05	No	135.372	3.08864	-0.208311	Down	0.447823	No	139.344	2.26791	-0.756832
CYBB	ENSG00000165168	cytochrome b-245 beta chain	X	37780059	37813461	protein coding	1	Yes	No	Down	Yes	No	Down	Yes	No	Down	2099.46	350.121	2215.7	222.459	1498.98	103.359	407.75	35.53	-2.36426	Down	9.77036e-19	Yes	1271.51	165.652	-0.723473	Down	5.95132e-05	No	1359.65	136.795	-0.626788	Down	0.000825966	No	350.792	64.3887	-0.217068	Down	0.658051	No	865.074	38.7813	-0.555652
CYBRD1	ENSG00000071967	cytochrome b reductase 1	2	171522247	171558129	protein coding	1	Yes	No	Mix	Yes	No	Mix	Yes	No	Mix	23.1208	0.974839	31.1933	2.34173	27.5907	1.71106	8.16377	1.31994	-1.50188	Down	3.77524e-10	Yes	14.7217	1.30938	-0.651249	Down	0.00125704	No	17.7948	4.12072	-0.377732	Down	0.0479259	No	8.99501	1.31453	0.139889	Up	0.900729	No	13.9851	0.935501	-0.0740548
CYFIP1	ENSG00000273749	cytoplasmic FMR1 interacting protein 1	15	22867052	22981063	protein coding	-1	Yes	No	Down	Yes	No	Mix	Yes	No	Down	227.547	15.874	172.751	11.6469	138.608	3.06232	72.5297	8.99351	-1.64952	Down	7.48752e-17	Yes	184.421	16.8272	-0.303163	Down	0.0796567	No	162.168	11.7134	-0.488682	Down	0.00253068	No	41.802	8.57121	-0.794999	Down	1.75366e-05	No	91.5729	9.4173	-1.01001
CYP1B1	ENSG00000138061	cytochrome P450 family 1 subfamily B member 1	2	38066973	38109902	protein coding	-1	Yes	No	Mix	Yes	No	Mix	No	No	-	1139.1	128.746	1092.4	142.049	-	-	1307.9	90.9588	0.199357	Up	0.424285	No	2496.55	272.108	1.13204	Up	1.98193e-08	Yes	1072.76	11.3643	-0.0865629	Down	0.720844	No	809.937	118.987	-0.691369	Down	0.00100587	No	1227.53	137.574	-1.02417
CYP1B1-AS1	ENSG00000232973	CYP1B1 antisense RNA 1	2	38073447	38231651	lncRNA	1	No	No	-	No	No	-	Yes	No	Down	-	-	-	-	7.39487	2.23468	-	-	-	-	-	No	-	-	-	-	-	No	-	-	-	-	-	No	-	-	-	-	-	No	-	-	-
CYP24A1	ENSG00000019186	cytochrome P450 family 24 subfamily A member 1	20	54153446	54173986	protein coding	-1	Yes	No	Mix	Yes	No	Mix	Yes	No	Up	0.960771	0.714882	0.390744	0.0911591	0.522764	0.905453	0.283895	0.248093	-1.75884	Down	0.72664	No	0.453551	0.406203	-1.08293	Down	0.8301	No	150.613	66.312	7.29244	Up	1.92444e-14	Yes	11.7304	4.16473	5.36874	Up	8.64442e-05	Yes	39.1467	3.0533	6.43148
CYP27A1	ENSG00000135929	cytochrome P450 family 27 subfamily A member 1	2	218781749	218815293	protein coding	1	Yes	No	Mix	Yes	No	Mix	Yes	No	Down	181.004	19.6587	91.3879	9.0311	261.259	4.12809	103.551	24.4704	-0.805678	Down	0.00571118	No	383.102	46.9547	1.08171	Up	0.0001375	Yes	159.056	60.8852	-0.186483	Down	0.660387	No	83.1934	7.29318	-0.315801	Down	0.736663	No	144.933	4.80268	-1.40234
CYP27B1	ENSG00000111012	cytochrome P450 family 27 subfamily B member 1	12	57762334	57768986	protein coding	-1	Yes	No	Mix	Yes	No	Mix	Yes	No	Up	0.605722	0.252923	0.82735	0.213555	1.11368	0.16072	9.89173	2.13942	4.02949	Up	1.89623e-10	Yes	17.9634	1.72116	4.89026	Up	5.27745e-15	Yes	1.25785	0.420157	1.05423	Up	0.229093	No	9.00917	1.35071	-0.134829	Down	0.938612	No	15.1791	3.03649	-0.242973
CYP2S1	ENSG00000167600	cytochrome P450 family 2 subfamily S member 1	19	41193210	41207539	protein coding	1	Yes	No	Mix	Yes	No	Down	Yes	No	Down	18.482	4.77352	10.0732	2.30291	12.2665	3.42947	15.0017	2.75588	-0.300993	Down	0.674356	No	23.4611	0.74333	0.344149	Up	0.278124	No	13.0689	1.32445	-0.499979	Down	0.325455	No	6.06844	2.99382	-1.30573	Down	0.00151434	No	8.03954	1.04202	-1.54509
CYREN	ENSG00000122783	cell cycle regulator of NHEJ	7	135092363	135170795	protein coding	-1	Yes	No	Down	No	No	-	No	No	-	46.3498	9.95441	-	-	-	-	22.405	4.61766	-1.04874	Down	1.7542e-07	Yes	37.7336	2.78035	-0.296715	Down	0.459187	No	44.028	6.88497	-0.0741434	Down	0.929723	No	21.8509	1.76495	-0.0361323	Down	0.991152	No	33.3421	2.68639	-0.178505
CYRIA	ENSG00000197872	CYFIP related Rac1 interactor A	2	16549459	16666331	protein coding	-1	Yes	No	Mix	No	No	-	Yes	No	Down	60.0842	5.16533	-	-	66.4756	8.97422	61.3574	10.8146	0.0302526	Up	0.997667	No	33.8975	3.52314	-0.825805	Down	7.44233e-07	No	28.7584	3.73827	-1.063	Down	6.56763e-09	Yes	41.9564	1.98143	-0.548348	Down	0.00309154	No	29.264	2.46562	-0.212052
CYSLTR1	ENSG00000173198	cysteinyl leukotriene receptor 1	X	78271468	78327691	protein coding	-1	Yes	No	Mix	No	No	-	No	No	-	23.7473	3.83624	-	-	-	-	16.6134	3.58292	-0.515418	Down	0.0890091	No	13.7321	0.983019	-0.790212	Down	0.00377531	No	11.4972	4.10555	-1.04649	Down	0.000162062	Yes	19.8726	3.68164	0.25843	Up	0.814815	No	14.6474	4.35686	0.0930946
DAAM1	ENSG00000100592	dishevelled associated activator of morphogenesis 1	14	59188646	59371405	protein coding	1	No	No	-	Yes	No	Up	Yes	No	Up	-	-	39.3549	5.33671	28.7111	4.03587	-	-	-	-	-	No	-	-	-	-	-	No	-	-	-	-	-	No	-	-	-	-	-	No	-	-	-
DAB2	ENSG00000153071	DAB adaptor protein 2	5	39371675	39462300	protein coding	-1	Yes	No	Mix	Yes	No	Mix	Yes	No	Mix	119.554	28.2811	118.237	14.5023	54.0979	7.4944	43.1284	3.81171	-1.47096	Down	2.50136e-08	Yes	174.182	24.0828	0.54293	Up	0.0581044	No	72.0355	26.7021	-0.730887	Down	0.00209919	No	18.9618	6.38796	-1.18554	Down	0.000321228	Yes	70.095	15.5461	-1.31321
DAGLA	ENSG00000134780	diacylglycerol lipase alpha	11	61680391	61747001	protein coding	1	Yes	No	Mix	Yes	No	Mix	Yes	No	Mix	41.2806	6.27972	18.4267	0.550511	30.9174	1.81361	38.488	7.84136	-0.101053	Down	0.79404	No	127.436	15.1689	1.62624	Up	1.23159e-10	Yes	26.5285	5.06876	-0.63792	Down	0.038624	No	14.4851	3.70804	-1.40984	Down	3.10559e-06	Yes	58.0353	9.19806	-1.13477
DAPK1	ENSG00000196730	death associated protein kinase 1	9	87497228	87708634	protein coding	1	Yes	No	Down	Yes	No	Down	Yes	No	Down	323.985	37.784	317.975	15.7363	220.399	18.4796	48.687	9.87934	-2.73432	Down	1.99808e-18	Yes	53.7583	7.30584	-2.59137	Down	1.08092e-17	Yes	213.456	20.1543	-0.601991	Down	0.00568944	No	38.1303	2.31627	-0.352597	Down	0.531225	No	30.5746	6.50813	-0.814154
DAPP1	ENSG00000070190	dual adaptor of phosphotyrosine and 3-phosphoinositides 1	4	99816827	99870190	protein coding	1	Yes	No	Mix	No	No	-	No	No	-	63.5743	7.89556	-	-	-	-	78.1505	4.60906	0.297812	Up	0.040599	No	38.796	3.81732	-0.712537	Down	6.1266e-06	No	30.528	2.77649	-1.05831	Down	1.98244e-09	Yes	62.9994	3.04616	-0.310916	Down	0.1051	No	33.8697	4.86633	-0.195909
DBH-AS1	ENSG00000225756	DBH antisense RNA 1	9	133654586	133657313	lncRNA	-1	Yes	No	Up	Yes	No	Up	Yes	No	Mix	5.13837	0.506171	3.44113	0.48911	6.59958	2.4625	8.34118	1.42834	0.698941	Up	0.0820972	No	9.7314	2.00168	0.921336	Up	0.0156583	No	12.2964	1.82358	1.25885	Up	0.000187834	Yes	15.0295	2.01457	0.849475	Up	0.00738507	No	23.3694	3.59293	1.2639
DCLRE1B	ENSG00000118655	DNA cross-link repair 1B	1	113905213	113914086	protein coding	1	No	No	-	Yes	No	Down	Yes	No	Down	-	-	21.3084	1.32181	24.9134	0.919336	-	-	-	-	-	No	-	-	-	-	-	No	-	-	-	-	-	No	-	-	-	-	-	No	-	-	-
DCSTAMP	ENSG00000164935	dendrocyte expressed seven transmembrane protein	8	104339087	104356689	protein coding	1	Yes	No	Mix	Yes	No	Mix	Yes	No	Mix	4.71606	2.3368	2.28028	0.224927	5.806	0.999376	17.0821	3.71115	1.85683	Up	8.30291e-06	Yes	53.5943	7.48924	3.50642	Up	4.36835e-16	Yes	3.39417	1.23893	-0.474524	Down	0.345378	No	4.39907	2.09167	-1.95722	Down	1.16478e-06	Yes	22.0733	5.74121	-1.27977
DCUN1D3	ENSG00000188215	defective in cullin neddylation 1 domain containing 3	16	20854925	20900358	protein coding	-1	Yes	No	Mix	No	No	-	Yes	No	Mix	15.8684	2.33791	-	-	16.7233	2.846	35.6953	4.4784	1.16958	Up	1.06052e-07	Yes	25.6897	0.640505	0.695039	Up	0.00329214	No	17.3524	1.37399	0.128985	Up	0.777171	No	28.4398	3.12652	-0.327822	Down	0.270428	No	16.5314	2.724	-0.635983
DDR1	ENSG00000204580	discoidin domain receptor tyrosine kinase 1	6	30876421	30900156	protein coding	1	Yes	No	Mix	No	No	-	No	No	-	7.8227	0.894322	-	-	-	-	25.1347	2.92614	1.68394	Up	1.21125e-08	Yes	21.7507	2.74268	1.47532	Up	4.27598e-07	Yes	13.7052	5.61414	0.808982	Up	0.00498697	No	17.0269	1.4599	-0.561863	Down	0.0892901	No	16.7625	3.09921	-0.375822
DDX10P1	ENSG00000237135	DEAD-box helicase 10 pseudogene 1	10	30919012	30921235	processed pseudogene	-1	No	No	-	Yes	No	Mix	No	No	-	-	-	5.35709	0.290407	-	-	-	-	-	-	-	No	-	-	-	-	-	No	-	-	-	-	-	No	-	-	-	-	-	No	-	-	-
DDX58	ENSG00000107201	DExD/H-box helicase 58	9	32455302	32526208	protein coding	-1	No	No	-	No	No	-	Yes	No	Mix	-	-	-	-	79.7809	3.06382	-	-	-	-	-	No	-	-	-	-	-	No	-	-	-	-	-	No	-	-	-	-	-	No	-	-	-
DDX60	ENSG00000137628	DExD/H-box helicase 60	4	168216294	168318804	protein coding	-1	Yes	No	Mix	No	No	-	Yes	No	Mix	72.497	6.54855	-	-	69.8758	7.87754	190.318	13.8929	1.39242	Up	5.10998e-14	Yes	66.2158	5.98702	-0.130746	Down	0.547922	No	54.1792	10.8897	-0.420184	Down	0.01066	No	190.747	17.9661	0.00324639	Up	0.999284	No	73.0669	5.19835	0.142042
DDX60L	ENSG00000181381	DExD/H-box 60 like	4	168356735	168537786	protein coding	-1	No	No	-	No	No	-	Yes	No	Up	-	-	-	-	110.286	1.31784	-	-	-	-	-	No	-	-	-	-	-	No	-	-	-	-	-	No	-	-	-	-	-	No	-	-	-
DEGS2	ENSG00000168350	delta 4-desaturase, sphingolipid 2	14	100143957	100159645	protein coding	-1	No	No	-	Yes	No	Mix	No	No	-	-	-	0.403218	0.336395	-	-	-	-	-	-	-	No	-	-	-	-	-	No	-	-	-	-	-	No	-	-	-	-	-	No	-	-	-
DENND5B	ENSG00000170456	DENN domain containing 5B	12	31382226	31591136	protein coding	-1	Yes	No	Mix	No	No	-	No	No	-	12.1526	4.08134	-	-	-	-	27.7507	4.20742	1.19126	Up	1.96312e-06	Yes	22.2193	3.12133	0.870545	Up	0.00219125	No	12.1879	1.41017	0.00418156	Up	0.66471	No	27.4022	1.73582	-0.0182338	Down	0.984547	No	20.918	3.32637	-0.0870664
DENND6B	ENSG00000205593	DENN domain containing 6B	22	50309030	50327012	protein coding	-1	Yes	No	Mix	Yes	No	Mix	Yes	No	Mix	5.55519	0.855049	3.40665	0.056117	5.31025	0.393781	3.49852	1.00379	-0.66709	Down	0.185466	No	3.80189	0.270456	-0.547119	Down	0.261396	No	17.272	4.59728	1.63653	Up	1.78672e-07	Yes	6.79623	2.00239	0.957987	Up	0.0418533	No	10.0053	0.847767	1.39597
DEPTOR	ENSG00000155792	DEP domain containing MTOR interacting protein	8	119873717	120050918	protein coding	1	No	No	-	Yes	No	Down	No	No	-	-	-	3.50461	0.141224	-	-	-	-	-	-	-	No	-	-	-	-	-	No	-	-	-	-	-	No	-	-	-	-	-	No	-	-	-
DERL3	ENSG00000099958	derlin 3	22	23834503	23839128	protein coding	-1	No	No	-	Yes	No	Up	No	No	-	-	-	3.36226	0.381797	-	-	-	-	-	-	-	No	-	-	-	-	-	No	-	-	-	-	-	No	-	-	-	-	-	No	-	-	-
DGAT2	ENSG00000062282	diacylglycerol O-acyltransferase 2	11	75759512	75801535	protein coding	1	Yes	No	Mix	No	No	-	Yes	No	Mix	2.33836	1.86613	-	-	2.71691	0.820445	8.51565	2.58921	1.86462	Up	9.30271e-06	Yes	4.09214	0.713148	0.807358	Up	0.0766905	No	1.44838	1.18234	-0.69106	Down	0.88225	No	3.4467	0.227013	-1.3049	Down	0.00501978	No	2.10376	0.460021	-0.959888
DHCR24	ENSG00000116133	24-dehydrocholesterol reductase	1	54849627	54887195	protein coding	-1	No	No	-	Yes	No	Mix	No	No	-	-	-	21.6987	3.30792	-	-	-	-	-	-	-	No	-	-	-	-	-	No	-	-	-	-	-	No	-	-	-	-	-	No	-	-	-
DHRS4	ENSG00000157326	dehydrogenase/reductase 4	14	23953734	23969279	protein coding	1	No	No	-	Yes	No	Mix	No	No	-	-	-	10.0611	0.342772	-	-	-	-	-	-	-	No	-	-	-	-	-	No	-	-	-	-	-	No	-	-	-	-	-	No	-	-	-
DHRS9	ENSG00000073737	dehydrogenase/reductase 9	2	169064789	169096167	protein coding	1	Yes	No	Mix	Yes	No	Mix	No	No	-	2.09778	0.83721	1.11795	0.290424	-	-	8.56021	4.54038	2.02879	Up	0.000154465	Yes	1.57704	0.82815	-0.411644	Down	0.867901	No	17.4474	3.27909	3.05608	Up	2.26344e-09	Yes	3.45958	0.160247	-1.30705	Down	0.0237519	No	4.74451	1.29367	1.58904
DHX58	ENSG00000108771	DExH-box helicase 58	17	42101404	42112714	protein coding	-1	No	No	-	No	No	-	Yes	No	Mix	-	-	-	-	30.8414	3.33973	-	-	-	-	-	No	-	-	-	-	-	No	-	-	-	-	-	No	-	-	-	-	-	No	-	-	-
DIAPH2	ENSG00000147202	diaphanous related formin 2	X	96684663	97604997	protein coding	1	Yes	No	Mix	Yes	No	Down	No	No	-	76.7556	7.94092	115.329	16.6545	-	-	38.1189	2.15373	-1.00976	Down	4.82623e-09	Yes	46.729	4.19259	-0.715953	Down	5.77002e-06	No	59.8912	13.6455	-0.357926	Down	0.0224921	No	38.8133	3.62129	0.0260432	Up	0.984547	No	39.5085	1.61112	-0.242154
DISC1	ENSG00000162946	DISC1 scaffold protein	1	231626790	232041272	protein coding	1	Yes	No	Mix	Yes	No	Down	Yes	No	Mix	27.5857	3.55298	28.6104	2.42349	17.1474	3.72397	12.128	2.3223	-1.18558	Down	1.27364e-07	Yes	10.3975	0.574235	-1.40768	Down	8.45869e-10	Yes	12.1783	2.12788	-1.1796	Down	1.21671e-07	Yes	10.0883	1.32294	-0.265666	Down	0.655032	No	10.6388	0.815226	0.0330966
DKK3	ENSG00000050165	dickkopf WNT signaling pathway inhibitor 3	11	11956207	12009769	protein coding	-1	Yes	No	Up	Yes	No	Up	No	No	-	1.65461	0.318186	1.20819	0.267128	-	-	5.8118	0.742103	1.81249	Up	0.0001849	Yes	3.76037	0.564624	1.18438	Up	0.0322863	No	2.29923	1.35787	0.474658	Up	0.295727	No	8.46571	0.531417	0.542647	Up	0.382608	No	6.43828	1.95598	0.775801
DLG4	ENSG00000132535	discs large MAGUK scaffold protein 4	17	7187187	7219841	protein coding	-1	Yes	No	Down	Yes	No	Mix	Yes	No	Mix	30.3708	3.99642	20.7888	2.02459	28.2007	1.58734	15.8711	2.98706	-0.936278	Down	9.76656e-05	No	14.5635	1.2548	-1.06032	Down	1.92053e-05	Yes	26.6736	4.31688	-0.187269	Down	0.671188	No	12.6238	0.270585	-0.33026	Down	0.661171	No	12.2468	3.6041	-0.249959
DLL1	ENSG00000198719	delta like canonical Notch ligand 1	6	170282206	170306565	protein coding	-1	No	No	-	Yes	No	Mix	No	No	-	-	-	8.60263	1.45336	-	-	-	-	-	-	-	No	-	-	-	-	-	No	-	-	-	-	-	No	-	-	-	-	-	No	-	-	-
DMD	ENSG00000198947	dystrophin	X	31097677	33339441	protein coding	-1	Yes	No	Mix	Yes	No	Mix	No	No	-	1.8519	1.16987	3.4096	0.706298	-	-	9.61636	1.57871	2.37648	Up	2.09033e-06	Yes	3.9137	1.13388	1.07952	Up	0.278586	No	2.11572	0.969834	0.192139	Up	0.776203	No	11.399	2.51739	0.24535	Up	0.835367	No	3.234	1.05429	-0.275214
DMWD	ENSG00000185800	DM1 locus, WD repeat containing	19	45782947	45792845	protein coding	-1	No	No	-	Yes	No	Mix	No	No	-	-	-	36.0594	1.66311	-	-	-	-	-	-	-	No	-	-	-	-	-	No	-	-	-	-	-	No	-	-	-	-	-	No	-	-	-
DMXL2	ENSG00000104093	Dmx like 2	15	51447711	51622833	protein coding	-1	Yes	No	Mix	Yes	No	Mix	Yes	No	Mix	495.764	98.7626	648.541	75.0348	406.382	34.6506	141.941	12.8593	-1.80436	Down	2.14504e-11	Yes	298.518	32.1559	-0.731834	Down	0.0010026	No	428.564	133.426	-0.210141	Down	0.377346	No	159.571	26.5429	0.168906	Up	0.8534	No	189.664	18.5346	-0.654376
DNAH8	ENSG00000124721	dynein axonemal heavy chain 8	6	38715311	39030792	protein coding	1	No	No	-	Yes	No	Mix	No	No	-	-	-	0.876165	0.500936	-	-	-	-	-	-	-	No	-	-	-	-	-	No	-	-	-	-	-	No	-	-	-	-	-	No	-	-	-
DNAJB5	ENSG00000137094	DnaJ heat shock protein family (Hsp40) member B5	9	34989641	34998900	protein coding	1	Yes	No	Mix	Yes	No	Mix	No	No	-	5.27748	1.37036	3.17183	0.987561	-	-	19.7093	4.83485	1.90095	Up	6.41925e-09	Yes	37.9566	2.36705	2.84643	Up	1.00654e-16	Yes	7.42135	1.85927	0.491831	Up	0.345249	No	11.6258	2.52366	-0.761548	Down	0.00658129	No	22.9406	4.41716	-0.726449
DNAJC6	ENSG00000116675	DnaJ heat shock protein family (Hsp40) member C6	1	65248219	65415871	protein coding	1	Yes	No	Mix	Yes	No	Up	No	No	-	2.63096	0.338385	3.64548	1.03195	-	-	6.22452	2.04075	1.24238	Up	0.00515337	No	10.6922	2.51712	2.02289	Up	2.352e-07	Yes	5.04772	1.1245	0.940044	Up	0.0649459	No	8.49849	0.899065	0.449244	Up	0.473131	No	9.3874	1.49756	-0.187755
DNASE2	ENSG00000105612	deoxyribonuclease 2, lysosomal	19	12875209	12881466	protein coding	-1	Yes	No	Mix	No	No	-	No	No	-	42.3141	2.47522	-	-	-	-	17.7282	0.643439	-1.25509	Down	6.97337e-10	Yes	21.6202	4.11662	-0.968761	Down	3.55761e-07	No	56.3591	6.0808	0.41351	Up	0.0137442	No	21.1705	3.7281	0.256008	Up	0.613223	No	23.9774	0.697365	0.149301
DOCK1	ENSG00000150760	dedicator of cytokinesis 1	10	126905409	127452517	protein coding	1	No	No	-	Yes	No	Down	No	No	-	-	-	15.3033	1.14216	-	-	-	-	-	-	-	No	-	-	-	-	-	No	-	-	-	-	-	No	-	-	-	-	-	No	-	-	-
DOCK3	ENSG00000088538	dedicator of cytokinesis 3	3	50674927	51384198	protein coding	1	Yes	No	Mix	No	No	-	No	No	-	12.4296	3.57914	-	-	-	-	12.0939	3.25683	-0.0394991	Down	0.977127	No	49.5129	5.45964	1.99403	Up	3.93153e-13	Yes	13.5416	2.14424	0.123624	Up	0.594653	No	9.82573	1.10689	-0.299643	Down	0.781993	No	30.8413	7.96274	-0.682943
DOCK4	ENSG00000128512	dedicator of cytokinesis 4	7	111726110	112206407	protein coding	-1	Yes	No	Mix	Yes	No	Down	Yes	No	Mix	185.617	24.8546	205.873	22.1178	189.028	14.584	259.215	33.741	0.481822	Up	0.00663186	No	234.423	8.77932	0.336789	Up	0.102269	No	104.391	11.0688	-0.830333	Down	5.53801e-06	No	158.464	23.189	-0.709993	Down	0.000106918	No	114.128	16.7337	-1.03846
DOCK5	ENSG00000147459	dedicator of cytokinesis 5	8	25184689	25418082	protein coding	1	No	No	-	Yes	No	Down	Yes	No	Down	-	-	119.36	2.63019	156.599	12.8392	-	-	-	-	-	No	-	-	-	-	-	No	-	-	-	-	-	No	-	-	-	-	-	No	-	-	-
DOK2	ENSG00000147443	docking protein 2	8	21908873	21913690	protein coding	-1	Yes	No	Down	Yes	No	Mix	Yes	No	Down	82.3553	24.0651	53.6713	3.37955	62.0394	5.28988	30.6682	3.42259	-1.42512	Down	3.10171e-10	Yes	34.2986	1.77794	-1.26371	Down	7.09391e-09	Yes	79.5209	28.2919	-0.0505277	Down	0.81784	No	20.261	1.05831	-0.598042	Down	0.032029	No	27.8329	3.15683	-0.301358
DOK3	ENSG00000146094	docking protein 3	5	177501907	177511274	protein coding	-1	Yes	No	Down	Yes	No	Mix	Yes	No	Mix	98.2719	18.9037	62.38	3.77943	88.8024	10.5873	34.0653	4.73716	-1.52848	Down	1.04685e-10	Yes	73.3446	9.4575	-0.422088	Down	0.0975036	No	73.9386	13.6001	-0.410451	Down	0.118678	No	33.334	3.64626	-0.0313086	Down	0.987842	No	35.0979	6.20177	-1.06331
DOLPP1	ENSG00000167130	dolichyldiphosphatase 1	9	129081111	129090438	protein coding	1	No	No	-	No	No	-	Yes	No	Down	-	-	-	-	14.1156	1.89681	-	-	-	-	-	No	-	-	-	-	-	No	-	-	-	-	-	No	-	-	-	-	-	No	-	-	-
DOT1L	ENSG00000104885	DOT1 like histone lysine methyltransferase	19	2163933	2232578	protein coding	1	Yes	No	Mix	No	No	-	No	No	-	127.313	27.0958	-	-	-	-	190.201	13.4993	0.579141	Up	0.000930348	No	275.126	25.7057	1.11171	Up	6.33545e-09	Yes	176.317	48.5969	0.469793	Up	0.0103647	No	157.803	18.0599	-0.269394	Down	0.465593	No	199.638	26.5978	-0.462711
DPEP2	ENSG00000167261	dipeptidase 2	16	67987394	68000586	protein coding	-1	Yes	No	Mix	No	No	-	Yes	No	Mix	95.1704	21.0369	-	-	105.057	10.3206	47.2869	4.31767	-1.00907	Down	8.8991e-08	Yes	71.394	3.9818	-0.41471	Down	0.0624421	No	105.634	28.6504	0.150488	Up	0.233922	No	53.2557	3.18843	0.171495	Up	0.743384	No	82.4155	5.6623	0.207113
DPF3	ENSG00000205683	double PHD fingers 3	14	72619296	72894116	protein coding	-1	No	No	-	Yes	No	Mix	No	No	-	-	-	1.29773	0.449096	-	-	-	-	-	-	-	No	-	-	-	-	-	No	-	-	-	-	-	No	-	-	-	-	-	No	-	-	-
DPP4	ENSG00000197635	dipeptidyl peptidase 4	2	161992245	162074215	protein coding	-1	No	No	-	Yes	No	Up	No	No	-	-	-	32.6053	4.43848	-	-	-	-	-	-	-	No	-	-	-	-	-	No	-	-	-	-	-	No	-	-	-	-	-	No	-	-	-
DPRXP4	ENSG00000264743	divergent-paired related homeobox pseudogene 4	17	30975387	30975954	processed pseudogene	1	No	No	-	Yes	No	Mix	No	No	-	-	-	5.34976	0.527963	-	-	-	-	-	-	-	No	-	-	-	-	-	No	-	-	-	-	-	No	-	-	-	-	-	No	-	-	-
DPYSL2	ENSG00000092964	dihydropyrimidinase like 2	8	26514031	26658178	protein coding	1	No	No	-	Yes	No	Down	Yes	No	Down	-	-	184.048	18.4897	135.913	6.81184	-	-	-	-	-	No	-	-	-	-	-	No	-	-	-	-	-	No	-	-	-	-	-	No	-	-	-
DPYSL3	ENSG00000113657	dihydropyrimidinase like 3	5	147390808	147510068	protein coding	-1	Yes	No	Up	Yes	No	Up	Yes	No	Up	1.00269	0.868623	0.0979597	0.0853499	5.34968	1.76942	6.47068	2.27794	2.69004	Up	0.00967647	No	25.6574	2.42182	4.67743	Up	1.12931e-09	Yes	2.84868	0.54554	1.50642	Up	0.299439	No	12.3586	3.42408	0.933524	Up	0.168668	No	81.5385	27.0305	1.66811
DRAM1	ENSG00000136048	DNA damage regulated autophagy modulator 1	12	101877580	102012130	protein coding	1	Yes	No	Mix	Yes	No	Mix	No	No	-	55.4482	9.69907	61.0874	3.36506	-	-	24.3639	2.55732	-1.1864	Down	2.26914e-05	Yes	35.7839	4.35625	-0.631832	Down	0.0246141	No	77.3768	23.5445	0.48076	Up	0.0783028	No	22.8655	1.85442	-0.0915747	Down	0.944377	No	43.9425	2.81756	0.296307
DSC2	ENSG00000134755	desmocollin 2	18	31058840	31102522	protein coding	-1	Yes	No	Down	Yes	No	Mix	No	No	-	15.366	3.1023	19.7223	4.28565	-	-	4.17505	0.224054	-1.87988	Down	9.61607e-07	Yes	9.89169	0.855895	-0.635453	Down	0.0957059	No	12.5841	4.54411	-0.288138	Down	0.354198	No	4.16394	0.900023	-0.00384523	Down	0.997186	No	6.44915	1.74211	-0.617107
DSE	ENSG00000111817	dermatan sulfate epimerase	6	116254173	116444861	protein coding	1	Yes	No	Mix	Yes	No	Down	Yes	No	Mix	57.8466	12.1896	72.4811	4.12649	57.2211	8.88596	63.897	10.7285	0.143514	Up	0.836531	No	45.4932	4.69282	-0.346582	Down	0.0881045	No	21.6465	5.89616	-1.4181	Down	9.63394e-10	Yes	36.264	2.14102	-0.817211	Down	0.000242271	No	25.5881	4.56807	-0.830175
DST	ENSG00000151914	dystonin	6	56457987	56954649	protein coding	-1	No	No	-	Yes	No	Down	No	No	-	-	-	26.5623	3.76834	-	-	-	-	-	-	-	No	-	-	-	-	-	No	-	-	-	-	-	No	-	-	-	-	-	No	-	-	-
DTL	ENSG00000143476	denticleless E3 ubiquitin protein ligase homolog	1	212035553	212107400	protein coding	1	No	No	-	Yes	No	Mix	No	No	-	-	-	1.42173	0.259984	-	-	-	-	-	-	-	No	-	-	-	-	-	No	-	-	-	-	-	No	-	-	-	-	-	No	-	-	-
DTNA	ENSG00000134769	dystrobrevin alpha	18	34493290	34891844	protein coding	1	Yes	No	Mix	Yes	No	Down	Yes	No	Mix	5.36629	1.03499	5.28994	0.385316	2.53001	0.833025	18.4591	0.782653	1.78234	Up	2.89845e-08	Yes	13.8804	1.83464	1.37105	Up	2.04537e-05	Yes	2.62397	0.432155	-1.03217	Down	0.0266539	No	9.27388	1.91669	-0.993088	Down	0.000599027	No	4.11966	1.14538	-1.75245
DTWD2	ENSG00000169570	DTW domain containing 2	5	118836074	118988547	protein coding	-1	No	No	-	Yes	No	Down	No	No	-	-	-	22.7014	0.838776	-	-	-	-	-	-	-	No	-	-	-	-	-	No	-	-	-	-	-	No	-	-	-	-	-	No	-	-	-
DTX3L	ENSG00000163840	deltex E3 ubiquitin ligase 3L	3	122564338	122575203	protein coding	1	No	No	-	No	No	-	Yes	No	Mix	-	-	-	-	136.75	10.1	-	-	-	-	-	No	-	-	-	-	-	No	-	-	-	-	-	No	-	-	-	-	-	No	-	-	-
DTX4	ENSG00000110042	deltex E3 ubiquitin ligase 4	11	59171430	59208588	protein coding	1	Yes	No	Down	Yes	No	Mix	No	No	-	24.0882	3.58993	13.306	1.32291	-	-	15.0904	2.76811	-0.674698	Down	0.00688842	No	16.5119	4.09052	-0.544823	Down	0.0787501	No	12.1208	1.07563	-0.99084	Down	0.000235664	No	10.5212	2.86223	-0.520332	Down	0.174211	No	7.33293	0.991423	-1.17104
DUSP1	ENSG00000120129	dual specificity phosphatase 1	5	172768096	172771195	protein coding	-1	Yes	No	Mix	Yes	No	Mix	Yes	No	Mix	51.1159	5.4506	38.681	3.61549	65.7023	8.1007	104.419	13.3026	1.03054	Up	1.68108e-07	Yes	91.4102	13.4968	0.838583	Up	1.68266e-05	No	49.8911	4.2394	-0.0349878	Down	0.856178	No	78.0179	4.36017	-0.420511	Down	0.0744221	No	44.3141	4.84916	-1.04459
DUSP10	ENSG00000143507	dual specificity phosphatase 10	1	221701424	221742089	protein coding	-1	No	No	-	No	No	-	Yes	No	Up	-	-	-	-	30.7355	2.52341	-	-	-	-	-	No	-	-	-	-	-	No	-	-	-	-	-	No	-	-	-	-	-	No	-	-	-
DUSP3	ENSG00000108861	dual specificity phosphatase 3	17	43766125	43778977	protein coding	-1	Yes	No	Down	Yes	No	Down	Yes	No	Down	91.6828	7.06573	86.8068	10.5135	49.9643	9.82258	37.9616	0.477724	-1.27211	Down	5.46106e-13	Yes	57.5711	3.19888	-0.671307	Down	6.85561e-06	No	37.4415	2.02463	-1.29202	Down	1.46081e-12	Yes	27.859	2.21988	-0.446399	Down	0.0326477	No	41.9533	3.22187	-0.456561
DUSP4	ENSG00000120875	dual specificity phosphatase 4	8	29333064	29350684	protein coding	-1	Yes	No	Up	Yes	No	Up	Yes	No	Up	14.6391	2.56829	12.385	2.14522	18.6004	1.47049	93.5056	6.49802	2.67522	Up	1.93567e-21	Yes	46.6368	1.41451	1.67164	Up	4.63889e-13	Yes	21.6607	5.30235	0.565252	Up	0.00593452	No	98.957	8.77726	0.0817484	Up	0.894101	No	61.8758	2.43833	0.407908
DUSP5	ENSG00000138166	dual specificity phosphatase 5	10	110497907	110511533	protein coding	1	Yes	No	Mix	Yes	Yes	Mix	Yes	Yes	Mix	17.487	3.16462	15.0733	0.330539	24.083	2.37376	176.344	16.0254	3.33403	Up	3.02336e-28	Yes	69.9844	1.97843	2.00075	Up	4.20546e-18	Yes	12.5567	1.84227	-0.477832	Down	0.157887	No	148.321	14.6606	-0.249666	Down	0.240284	No	39.28	1.18266	-0.833238
DUSP6	ENSG00000139318	dual specificity phosphatase 6	12	89347235	89352501	protein coding	-1	Yes	No	Down	Yes	Yes	Down	Yes	No	Down	205.035	34.5325	217.977	7.87557	244.376	26.086	191.964	23.0899	-0.0950398	Down	0.663684	No	111.73	8.99325	-0.875856	Down	2.3146e-06	No	92.4666	12.5557	-1.14887	Down	1.51182e-08	Yes	64.5086	11.8265	-1.57327	Down	1.00982e-11	Yes	24.8077	4.69598	-2.17115
DYSF	ENSG00000135636	dysferlin	2	71453722	71686768	protein coding	1	Yes	No	Mix	Yes	Yes	Mix	No	No	-	29.472	4.33904	22.0344	1.75557	-	-	4.30054	1.75202	-2.77675	Down	1.01264e-10	Yes	6.61023	1.22722	-2.15657	Down	5.6222e-09	Yes	125.007	24.9774	2.08459	Up	1.28421e-12	Yes	7.42971	1.83255	0.788788	Up	0.31076	No	7.07689	1.47101	0.0984163
EBF1	ENSG00000164330	EBF transcription factor 1	5	158695916	159099916	protein coding	-1	Yes	No	Mix	No	No	-	Yes	No	Mix	10.4207	3.51544	-	-	13.6184	4.34598	32.5177	5.15894	1.64178	Up	2.25229e-08	Yes	16.5137	1.27368	0.664219	Up	0.110884	No	12.7419	2.36468	0.290138	Up	0.664928	No	33.1556	1.96912	0.0280248	Up	0.981023	No	15.8957	2.31819	-0.0550301
EBI3	ENSG00000105246	Epstein-Barr virus induced 3	19	4229523	4237528	protein coding	1	Yes	No	Mix	Yes	Yes	Mix	Yes	Yes	Mix	3.43276	0.43106	3.07606	1.15226	8.22199	0.51248	70.617	11.0614	4.36257	Up	1.1535e-21	Yes	20.1599	3.79447	2.55404	Up	5.79565e-11	Yes	0.796065	0.520587	-2.10841	Down	0.0153532	No	46.9438	2.54644	-0.589081	Down	0.0123445	No	9.59733	2.59737	-1.07078
ECE1	ENSG00000117298	endothelin converting enzyme 1	1	21217247	21345572	protein coding	-1	No	No	-	No	No	-	Yes	No	Mix	-	-	-	-	67.1236	4.41248	-	-	-	-	-	No	-	-	-	-	-	No	-	-	-	-	-	No	-	-	-	-	-	No	-	-	-
ECT2	ENSG00000114346	epithelial cell transforming 2	3	172750682	172821474	protein coding	1	Yes	No	Down	Yes	No	Down	No	No	-	12.0878	7.53691	23.0152	1.45981	-	-	9.57541	0.813798	-0.336142	Down	0.116794	No	11.2111	2.28341	-0.108625	Down	0.36844	No	5.76879	1.21219	-1.06721	Down	0.000455017	Yes	7.54281	0.887532	-0.344233	Down	0.742337	No	8.19713	0.512208	-0.451731
EDN1	ENSG00000078401	endothelin 1	6	12290361	12297194	protein coding	1	Yes	No	Mix	Yes	No	Up	Yes	No	Up	0.732854	0.164013	0.391839	0.341399	0.891844	0.500275	1.99715	0.408523	1.44635	Up	0.138624	No	0.77934	0.700951	0.0887279	Up	0.85851	No	0.495966	0.430486	-0.563286	Down	0.883898	No	6.07314	2.42788	1.6045	Up	0.0110935	No	7.51227	0.39996	3.26892
EEPD1	ENSG00000122547	endonuclease/exonuclease/phosphatase family domain containing 1	7	36153254	36301538	protein coding	1	Yes	No	Mix	Yes	No	Mix	Yes	No	Down	37.4947	13.5324	27.579	1.63105	33.8536	4.22914	14.2689	4.0314	-1.39382	Down	2.7914e-07	Yes	12.9857	1.22533	-1.52976	Down	5.20891e-08	Yes	41.584	7.17745	0.149343	Up	0.291404	No	9.738	0.90771	-0.551172	Down	0.31076	No	10.0673	0.733933	-0.367241
EFL1	ENSG00000140598	elongation factor like GTPase 1	15	82130233	82262734	protein coding	-1	Yes	No	Up	Yes	No	Up	No	No	-	36.0452	4.4119	41.9272	2.3857	-	-	38.0227	2.26522	0.0770529	Up	0.964394	No	41.3035	2.6823	0.196455	Up	0.551102	No	85.9387	6.33123	1.2535	Up	1.69864e-12	Yes	47.7222	4.95265	0.3278	Up	0.0994697	No	70.943	1.9008	0.780396
EFNA5	ENSG00000184349	ephrin A5	5	107376889	107670937	protein coding	-1	Yes	No	Mix	No	No	-	No	No	-	2.0444	1.06377	-	-	-	-	11.8986	2.60217	2.54104	Up	2.66134e-09	Yes	6.59187	0.178915	1.68901	Up	0.000374283	Yes	2.43901	0.766958	0.254622	Up	0.950698	No	13.2168	3.01765	0.151588	Up	0.888535	No	6.56731	1.24505	-0.00538404
EGR1	ENSG00000120738	early growth response 1	5	138465479	138469303	protein coding	1	Yes	No	Mix	Yes	No	Down	Yes	No	Mix	52.343	8.10528	33.4553	3.12948	20.3461	1.97024	57.458	15.7035	0.13451	Up	0.68914	No	69.4489	9.6414	0.407955	Up	0.0800387	No	55.2948	10.1364	0.0791473	Up	0.749124	No	45.2409	3.91638	-0.344881	Down	0.481821	No	29.1754	2.85471	-1.2512
EGR2	ENSG00000122877	early growth response 2	10	62811996	62919900	protein coding	-1	Yes	No	Mix	Yes	No	Mix	Yes	No	Mix	63.4568	20.3953	40.3243	4.17444	94.3624	21.4951	141.377	19.7239	1.1557	Up	2.32122e-06	Yes	372.576	23.8301	2.55369	Up	1.76548e-16	Yes	35.805	4.73833	-0.825614	Down	0.000991792	No	71.9609	14.834	-0.974261	Down	5.02075e-05	No	193.161	18.0597	-0.947734
EGR3	ENSG00000179388	early growth response 3	8	22687659	22693480	protein coding	-1	No	No	-	Yes	No	Mix	No	No	-	-	-	6.03252	0.826036	-	-	-	-	-	-	-	No	-	-	-	-	-	No	-	-	-	-	-	No	-	-	-	-	-	No	-	-	-
EHD4	ENSG00000103966	EH domain containing 4	15	41895933	41972557	protein coding	-1	No	No	-	No	No	-	Yes	No	Down	-	-	-	-	89.3722	9.7677	-	-	-	-	-	No	-	-	-	-	-	No	-	-	-	-	-	No	-	-	-	-	-	No	-	-	-
EHF	ENSG00000135373	ETS homologous factor	11	34621093	34663288	protein coding	1	Yes	No	Mix	Yes	No	Down	Yes	No	Mix	2.86965	0.756964	5.39048	0.346665	0.906208	0.405718	13.72	5.00856	2.25734	Up	2.73587e-07	Yes	4.38318	1.77499	0.611106	Up	0.217773	No	0.807052	0.368467	-1.83014	Down	0.0444433	No	13.7121	0.886945	-0.000832641	Down	0.996414	No	3.92757	0.767722	-0.15834
EID3	ENSG00000255150	EP300 interacting inhibitor of differentiation 3	12	104303739	104305205	protein coding	1	Yes	No	Up	No	No	-	Yes	No	Mix	6.47626	1.8187	-	-	9.9044	4.35277	15.8485	1.22666	1.29111	Up	0.000412843	Yes	13.6241	1.02528	1.07293	Up	0.0080051	No	9.99411	2.77033	0.625917	Up	0.19119	No	16.1865	3.65991	0.0304457	Up	0.997512	No	16.1948	4.76181	0.249371
EIF2AK2	ENSG00000055332	eukaryotic translation initiation factor 2 alpha kinase 2	2	37099210	37157065	protein coding	-1	Yes	No	Mix	No	No	-	Yes	No	Mix	112.909	11.4918	-	-	100.093	2.48971	251.06	24.2288	1.15287	Up	6.69351e-12	Yes	104.005	13.3141	-0.118507	Down	0.568434	No	98.2644	9.65183	-0.200416	Down	0.202705	No	261.834	18.2557	0.0606218	Up	0.939328	No	114.848	1.23696	0.143078
EIF3EP1	ENSG00000234882	eukaryotic translation initiation factor 3 subunit E pseudogene 1	6	73291962	73293277	processed pseudogene	1	No	No	-	Yes	No	Up	No	No	-	-	-	3.7864	0.320067	-	-	-	-	-	-	-	No	-	-	-	-	-	No	-	-	-	-	-	No	-	-	-	-	-	No	-	-	-
EIF4E2P2	ENSG00000244157	eukaryotic translation initiation factor 4E family member 2 pseudogene 2	3	115279125	115279860	processed pseudogene	1	No	No	-	Yes	No	Up	No	No	-	-	-	0.383413	0.213963	-	-	-	-	-	-	-	No	-	-	-	-	-	No	-	-	-	-	-	No	-	-	-	-	-	No	-	-	-
ELL2	ENSG00000118985	elongation factor for RNA polymerase II 2	5	95885098	95961851	protein coding	-1	Yes	No	Mix	Yes	No	Mix	Yes	No	Mix	36.1578	10.172	53.4026	6.1073	29.0208	4.52915	49.065	1.05148	0.440386	Up	0.254341	No	61.6027	4.22308	0.768685	Up	0.00819023	No	82.0978	35.5284	1.18303	Up	2.92694e-05	Yes	50.9379	4.61586	0.0540433	Up	0.973399	No	58.2382	2.3558	-0.0810281
ELOVL6	ENSG00000170522	ELOVL fatty acid elongase 6	4	110045846	110199199	protein coding	-1	No	No	-	Yes	No	Mix	No	No	-	-	-	10.1822	1.58646	-	-	-	-	-	-	-	No	-	-	-	-	-	No	-	-	-	-	-	No	-	-	-	-	-	No	-	-	-
ELOVL7	ENSG00000164181	ELOVL fatty acid elongase 7	5	60751791	60844274	protein coding	-1	Yes	No	Mix	No	No	-	Yes	No	Up	0.983527	0.141083	-	-	0.825405	0.341157	5.79749	1.25414	2.55939	Up	0.000109105	Yes	2.87301	1.1401	1.54653	Up	0.0734549	No	1.81959	0.604907	0.887573	Up	0.426728	No	5.16412	1.55009	-0.166907	Down	0.955351	No	4.58186	2.16683	0.673369
EMILIN1	ENSG00000138080	elastin microfibril interfacer 1	2	27078615	27086403	protein coding	1	Yes	No	Mix	Yes	No	Up	Yes	No	Mix	2.19497	0.390552	1.58683	0.700327	1.8076	1.66541	9.68217	2.6562	2.14113	Up	2.7513e-05	Yes	26.8601	2.11861	3.61319	Up	1.31386e-13	Yes	5.27938	1.83011	1.26617	Up	0.0228902	No	7.19547	0.542496	-0.428242	Down	0.750849	No	43.5495	1.7679	0.697189
EMILIN2	ENSG00000132205	elastin microfibril interfacer 2	18	2847006	2916003	protein coding	1	Yes	No	Down	Yes	No	Down	Yes	No	Down	256.581	56.9128	177.722	18.9057	206.73	32.3015	112.782	25.0974	-1.18588	Down	2.50155e-07	Yes	187.217	11.0726	-0.454707	Down	0.078975	No	125.449	23.3794	-1.03232	Down	1.61409e-05	Yes	59.7437	13.5471	-0.916675	Down	0.0003867	No	78.6546	2.88179	-1.25111
EMP1	ENSG00000134531	epithelial membrane protein 1	12	13196723	13219941	protein coding	1	Yes	No	Mix	Yes	No	Mix	Yes	No	Mix	25.7358	9.17116	13.8516	2.38857	37.7469	0.881093	146.513	20.9729	2.50918	Up	9.04608e-13	Yes	297.826	16.6718	3.53262	Up	7.85862e-18	Yes	49.8632	14.2401	0.9542	Up	0.0110085	No	53.9014	11.3132	-1.44264	Down	1.59398e-07	Yes	186.288	26.9383	-0.676935
EMP3	ENSG00000142227	epithelial membrane protein 3	19	48321509	48330553	protein coding	1	No	No	-	Yes	No	Down	Yes	No	Down	-	-	77.9743	1.47454	120.091	6.70107	-	-	-	-	-	No	-	-	-	-	-	No	-	-	-	-	-	No	-	-	-	-	-	No	-	-	-
ENC1	ENSG00000171617	ectodermal-neural cortex 1	5	74627406	74641424	protein coding	-1	Yes	No	Mix	No	No	-	Yes	No	Mix	11.2515	8.24384	-	-	17.1362	3.85653	71.7454	7.88328	2.67277	Up	3.57311e-15	Yes	57.4268	8.66933	2.35161	Up	5.49097e-13	Yes	13.3964	2.37708	0.251722	Up	0.948759	No	20.0104	1.83739	-1.84214	Down	7.17249e-12	Yes	22.0118	3.07428	-1.38345
ENG	ENSG00000106991	endoglin	9	127815013	127854658	protein coding	-1	Yes	No	Down	Yes	No	Mix	Yes	No	Mix	160.533	18.8106	97.4456	4.64667	177.603	13.9438	50.7814	7.0994	-1.6605	Down	1.42753e-14	Yes	145.878	14.7553	-0.138104	Down	0.618138	No	119.424	21.2183	-0.426773	Down	0.0234833	No	40.5774	5.08796	-0.323624	Down	0.392188	No	51.9862	3.74951	-1.48856
ENPP2	ENSG00000136960	ectonucleotide pyrophosphatase/phosphodiesterase 2	8	119557086	119673453	protein coding	-1	Yes	No	Mix	Yes	No	Down	No	No	-	11.6572	1.2212	16.9767	4.2454	-	-	2.54055	0.365162	-2.19801	Down	3.9727e-08	Yes	1.03886	0.162794	-3.48815	Down	3.78056e-12	Yes	1.59083	0.154681	-2.87337	Down	1.06706e-09	Yes	2.84294	0.363029	0.162244	Up	0.953245	No	1.11835	0.228728	0.106376
ENTHD1	ENSG00000176177	ENTH domain containing 1	22	39743044	39893864	protein coding	-1	Yes	No	Mix	Yes	No	Mix	No	No	-	0.312443	0.284309	0.781489	0.182318	-	-	0.537814	0.332401	0.783513	Up	0.846169	No	3.61702	0.959759	3.53314	Up	4.43748e-05	Yes	0.538467	0.200391	0.785262	Up	0.867144	No	0.673122	0.212969	0.32376	Up	0.974691	No	3.36404	0.753195	-0.104609
ENTPD7	ENSG00000198018	ectonucleoside triphosphate diphosphohydrolase 7	10	99659509	99711241	protein coding	1	Yes	No	Mix	Yes	No	Mix	Yes	No	Up	14.8549	1.64767	12.5105	1.64879	11.8581	2.12959	13.1916	1.32544	-0.17132	Down	0.54792	No	12.5933	1.18764	-0.238287	Down	0.37139	No	33.5938	1.60675	1.17726	Up	4.56106e-07	Yes	14.5248	1.92543	0.138902	Up	0.913934	No	23.1911	2.18476	0.880919
EOMES	ENSG00000163508	eomesodermin	3	27715949	27722711	protein coding	-1	No	No	-	Yes	No	Up	No	No	-	-	-	88.2673	2.20516	-	-	-	-	-	-	-	No	-	-	-	-	-	No	-	-	-	-	-	No	-	-	-	-	-	No	-	-	-
EPAS1	ENSG00000116016	endothelial PAS domain protein 1	2	46293667	46386697	protein coding	1	Yes	No	Mix	Yes	No	Mix	No	No	-	6.14893	1.53437	3.90636	0.852087	-	-	4.31043	1.15623	-0.512505	Down	0.504652	No	21.1915	2.21948	1.78508	Up	2.6602e-07	Yes	9.65892	1.93992	0.651527	Up	0.0946424	No	2.79386	0.940163	-0.625571	Down	0.686954	No	14.7544	1.96309	-0.522338
EPB41L1	ENSG00000088367	erythrocyte membrane protein band 4.1 like 1	20	36091504	36232799	protein coding	1	No	No	-	Yes	No	Mix	No	No	-	-	-	0.33498	0.155178	-	-	-	-	-	-	-	No	-	-	-	-	-	No	-	-	-	-	-	No	-	-	-	-	-	No	-	-	-
EPB41L3	ENSG00000082397	erythrocyte membrane protein band 4.1 like 3	18	5392381	5630700	protein coding	-1	Yes	No	Mix	Yes	No	Mix	Yes	No	Mix	246.772	12.1081	262.332	27.9974	207.975	12.0165	68.2253	13.0016	-1.8548	Down	2.78224e-09	Yes	76.3025	21.2869	-1.69337	Down	2.49745e-08	Yes	242.544	39.5521	-0.0249266	Down	0.942755	No	74.828	10.6654	0.133272	Up	0.908964	No	31.2035	8.36238	-1.29002
EPHA1	ENSG00000146904	EPH receptor A1	7	143390289	143408856	protein coding	-1	No	No	-	Yes	No	Up	Yes	No	Mix	-	-	9.1097	1.45854	12.5517	3.65405	-	-	-	-	-	No	-	-	-	-	-	No	-	-	-	-	-	No	-	-	-	-	-	No	-	-	-
EPHA1-AS1	ENSG00000229153	EPHA1 antisense RNA 1	7	143407813	143523449	lncRNA	1	No	No	-	Yes	No	Mix	No	No	-	-	-	3.45289	0.533344	-	-	-	-	-	-	-	No	-	-	-	-	-	No	-	-	-	-	-	No	-	-	-	-	-	No	-	-	-
EPHB1	ENSG00000154928	EPH receptor B1	3	134597801	135260467	protein coding	1	Yes	No	Up	Yes	No	Mix	No	No	-	0.543952	0.290935	0.244352	0.0878002	-	-	0.764006	0.41427	0.490106	Up	0.607834	No	2.87541	0.369223	2.40222	Up	0.000651586	Yes	1.92115	0.767107	1.82042	Up	0.0224921	No	1.03129	0.471557	0.432798	Up	0.908155	No	5.09623	0.790348	0.82566
EPHX1	ENSG00000143819	epoxide hydrolase 1	1	225810092	225845563	protein coding	1	Yes	No	Down	Yes	No	Down	Yes	No	Down	18.5003	6.70982	9.53897	1.22577	7.94807	0.656825	4.96256	1.54499	-1.89839	Down	3.97666e-09	Yes	17.7481	5.43815	-0.059885	Down	0.812899	No	10.2959	1.91644	-0.845482	Down	0.00368453	No	3.61667	0.276855	-0.456423	Down	0.779778	No	7.60201	0.732732	-1.22321
EPOP	ENSG00000273604	elongin BC and polycomb repressive complex 2 associated protein	17	38671703	38674957	protein coding	-1	Yes	No	Mix	Yes	No	Mix	No	No	-	15.2789	1.06841	8.29996	1.78318	-	-	42.5585	8.171	1.47791	Up	1.65496e-05	Yes	69.9894	6.80971	2.1956	Up	4.52653e-10	Yes	18.7064	13.7725	0.291995	Up	0.351206	No	26.9503	3.64478	-0.659145	Down	0.104226	No	57.8728	8.48548	-0.274252
EPS8	ENSG00000151491	epidermal growth factor receptor pathway substrate 8	12	15620134	15882329	protein coding	-1	No	No	-	Yes	No	Mix	No	No	-	-	-	4.81003	0.965365	-	-	-	-	-	-	-	No	-	-	-	-	-	No	-	-	-	-	-	No	-	-	-	-	-	No	-	-	-
EPSTI1	ENSG00000133106	epithelial stromal interaction 1	13	42886388	42992271	protein coding	-1	Yes	No	Mix	Yes	No	Mix	Yes	No	Mix	38.1517	7.42725	41.2049	0.577526	19.5789	2.55084	136.217	11.4005	1.83609	Up	2.71072e-18	Yes	31.926	5.68029	-0.257019	Down	0.472257	No	21.0165	1.28283	-0.860228	Down	0.000129916	No	126.49	12.1913	-0.106889	Down	0.837916	No	27.2318	5.02329	-0.22944
ERAP2	ENSG00000164308	endoplasmic reticulum aminopeptidase 2	5	96875986	96919703	protein coding	1	No	No	-	No	No	-	Yes	No	Mix	-	-	-	-	75.3883	3.53412	-	-	-	-	-	No	-	-	-	-	-	No	-	-	-	-	-	No	-	-	-	-	-	No	-	-	-
ERBB3	ENSG00000065361	erb-b2 receptor tyrosine kinase 3	12	56076799	56103505	protein coding	1	No	No	-	Yes	No	Up	Yes	No	Mix	-	-	2.17241	0.54561	1.76173	0.785816	-	-	-	-	-	No	-	-	-	-	-	No	-	-	-	-	-	No	-	-	-	-	-	No	-	-	-
EREG	ENSG00000124882	epiregulin	4	74365145	74388749	protein coding	1	Yes	No	Mix	Yes	No	Mix	Yes	No	Mix	19.5713	11.9098	22.2536	3.54729	64.9191	8.51894	393.054	18.0868	4.32791	Up	4.04355e-14	Yes	104.031	12.1618	2.4102	Up	7.32129e-07	Yes	17.3899	6.91944	-0.170492	Down	0.406822	No	197.872	53.3628	-0.990161	Down	0.00602088	No	30.6616	7.73043	-1.76251
ERFL	ENSG00000268041	ETS repressor factor like	19	41907705	41928516	protein coding	-1	No	No	-	Yes	No	Up	No	No	-	-	-	2.34337	0.311444	-	-	-	-	-	-	-	No	-	-	-	-	-	No	-	-	-	-	-	No	-	-	-	-	-	No	-	-	-
ERI2	ENSG00000196678	ERI1 exoribonuclease family member 2	16	20780193	20900349	protein coding	-1	No	No	-	Yes	No	Down	No	No	-	-	-	11.1985	3.11565	-	-	-	-	-	-	-	No	-	-	-	-	-	No	-	-	-	-	-	No	-	-	-	-	-	No	-	-	-
ESPL1	ENSG00000135476	extra spindle pole bodies like 1, separase	12	53268299	53293638	protein coding	1	Yes	No	Mix	Yes	No	Mix	Yes	Yes	Mix	7.17797	0.771196	4.52312	0.159671	12.5881	3.39806	18.1931	2.60091	1.34175	Up	1.46455e-06	Yes	23.5129	4.73602	1.71181	Up	5.92764e-10	Yes	3.9505	1.60499	-0.861541	Down	0.0617228	No	8.87579	0.777098	-1.03545	Down	0.000150815	Yes	7.19984	1.3811	-1.70742
ESR2	ENSG00000140009	estrogen receptor 2	14	64084232	64338112	protein coding	-1	No	No	-	Yes	No	Up	No	No	-	-	-	1.21481	0.458098	-	-	-	-	-	-	-	No	-	-	-	-	-	No	-	-	-	-	-	No	-	-	-	-	-	No	-	-	-
ETS2	ENSG00000157557	ETS proto-oncogene 2, transcription factor	21	38805183	38824955	protein coding	1	No	No	-	No	No	-	Yes	No	Mix	-	-	-	-	71.3803	7.0808	-	-	-	-	-	No	-	-	-	-	-	No	-	-	-	-	-	No	-	-	-	-	-	No	-	-	-
ETV3	ENSG00000117036	ETS variant transcription factor 3	1	157121191	157138474	protein coding	-1	Yes	No	Mix	No	No	-	No	No	-	67.2349	8.90291	-	-	-	-	157.356	24.4742	1.22675	Up	8.56722e-15	Yes	90.0684	4.35884	0.421811	Up	0.00109613	No	67.3025	1.78524	0.00145049	Up	0.851266	No	135.682	5.11615	-0.213803	Down	0.350792	No	72.5277	1.72738	-0.312489
ETV3L	ENSG00000253831	ETS variant transcription factor 3 like	1	157092043	157112412	protein coding	-1	Yes	No	Up	Yes	No	Mix	No	No	-	0.420411	0.441214	0.235544	0.283598	-	-	11.2278	0.977503	4.73914	Up	5.86412e-11	Yes	0.579119	0.176068	0.462061	Up	0.579752	No	0.764551	0.268609	0.862813	Up	0.322967	No	11.6677	0.529888	0.055444	Up	0.977127	No	0.676899	0.433352	0.22508
ETV5	ENSG00000244405	ETS variant transcription factor 5	3	186046314	186110318	protein coding	-1	Yes	No	Down	Yes	No	Down	Yes	No	Mix	19.9986	6.92376	28.7409	7.4002	22.335	6.10147	2.31102	0.379721	-3.11329	Down	4.74664e-11	Yes	3.88412	1.04553	-2.36424	Down	2.69414e-09	Yes	7.83078	2.26968	-1.35267	Down	4.52394e-05	Yes	0.71176	0.636898	-1.69907	Down	0.180097	No	1.2484	0.491056	-1.63751
ETV7	ENSG00000010030	ETS variant transcription factor 7	6	36354091	36387800	protein coding	-1	Yes	No	Mix	Yes	No	Mix	Yes	No	Mix	4.02291	1.35061	1.71305	0.916694	1.55736	0.680265	12.3556	0.230528	1.61885	Up	1.10211e-05	Yes	2.94192	1.50242	-0.451483	Down	0.833769	No	2.32815	1.11591	-0.789056	Down	0.450985	No	9.10224	0.781599	-0.440868	Down	0.548852	No	2.06723	0.420095	-0.50906
EVC	ENSG00000072840	EvC ciliary complex subunit 1	4	5711201	5814305	protein coding	1	Yes	No	Mix	No	No	-	Yes	No	Mix	16.142	2.97924	-	-	8.49312	2.50123	31.6461	3.53459	0.971211	Up	9.4201e-06	No	44.2508	2.38545	1.45489	Up	4.36727e-10	Yes	16.4935	4.42057	0.0310826	Up	0.604412	No	18.3574	2.33516	-0.785667	Down	0.00111119	No	23.79	3.23373	-0.895349
EVI5	ENSG00000067208	ecotropic viral integration site 5	1	92508696	92792404	protein coding	-1	No	No	-	Yes	No	Down	Yes	No	Down	-	-	58.4995	6.1175	40.2215	3.23585	-	-	-	-	-	No	-	-	-	-	-	No	-	-	-	-	-	No	-	-	-	-	-	No	-	-	-
F13A1	ENSG00000124491	coagulation factor XIII A chain	6	6144084	6321013	protein coding	-1	Yes	No	Mix	Yes	No	Down	No	No	-	7.2639	5.88586	25.7891	6.59975	-	-	0.889298	0.803416	-3.03001	Down	0.00116709	No	0.493683	0.42477	-3.87909	Down	0.00016853	Yes	2.31014	2.52608	-1.65277	Down	0.0696426	No	1.24615	0.847136	0.486736	Up	0.953701	No	0.650367	0.706067	0.397668
F2RL1	ENSG00000164251	F2R like trypsin receptor 1	5	76818933	76835315	protein coding	1	No	No	-	Yes	No	Up	No	No	-	-	-	2.95279	0.775925	-	-	-	-	-	-	-	No	-	-	-	-	-	No	-	-	-	-	-	No	-	-	-	-	-	No	-	-	-
F2RL2	ENSG00000164220	coagulation factor II thrombin receptor like 2	5	76615482	76623413	protein coding	-1	Yes	No	Mix	Yes	No	Up	No	No	-	0.312443	0.284309	0.246923	0.0953268	-	-	5.07327	0.779319	4.02125	Up	4.32402e-07	Yes	1.07659	0.260212	1.7848	Up	0.35875	No	0.504285	0.40491	0.690644	Up	0.986334	No	2.88158	0.524177	-0.816054	Down	0.197061	No	1.12922	0.287252	0.0688624
F3	ENSG00000117525	coagulation factor III, tissue factor	1	94529173	94541759	protein coding	-1	Yes	No	Mix	Yes	No	Mix	Yes	No	Mix	2.35753	1.18842	2.07188	0.579825	2.01989	0.399934	6.27302	3.12379	1.41189	Up	0.000742949	Yes	6.42857	0.31838	1.44722	Up	0.00123563	No	0.526183	0.149274	-2.16364	Down	0.0240231	No	3.20941	0.998558	-0.966852	Down	0.0373306	No	3.52454	0.758254	-0.867064
FAAH2	ENSG00000165591	fatty acid amide hydrolase 2	X	57286706	57489196	protein coding	1	No	No	-	Yes	No	Up	Yes	No	Up	-	-	17.1125	1.09163	16.245	4.16731	-	-	-	-	-	No	-	-	-	-	-	No	-	-	-	-	-	No	-	-	-	-	-	No	-	-	-
FADS1	ENSG00000149485	fatty acid desaturase 1	11	61799627	61829318	protein coding	-1	No	No	-	Yes	No	Down	Yes	No	Down	-	-	56.6601	1.66121	41.2669	5.00835	-	-	-	-	-	No	-	-	-	-	-	No	-	-	-	-	-	No	-	-	-	-	-	No	-	-	-
FAH	ENSG00000103876	fumarylacetoacetate hydrolase	15	80152490	80186946	protein coding	1	Yes	No	Mix	No	No	-	No	No	-	16.2423	4.4523	-	-	-	-	6.72344	0.705372	-1.27248	Down	0.000285155	Yes	10.897	2.76254	-0.575824	Down	0.146916	No	15.4079	4.15119	-0.0760783	Down	0.981958	No	8.15624	0.924426	0.278706	Up	0.823253	No	10.0643	1.59733	-0.114681
FAIM	ENSG00000158234	Fas apoptotic inhibitory molecule	3	138608606	138633376	protein coding	1	Yes	No	Up	Yes	No	Mix	Yes	No	Mix	3.14239	2.90185	5.4921	0.165412	3.73714	0.133895	6.04583	1.35271	0.944078	Up	0.178778	No	12.8542	1.34676	2.0323	Up	8.90549e-07	Yes	3.67763	0.52912	0.226916	Up	0.991386	No	6.16965	0.856333	0.0292499	Up	0.980781	No	16.0721	1.45787	0.322326
FAM111B	ENSG00000189057	family with sequence similarity 111 member B	11	59107185	59127412	protein coding	1	Yes	No	Mix	No	No	-	No	No	-	8.01451	1.87914	-	-	-	-	18.1284	2.17755	1.17756	Up	0.000584155	Yes	8.85343	2.7262	0.143623	Up	0.965274	No	7.14428	3.19142	-0.165825	Down	0.495764	No	18.7097	2.4651	0.0455316	Up	0.992071	No	11.2369	2.53636	0.343932
FAM114A1	ENSG00000197712	family with sequence similarity 114 member A1	4	38867677	38945739	protein coding	1	No	No	-	Yes	No	Down	No	No	-	-	-	8.18143	2.82184	-	-	-	-	-	-	-	No	-	-	-	-	-	No	-	-	-	-	-	No	-	-	-	-	-	No	-	-	-
FAM124A	ENSG00000150510	family with sequence similarity 124 member A	13	51222334	51284239	protein coding	1	Yes	No	Up	Yes	No	Mix	Yes	No	Mix	0.41682	0.441734	0.283977	0.23074	0.110919	0.192117	5.23098	2.38001	3.64959	Up	1.02396e-05	Yes	2.14297	1.1594	2.36212	Up	0.0152573	No	0.712435	0.622475	0.773334	Up	0.612825	No	6.33607	1.81378	0.276506	Up	0.870971	No	2.4446	0.577615	0.189987
FAM151B	ENSG00000152380	family with sequence similarity 151 member B	5	80487969	80542563	protein coding	1	Yes	No	Mix	No	No	-	No	No	-	2.05638	2.135	-	-	-	-	4.39674	1.19034	1.09633	Up	0.28593	No	8.06213	1.31519	1.97105	Up	0.000658301	Yes	5.0381	1.30625	1.29277	Up	0.158359	No	2.79895	0.592399	-0.651548	Down	0.40403	No	4.61433	0.778578	-0.805042
FAM167A	ENSG00000154319	family with sequence similarity 167 member A	8	11421476	11475908	protein coding	-1	No	No	-	Yes	No	Up	No	No	-	-	-	1.43826	1.00205	-	-	-	-	-	-	-	No	-	-	-	-	-	No	-	-	-	-	-	No	-	-	-	-	-	No	-	-	-
FAM171A1	ENSG00000148468	family with sequence similarity 171 member A1	10	15211643	15371289	protein coding	-1	No	No	-	Yes	No	Up	No	No	-	-	-	1.90935	0.976776	-	-	-	-	-	-	-	No	-	-	-	-	-	No	-	-	-	-	-	No	-	-	-	-	-	No	-	-	-
FAM198B-AS1	ENSG00000248429	FAM198B antisense RNA 1	4	158170752	158202877	lncRNA	1	Yes	No	Mix	Yes	No	Mix	Yes	No	Mix	12.7997	1.65246	14.0907	0.563226	9.05555	1.86048	0.330428	0.345127	-5.27563	Down	2.44851e-12	Yes	2.62966	1.45972	-2.28317	Down	9.37397e-08	Yes	24.5688	7.07711	0.940717	Up	0.00586103	No	0.163722	0.283575	-1.01309	Down	0.819223	No	3.19747	0.367024	0.282053
FAM20C	ENSG00000177706	FAM20C golgi associated secretory pathway kinase	7	192571	260772	protein coding	1	Yes	No	Mix	Yes	No	Mix	Yes	No	Mix	78.3716	18.8831	42.8364	2.59	53.7124	4.21211	24.9031	2.30686	-1.654	Down	4.9315e-08	Yes	87.4824	10.6606	0.158662	Up	0.55395	No	139.743	48.8295	0.834377	Up	0.000286305	No	27.0022	1.75899	0.116751	Up	0.925747	No	63.6523	4.45639	-0.45878
FAM83G	ENSG00000188522	family with sequence similarity 83 member G	17	18968789	19004764	protein coding	-1	Yes	No	Mix	No	No	-	No	No	-	19.0291	3.33182	-	-	-	-	32.5187	2.34576	0.773066	Up	0.00036376	No	42.7398	3.69438	1.16738	Up	2.22278e-07	Yes	30.1947	10.0042	0.666091	Up	0.00219416	No	32.3625	1.15126	-0.00694992	Down	0.994803	No	34.2427	3.6211	-0.319785
FAR1	ENSG00000197601	fatty acyl-CoA reductase 1	11	13668668	13732346	protein coding	1	No	No	-	Yes	No	Down	No	No	-	-	-	254.837	25.1425	-	-	-	-	-	-	-	No	-	-	-	-	-	No	-	-	-	-	-	No	-	-	-	-	-	No	-	-	-
FAR2	ENSG00000064763	fatty acyl-CoA reductase 2	12	29149103	29340980	protein coding	1	Yes	No	Down	Yes	No	Down	Yes	No	Mix	16.5196	3.73254	18.9019	0.810354	16.2016	2.00176	7.63057	2.44464	-1.11431	Down	1.0509e-05	Yes	8.93127	1.35008	-0.88724	Down	0.000236509	No	12.2208	2.23826	-0.434834	Down	0.0473066	No	7.60605	1.7565	-0.00464385	Down	0.990738	No	5.89736	0.659041	-0.598796
FAS	ENSG00000026103	Fas cell surface death receptor	10	88990531	89017059	protein coding	1	No	No	-	No	No	-	Yes	No	Mix	-	-	-	-	46.9021	1.49971	-	-	-	-	-	No	-	-	-	-	-	No	-	-	-	-	-	No	-	-	-	-	-	No	-	-	-
FAT4	ENSG00000196159	FAT atypical cadherin 4	4	125314955	125492932	protein coding	1	No	No	-	No	No	-	Yes	No	Mix	-	-	-	-	15.6628	4.24325	-	-	-	-	-	No	-	-	-	-	-	No	-	-	-	-	-	No	-	-	-	-	-	No	-	-	-
FBLN7	ENSG00000144152	fibulin 7	2	112138385	112188218	protein coding	1	No	No	-	Yes	No	Up	Yes	No	Up	-	-	5.10245	0.230105	8.54348	1.32161	-	-	-	-	-	No	-	-	-	-	-	No	-	-	-	-	-	No	-	-	-	-	-	No	-	-	-
FBN1	ENSG00000166147	fibrillin 1	15	48408313	48645721	protein coding	-1	Yes	No	Mix	No	No	-	No	No	-	1.24977	1.13724	-	-	-	-	20.1153	6.43442	4.00856	Up	4.49784e-11	Yes	6.20976	1.524	2.31287	Up	0.00131722	No	2.7707	0.937332	1.14859	Up	0.435062	No	17.0941	2.97876	-0.234793	Down	0.87819	No	4.65882	1.41994	-0.414573
FBP1	ENSG00000165140	fructose-bisphosphatase 1	9	94603133	94640249	protein coding	-1	Yes	Yes	Mix	Yes	Yes	Mix	Yes	No	Mix	36.7039	9.98257	17.984	3.49382	14.3526	2.83259	11.7779	1.82973	-1.63985	Down	8.59361e-05	Yes	116.345	17.5963	1.6644	Up	1.58363e-06	Yes	477.107	67.7544	3.7003	Up	3.04982e-15	Yes	44.2062	12.2998	1.90817	Up	2.01415e-05	Yes	461.627	10.7061	1.98832
FBXO6	ENSG00000116663	F-box protein 6	1	11664200	11674354	protein coding	1	Yes	No	Mix	Yes	No	Mix	Yes	No	Mix	11.4846	1.69443	9.39736	0.350885	4.81899	1.6702	21.4544	3.3839	0.901574	Up	0.000545334	No	16.982	2.64232	0.564311	Up	0.0568435	No	5.62763	1.98359	-1.0291	Down	0.00495049	No	15.7604	3.91321	-0.444971	Down	0.238584	No	7.34482	1.27603	-1.20921
FCAR	ENSG00000186431	Fc fragment of IgA receptor	19	54874235	54891420	protein coding	1	Yes	No	Mix	Yes	No	Mix	Yes	No	Mix	40.5934	1.83948	25.7428	3.26939	65.4716	6.89149	62.259	10.8199	0.617037	Up	0.0342497	No	64.111	5.99276	0.659326	Up	0.021021	No	62.6096	4.00804	0.625137	Up	0.0343521	No	39.4092	6.693	-0.659752	Down	0.049349	No	17.7136	4.19321	-1.85572
FCER1G	ENSG00000158869	Fc fragment of IgE receptor Ig	1	161215234	161220699	protein coding	1	Yes	No	Mix	Yes	No	Mix	Yes	No	Mix	90.031	28.4274	94.0697	3.59966	99.1318	17.1195	57.5928	21.0462	-0.644534	Down	0.122407	No	92.3594	11.2659	0.0368373	Up	0.995976	No	74.2557	43.4664	-0.27792	Down	0.444531	No	32.5056	7.83652	-0.825201	Down	0.270026	No	26.3407	5.88155	-1.80997
FCER2	ENSG00000104921	Fc fragment of IgE receptor II	19	7688758	7702146	protein coding	-1	Yes	No	Mix	Yes	No	Mix	Yes	No	Mix	4.29275	0.724502	3.84473	0.194503	3.54542	0.598311	21.2173	3.835	2.30527	Up	3.55673e-09	Yes	44.6646	9.47685	3.37916	Up	8.29429e-16	Yes	6.32503	3.84556	0.559172	Up	0.131955	No	10.3919	2.79088	-1.02979	Down	0.00269032	No	9.70083	1.31714	-2.20295
FCGBP	ENSG00000275395	Fc fragment of IgG binding protein	19	39863323	39934626	protein coding	-1	No	No	-	Yes	No	Down	No	No	-	-	-	72.0741	5.94988	-	-	-	-	-	-	-	No	-	-	-	-	-	No	-	-	-	-	-	No	-	-	-	-	-	No	-	-	-
FCGR2A	ENSG00000143226	Fc fragment of IgG receptor IIa	1	161505430	161524013	protein coding	1	Yes	No	Down	Yes	Yes	Down	Yes	No	Down	47.6188	6.24818	49.1952	7.03432	29.9302	5.80628	28.2655	5.08418	-0.752488	Down	0.000788238	No	26.0199	1.9696	-0.871917	Down	0.000109778	No	22.6532	4.27458	-1.07181	Down	5.87517e-06	Yes	14.8834	1.50612	-0.925341	Down	0.000425032	No	7.78904	1.77695	-1.7401
FCGR2B	ENSG00000072694	Fc fragment of IgG receptor IIb	1	161663147	161678654	protein coding	1	No	No	-	Yes	No	Down	No	No	-	-	-	14.4356	1.6795	-	-	-	-	-	-	-	No	-	-	-	-	-	No	-	-	-	-	-	No	-	-	-	-	-	No	-	-	-
FCGR2C	ENSG00000244682	Fc fragment of IgG receptor IIc (gene/pseudogene)	1	161581339	161605662	polymorphic pseudogene	1	Yes	No	Mix	Yes	No	Down	No	No	-	38.7508	5.86325	42.5834	8.40179	-	-	12.4909	2.46588	-1.63335	Down	2.48597e-10	Yes	13.872	1.02957	-1.48205	Down	1.12931e-09	Yes	20.1833	1.92895	-0.941062	Down	3.80001e-05	No	12.7022	1.93016	0.0242064	Up	0.999746	No	13.2552	3.74727	-0.0656192
FCGRT	ENSG00000104870	Fc fragment of IgG receptor and transporter	19	49506816	49526428	protein coding	1	Yes	No	Down	Yes	No	Mix	Yes	No	Mix	159.085	31.3896	96.9657	4.37234	92.9594	10.1552	46.5261	4.90064	-1.77369	Down	9.33089e-11	Yes	97.6479	14.0872	-0.704138	Down	0.00401399	No	137.651	46.7947	-0.208788	Down	0.57695	No	27.3975	0.360872	-0.763997	Down	0.0210831	No	56.6284	6.85978	-0.786062
FCHO2	ENSG00000157107	FCH and mu domain containing endocytic adaptor 2	5	72956041	73090522	protein coding	1	Yes	No	Down	Yes	No	Down	Yes	No	Mix	64.0096	19.6902	105.503	7.46761	42.0305	1.5495	29.2665	1.51105	-1.12904	Down	3.36594e-06	Yes	28.4616	3.11914	-1.16927	Down	1.70562e-06	Yes	35.2046	17.9701	-0.862526	Down	0.000138606	No	27.7735	3.66177	-0.0755388	Down	0.955351	No	25.6135	3.97525	-0.152112
FCN1	ENSG00000085265	ficolin 1	9	134903232	134917912	protein coding	-1	Yes	No	Down	Yes	No	Down	Yes	No	Down	900.861	235.132	823.246	105.929	758.403	78.2702	107.52	22.1634	-3.0667	Down	6.7635e-12	Yes	41.313	12.1145	-4.44664	Down	3.05638e-15	Yes	241.665	14.719	-1.8983	Down	4.98233e-07	Yes	57.5337	5.27115	-0.902122	Down	0.0711711	No	5.53667	0.27662	-2.8995
FCRL1	ENSG00000163534	Fc receptor like 1	1	157794403	157820120	protein coding	-1	No	No	-	No	No	-	Yes	No	Mix	-	-	-	-	28.07	5.44411	-	-	-	-	-	No	-	-	-	-	-	No	-	-	-	-	-	No	-	-	-	-	-	No	-	-	-
FCRL2	ENSG00000132704	Fc receptor like 2	1	157745733	157777132	protein coding	-1	No	No	-	No	No	-	Yes	No	Mix	-	-	-	-	15.799	2.53651	-	-	-	-	-	No	-	-	-	-	-	No	-	-	-	-	-	No	-	-	-	-	-	No	-	-	-
FCRL3	ENSG00000160856	Fc receptor like 3	1	157674321	157700769	protein coding	-1	No	No	-	Yes	No	Mix	No	No	-	-	-	101.695	8.82367	-	-	-	-	-	-	-	No	-	-	-	-	-	No	-	-	-	-	-	No	-	-	-	-	-	No	-	-	-
FCRLA	ENSG00000132185	Fc receptor like A	1	161706972	161714352	protein coding	1	Yes	No	Up	No	No	-	No	No	-	8.42653	2.42027	-	-	-	-	19.4094	0.830378	1.20375	Up	2.20223e-06	Yes	11.227	0.977618	0.413961	Up	0.152859	No	10.5618	2.18726	0.325847	Up	0.195535	No	21.5594	2.75675	0.151558	Up	0.86906	No	11.8951	1.2053	0.083392
FERMT3	ENSG00000149781	fermitin family member 3	11	64206678	64223886	protein coding	1	No	No	-	No	No	-	Yes	No	Down	-	-	-	-	307.724	7.09316	-	-	-	-	-	No	-	-	-	-	-	No	-	-	-	-	-	No	-	-	-	-	-	No	-	-	-
FES	ENSG00000182511	FES proto-oncogene, tyrosine kinase	15	90883695	90895776	protein coding	1	Yes	No	Mix	Yes	No	Down	Yes	No	Down	55.0681	16.9765	27.9415	3.27221	19.1597	4.01139	11.7513	2.48684	-2.2284	Down	5.84921e-10	Yes	14.2956	2.34998	-1.94564	Down	8.13701e-09	Yes	25.5808	12.1222	-1.10616	Down	0.00166029	No	12.8366	5.46173	0.127445	Up	0.945652	No	6.16644	1.58885	-1.21307
FEZ1	ENSG00000149557	fasciculation and elongation protein zeta 1	11	125442881	125592568	protein coding	-1	No	No	-	Yes	No	Mix	No	No	-	-	-	6.69918	0.831228	-	-	-	-	-	-	-	No	-	-	-	-	-	No	-	-	-	-	-	No	-	-	-	-	-	No	-	-	-
FFAR2	ENSG00000126262	free fatty acid receptor 2	19	35443907	35451767	protein coding	1	Yes	No	Mix	No	No	-	No	No	-	1.44945	1.53127	-	-	-	-	2.96091	1.27657	1.03054	Up	0.282026	No	0.34036	0.396765	-2.09037	Down	0.0504272	No	8.43655	0.897606	2.54115	Up	1.28896e-05	Yes	3.0008	0.750097	0.0193092	Up	0.996224	No	0.261105	0.275913	-0.382429
FGD2	ENSG00000146192	FYVE, RhoGEF and PH domain containing 2	6	37005646	37029069	protein coding	1	Yes	No	Down	Yes	No	Down	Yes	No	Mix	107.249	24.3615	74.5203	8.39089	39.3297	3.28803	93.6744	8.34741	-0.195243	Down	0.596962	No	49.7581	7.61663	-1.10797	Down	1.52042e-07	Yes	56.1142	17.1869	-0.934532	Down	2.46672e-05	No	60.5306	3.99446	-0.62999	Down	0.00320742	No	32.5815	1.34415	-0.610877
FGD4	ENSG00000139132	FYVE, RhoGEF and PH domain containing 4	12	32399529	32646050	protein coding	1	Yes	No	Down	Yes	No	Down	Yes	No	Down	41.6629	4.78971	48.4165	10.6933	25.4041	2.72346	14.4536	0.420476	-1.52733	Down	1.25721e-08	Yes	25.402	3.54493	-0.71382	Down	0.00279229	No	22.5425	6.3824	-0.886115	Down	0.000220177	No	7.8519	1.5697	-0.880319	Down	0.0238812	No	8.68092	0.270887	-1.54902
FGD6	ENSG00000180263	FYVE, RhoGEF and PH domain containing 6	12	95076749	95217482	protein coding	-1	Yes	No	Mix	Yes	No	Mix	Yes	No	Down	33.4155	6.20795	45.2672	4.82343	24.2653	5.7338	13.1782	2.00003	-1.34237	Down	8.21789e-08	Yes	35.6127	7.66105	0.0918732	Up	0.965184	No	33.1088	7.35296	-0.0133046	Down	0.730291	No	7.93222	0.821287	-0.732354	Down	0.0477942	No	21.7171	1.30162	-0.713559
FGFBP2	ENSG00000137441	fibroblast growth factor binding protein 2	4	15960245	15969309	protein coding	-1	Yes	No	Mix	No	No	-	Yes	No	Mix	69.2189	6.9523	-	-	81.9978	7.99493	28.3839	1.1041	-1.28609	Down	1.22655e-10	Yes	59.4753	0.793977	-0.218874	Down	0.35702	No	75.7925	2.5705	0.13089	Up	0.517005	No	31.8188	5.0215	0.164802	Up	0.799121	No	59.5903	4.86856	0.00278559
FGL2	ENSG00000127951	fibrinogen like 2	7	77193369	77199848	protein coding	-1	Yes	No	Down	Yes	Yes	Down	Yes	No	Down	270.534	49.3283	343.87	54.8642	99.036	7.05497	213.003	33.699	-0.344931	Down	0.0509905	No	184.045	20.458	-0.555751	Down	0.001288	No	76.9093	18.4021	-1.81458	Down	6.39896e-15	Yes	51.0874	2.5053	-2.05984	Down	8.41917e-16	Yes	42.2495	4.35601	-2.12305
FGR	ENSG00000000938	FGR proto-oncogene, Src family tyrosine kinase	1	27612064	27635185	protein coding	-1	Yes	No	Mix	No	No	-	Yes	No	Mix	134.513	35.48	-	-	122.766	8.48371	65.7405	6.9899	-1.03289	Down	6.23169e-07	Yes	355.416	28.898	1.40176	Up	2.01482e-12	Yes	172.861	37.0217	0.361867	Up	0.0370523	No	44.7066	4.15495	-0.556295	Down	0.0273381	No	260.26	20.9384	-0.449552
FHL3	ENSG00000183386	four and a half LIM domains 3	1	37996770	38005606	protein coding	-1	Yes	No	Down	No	No	-	Yes	No	Mix	24.5596	3.36102	-	-	23.6955	7.03582	10.2687	1.81631	-1.25804	Down	1.09738e-05	Yes	19.7001	0.126066	-0.318081	Down	0.47069	No	13.6682	1.95014	-0.845468	Down	0.00590255	No	9.65166	1.99195	-0.0894026	Down	0.964673	No	12.4677	1.53586	-0.66001
FILIP1L	ENSG00000168386	filamin A interacting protein 1 like	3	99830141	100114513	protein coding	-1	Yes	No	Mix	Yes	No	Down	No	No	-	6.67404	4.69225	7.50562	1.49692	-	-	3.49989	1.52635	-0.931252	Down	0.0197805	No	8.36855	1.16417	0.326418	Up	0.707528	No	5.63143	2.66566	-0.245059	Down	0.37568	No	1.68657	0.598149	-1.05322	Down	0.32517	No	2.38951	0.441581	-1.80827
FLRT2	ENSG00000185070	fibronectin leucine rich transmembrane protein 2	14	85530144	85654428	protein coding	1	Yes	No	Mix	Yes	No	Mix	Yes	No	Mix	14.8607	6.02267	6.14373	1.17107	6.97348	2.19993	10.3505	4.28011	-0.521807	Down	0.0683402	No	80.8857	12.6449	2.44438	Up	3.70016e-13	Yes	7.52503	2.77251	-0.981734	Down	0.00191122	No	1.47962	0.9439	-2.8064	Down	5.817e-07	Yes	28.4526	4.90567	-1.50732
FLT1	ENSG00000102755	fms related receptor tyrosine kinase 1	13	28300346	28495145	protein coding	-1	Yes	No	Mix	Yes	No	Mix	Yes	No	Mix	1.36492	0.800074	1.44964	1.14788	2.40162	0.35094	10.2155	1.37734	2.90387	Up	3.96644e-08	Yes	11.3968	2.04945	3.06174	Up	4.10168e-09	Yes	1.2715	0.87951	-0.102284	Down	0.820547	No	6.42418	1.61868	-0.669175	Down	0.241446	No	2.54129	1.26889	-2.165
FLT3	ENSG00000122025	fms related receptor tyrosine kinase 3	13	28003274	28100592	protein coding	-1	Yes	No	Mix	No	No	-	No	No	-	1.33499	0.51455	-	-	-	-	6.32767	1.8558	2.24485	Up	4.27293e-05	Yes	3.74719	0.115754	1.48898	Up	0.0169558	No	0.782485	0.711172	-0.770688	Down	0.413814	No	4.20754	0.30647	-0.588695	Down	0.530234	No	2.54521	0.678768	-0.558023
FLT3LG	ENSG00000090554	fms related receptor tyrosine kinase 3 ligand	19	49474207	49486231	protein coding	1	No	No	-	Yes	No	Mix	No	No	-	-	-	4.9788	1.50207	-	-	-	-	-	-	-	No	-	-	-	-	-	No	-	-	-	-	-	No	-	-	-	-	-	No	-	-	-
FLVCR2	ENSG00000119686	FLVCR heme transporter 2	14	75578620	75663214	protein coding	1	Yes	No	Mix	Yes	No	Down	Yes	No	Down	56.8063	3.9959	47.8467	5.1569	43.486	7.60918	44.0677	7.86278	-0.366327	Down	0.139783	No	78.6065	12.1449	0.468599	Up	0.0594983	No	19.2347	3.05953	-1.56234	Down	2.12235e-08	Yes	14.8182	4.11498	-1.57235	Down	6.27821e-08	Yes	16.4483	1.71249	-2.25671
FN1	ENSG00000115414	fibronectin 1	2	215360440	215436073	protein coding	-1	Yes	No	Mix	Yes	No	Mix	Yes	No	Mix	23.042	4.80719	13.0884	3.51986	15.6586	1.71293	12.724	3.17599	-0.856716	Down	0.0246382	No	1.86729	1.02073	-3.62525	Down	2.4075e-09	Yes	298.864	110.176	3.69715	Up	3.0497e-16	Yes	18.7307	4.28908	0.557854	Up	0.484798	No	1.40018	0.903627	-0.415332
FNIP2	ENSG00000052795	folliculin interacting protein 2	4	158769026	158908050	protein coding	1	Yes	No	Mix	Yes	No	Mix	Yes	No	Mix	60.9385	10.6807	68.2003	5.24289	32.0677	5.15272	38.8498	1.9519	-0.649446	Down	0.000551558	No	203.643	21.4203	1.74062	Up	1.73681e-14	Yes	83.312	10.961	0.45117	Up	0.0670448	No	35.8173	2.54938	-0.11725	Down	0.90442	No	197.321	33.4791	-0.045502
FOS	ENSG00000170345	Fos proto-oncogene, AP-1 transcription factor subunit	14	75278826	75282230	protein coding	1	Yes	No	Mix	Yes	No	Mix	Yes	No	Down	179.894	11.8041	155.445	7.8317	149.378	17.0286	59.18	14.3736	-1.60397	Down	4.61824e-09	Yes	128.568	18.315	-0.484612	Down	0.0704265	No	263.17	41.1874	0.548845	Up	0.0348351	No	37.5377	4.88411	-0.656769	Down	0.0925711	No	37.3221	5.50734	-1.78443
FOSL1	ENSG00000175592	FOS like 1, AP-1 transcription factor subunit	11	65892049	65900573	protein coding	-1	Yes	No	Mix	No	No	-	No	No	-	1.41592	0.711966	-	-	-	-	5.893	2.04101	2.05726	Up	0.00158659	No	6.30219	1.00155	2.15411	Up	0.000346935	Yes	3.32542	0.696308	1.2318	Up	0.163915	No	2.6995	1.40567	-1.12631	Down	0.086353	No	2.97478	0.20238	-1.08307
FOSL2	ENSG00000075426	FOS like 2, AP-1 transcription factor subunit	2	28392448	28417317	protein coding	1	Yes	No	Up	Yes	No	Mix	No	No	-	173.313	12.8013	129.315	5.18365	-	-	273.271	22.204	0.656954	Up	1.05183e-06	No	296.459	18.7468	0.774455	Up	2.293e-08	No	542.234	73.8451	1.64554	Up	8.02053e-19	Yes	304.465	26.2057	0.155941	Up	0.635461	No	346.833	16.4157	0.226404
FOXP3	ENSG00000049768	forkhead box P3	X	49250438	49270477	protein coding	-1	No	No	-	Yes	No	Mix	No	No	-	-	-	5.34533	0.642478	-	-	-	-	-	-	-	No	-	-	-	-	-	No	-	-	-	-	-	No	-	-	-	-	-	No	-	-	-
FOXRED2	ENSG00000100350	FAD dependent oxidoreductase domain containing 2	22	36487190	36507101	protein coding	-1	Yes	No	Down	Yes	No	Down	Yes	No	Down	19.8625	2.21967	18.729	1.27359	12.3409	1.17867	8.05326	3.01709	-1.30241	Down	1.11713e-06	Yes	11.6374	0.71912	-0.771278	Down	0.00234064	No	11.2686	1.66541	-0.817743	Down	0.00384465	No	7.61153	2.36868	-0.0813866	Down	0.999284	No	6.90538	1.75254	-0.75298
FPGT	ENSG00000254685	fucose-1-phosphate guanylyltransferase	1	74198212	74234086	protein coding	1	No	No	-	Yes	No	Down	No	No	-	-	-	21.6052	3.53083	-	-	-	-	-	-	-	No	-	-	-	-	-	No	-	-	-	-	-	No	-	-	-	-	-	No	-	-	-
FPR1	ENSG00000171051	formyl peptide receptor 1	19	51745172	51804110	protein coding	-1	Yes	No	Mix	Yes	No	Down	Yes	No	Down	5.80227	1.09181	3.52	1.33017	10.955	1.62235	6.30914	4.75069	0.120825	Up	0.976983	No	3.1988	0.819963	-0.859086	Down	0.187547	No	0.612481	0.473823	-3.24388	Down	6.66682e-05	Yes	1.53572	0.617665	-2.03852	Down	0.00454249	No	0.50742	0.444004	-2.65628
FPR2	ENSG00000171049	formyl peptide receptor 2	19	51752026	51770531	protein coding	1	Yes	No	Mix	Yes	No	Mix	Yes	No	Mix	3.07053	0.441022	2.31915	1.704	5.84117	2.50836	14.3909	5.27558	2.2286	Up	9.93158e-05	Yes	2.32703	1.04307	-0.399998	Down	0.731712	No	1.26052	0.578673	-1.28447	Down	0.15469	No	5.49641	1.35902	-1.3886	Down	0.0122351	No	0.285749	0.0583911	-3.02567
FPR3	ENSG00000187474	formyl peptide receptor 3	19	51795157	51826190	protein coding	1	Yes	No	Down	Yes	Yes	Down	Yes	No	Down	116.994	38.9173	129.608	16.1958	75.8271	9.05359	97.1211	19.766	-0.268581	Down	0.402195	No	113.033	10.4559	-0.0496965	Down	0.864048	No	45.0893	21.1891	-1.37558	Down	4.333e-05	Yes	14.9011	4.48839	-2.70436	Down	4.44049e-09	Yes	10.433	1.28244	-3.43752
FRMD4A	ENSG00000151474	FERM domain containing 4A	10	13643706	14462142	protein coding	-1	Yes	No	Mix	Yes	No	Mix	No	No	-	8.98795	0.648768	8.08606	0.370564	-	-	4.682	1.408	-0.940867	Down	0.021004	No	11.9911	3.65999	0.415902	Up	0.347151	No	6.68639	1.99724	-0.426766	Down	0.321066	No	2.07674	0.853208	-1.1728	Down	0.0880832	No	5.18873	1.43059	-1.20851
FRMD4B	ENSG00000114541	FERM domain containing 4B	3	69168782	69542583	protein coding	-1	Yes	No	Down	Yes	No	Mix	No	No	-	45.4512	0.273638	48.0101	0.74742	-	-	17.5075	3.89009	-1.37634	Down	3.69784e-09	Yes	26.3752	5.15036	-0.785137	Down	0.00011762	No	17.6116	3.50834	-1.3678	Down	4.46476e-09	Yes	16.9081	1.27006	-0.0502603	Down	0.955084	No	17.1858	4.94879	-0.617962
FRRS1	ENSG00000156869	ferric chelate reductase 1	1	99703970	99766635	protein coding	-1	No	No	-	Yes	No	Down	No	No	-	-	-	4.1052	2.28337	-	-	-	-	-	-	-	No	-	-	-	-	-	No	-	-	-	-	-	No	-	-	-	-	-	No	-	-	-
FSCN1	ENSG00000075618	fascin actin-bundling protein 1	7	5592816	5606655	protein coding	1	Yes	No	Mix	Yes	No	Down	Yes	No	Mix	46.2394	12.3902	30.9977	5.13689	46.4381	6.89156	113.51	21.3874	1.29562	Up	4.89945e-08	Yes	108.957	12.6204	1.23656	Up	1.28523e-07	Yes	10.3612	4.90538	-2.15793	Down	1.34194e-08	Yes	65.8845	8.34716	-0.784808	Down	0.00197107	No	47.9395	7.91225	-1.18447
FSD1	ENSG00000105255	fibronectin type III and SPRY domain containing 1	19	4304598	4323843	protein coding	1	No	No	-	Yes	No	Up	No	No	-	-	-	2.29275	0.208021	-	-	-	-	-	-	-	No	-	-	-	-	-	No	-	-	-	-	-	No	-	-	-	-	-	No	-	-	-
FSD1L	ENSG00000106701	fibronectin type III and SPRY domain containing 1 like	9	105447796	105552433	protein coding	1	Yes	No	Mix	No	No	-	Yes	No	Mix	11.1997	2.80405	-	-	7.66772	2.61432	34.5315	3.14045	1.62445	Up	1.70825e-08	Yes	11.5706	1.31963	0.0469983	Up	0.971117	No	6.65526	2.84856	-0.750893	Down	0.0114784	No	25.4584	4.17721	-0.439773	Down	0.168683	No	8.00591	0.523921	-0.531321
FTH1	ENSG00000167996	ferritin heavy chain 1	11	61959718	61967634	protein coding	-1	No	No	-	Yes	No	Down	Yes	No	Down	-	-	2829.94	169.411	3965.18	260.595	-	-	-	-	-	No	-	-	-	-	-	No	-	-	-	-	-	No	-	-	-	-	-	No	-	-	-
FTH1P22	ENSG00000225079	ferritin heavy chain 1 pseudogene 22	1	116775104	116775623	processed pseudogene	-1	No	No	-	Yes	No	Up	No	No	-	-	-	5.3417	1.50483	-	-	-	-	-	-	-	No	-	-	-	-	-	No	-	-	-	-	-	No	-	-	-	-	-	No	-	-	-
FTH1P8	ENSG00000219507	ferritin heavy chain 1 pseudogene 8	X	148052233	148052746	processed pseudogene	1	No	No	-	Yes	No	Down	Yes	No	Down	-	-	3.48847	0.363232	4.11887	0.711231	-	-	-	-	-	No	-	-	-	-	-	No	-	-	-	-	-	No	-	-	-	-	-	No	-	-	-
FTL	ENSG00000087086	ferritin light chain	19	48965309	48966879	protein coding	1	No	No	-	Yes	No	Mix	Yes	No	Mix	-	-	2729.55	169.777	1995.53	142.109	-	-	-	-	-	No	-	-	-	-	-	No	-	-	-	-	-	No	-	-	-	-	-	No	-	-	-
FTLP3	ENSG00000226608	ferritin light chain pseudogene 3	20	4023917	4024444	processed pseudogene	1	Yes	No	Mix	Yes	No	Mix	No	No	-	14.3027	4.79316	5.68031	0.623459	-	-	3.62851	1.28523	-1.97884	Down	7.80154e-06	Yes	16.4736	3.89207	0.203864	Up	0.381354	No	15.2901	3.07746	0.0963107	Up	0.473642	No	3.04569	0.850843	-0.25261	Down	0.944377	No	10.2615	3.19209	-0.682915
FUCA1	ENSG00000179163	alpha-L-fucosidase 1	1	23845077	23868290	protein coding	-1	Yes	No	Mix	Yes	Yes	Mix	Yes	No	Mix	490.308	75.2884	570.994	33.4665	148.095	34.6347	19.1896	3.56963	-4.67529	Down	9.61525e-19	Yes	26.4952	1.63418	-4.20988	Down	6.43813e-18	Yes	1172.27	297.114	1.25754	Up	4.70186e-06	Yes	25.845	2.74866	0.429558	Up	0.67652	No	39.4707	7.688	0.575049
FUCA2	ENSG00000001036	alpha-L-fucosidase 2	6	143494812	143511720	protein coding	-1	No	No	-	Yes	No	Down	Yes	No	Mix	-	-	30.549	3.21629	20.1453	4.24777	-	-	-	-	-	No	-	-	-	-	-	No	-	-	-	-	-	No	-	-	-	-	-	No	-	-	-
FUNDC2P4	ENSG00000227009	FUN14 domain containing 2 pseudogene 4	22	39155525	39155945	processed pseudogene	1	No	No	-	Yes	No	Mix	No	No	-	-	-	0.620434	0.434346	-	-	-	-	-	-	-	No	-	-	-	-	-	No	-	-	-	-	-	No	-	-	-	-	-	No	-	-	-
FUOM	ENSG00000148803	fucose mutarotase	10	133355158	133358025	protein coding	-1	No	No	-	Yes	No	Down	No	No	-	-	-	8.93325	1.64455	-	-	-	-	-	-	-	No	-	-	-	-	-	No	-	-	-	-	-	No	-	-	-	-	-	No	-	-	-
FZD1	ENSG00000157240	frizzled class receptor 1	7	91264433	91271326	protein coding	1	Yes	No	Down	Yes	No	Mix	Yes	No	Down	24.2357	1.18936	18.7559	2.36574	13.8382	2.96141	4.05201	0.231759	-2.58043	Down	3.08644e-12	Yes	8.27189	2.00354	-1.55084	Down	1.50458e-07	Yes	8.95708	0.307704	-1.43603	Down	2.22568e-06	Yes	2.34796	1.52155	-0.787227	Down	0.347209	No	4.14721	1.57808	-0.996075
FZD2	ENSG00000180340	frizzled class receptor 2	17	44557484	44561262	protein coding	1	No	No	-	Yes	No	Mix	No	No	-	-	-	6.30364	1.68424	-	-	-	-	-	-	-	No	-	-	-	-	-	No	-	-	-	-	-	No	-	-	-	-	-	No	-	-	-
FZD5	ENSG00000163251	frizzled class receptor 5	2	207762598	207769906	protein coding	-1	No	No	-	Yes	No	Down	Yes	No	Down	-	-	12.7593	2.09479	7.67555	1.20052	-	-	-	-	-	No	-	-	-	-	-	No	-	-	-	-	-	No	-	-	-	-	-	No	-	-	-
FZD7	ENSG00000155760	frizzled class receptor 7	2	202034587	202038445	protein coding	1	No	No	-	Yes	No	Mix	No	No	-	-	-	3.33364	0.577887	-	-	-	-	-	-	-	No	-	-	-	-	-	No	-	-	-	-	-	No	-	-	-	-	-	No	-	-	-
G0S2	ENSG00000123689	G0/G1 switch 2	1	209675412	209676390	protein coding	1	Yes	No	Mix	Yes	No	Up	Yes	No	Up	3.609	2.24181	3.15862	1.07538	13.8537	1.42925	19.8919	3.9479	2.46251	Up	1.02396e-05	Yes	52.9547	4.54163	3.87509	Up	3.8329e-12	Yes	112.976	21.875	4.96828	Up	7.97203e-16	Yes	18.5601	3.17977	-0.0999733	Down	0.973399	No	111.324	6.95913	1.07193
G6PD	ENSG00000160211	glucose-6-phosphate dehydrogenase	X	154531391	154547572	protein coding	-1	No	No	-	No	No	-	Yes	No	Down	-	-	-	-	251.562	11.434	-	-	-	-	-	No	-	-	-	-	-	No	-	-	-	-	-	No	-	-	-	-	-	No	-	-	-
GAA	ENSG00000171298	glucosidase alpha, acid	17	80101556	80119881	protein coding	1	Yes	No	Down	Yes	No	Mix	Yes	No	Mix	142.565	28.7395	78.6857	8.38105	94.5888	13.106	39.8237	2.49988	-1.83992	Down	3.64526e-13	Yes	83.4854	15.0063	-0.772021	Down	0.000288247	No	119.75	39.0832	-0.251591	Down	0.412907	No	33.3309	2.8001	-0.256767	Down	0.719307	No	59.1231	3.37351	-0.497801
GAB1	ENSG00000109458	GRB2 associated binding protein 1	4	143336762	143474568	protein coding	1	No	No	-	No	No	-	Yes	No	Mix	-	-	-	-	20.7084	3.5346	-	-	-	-	-	No	-	-	-	-	-	No	-	-	-	-	-	No	-	-	-	-	-	No	-	-	-
GAB2	ENSG00000033327	GRB2 associated binding protein 2	11	78215293	78418348	protein coding	-1	No	No	-	Yes	No	Mix	No	No	-	-	-	54.1945	3.8668	-	-	-	-	-	-	-	No	-	-	-	-	-	No	-	-	-	-	-	No	-	-	-	-	-	No	-	-	-
GADD45A	ENSG00000116717	growth arrest and DNA damage inducible alpha	1	67685201	67688334	protein coding	1	Yes	No	Mix	No	No	-	Yes	No	Mix	6.69167	3.29914	-	-	7.63589	1.22571	21.1929	3.92641	1.66314	Up	1.46029e-07	Yes	10.7074	2.39328	0.678167	Up	0.0164303	No	6.98939	1.87645	0.0628006	Up	0.396281	No	19.6044	1.92133	-0.112406	Down	0.953073	No	9.87597	2.72166	-0.116611
GADD45G	ENSG00000130222	growth arrest and DNA damage inducible gamma	9	89605012	89606555	protein coding	1	No	No	-	Yes	No	Mix	Yes	No	Mix	-	-	4.13972	1.07737	7.93371	0.378462	-	-	-	-	-	No	-	-	-	-	-	No	-	-	-	-	-	No	-	-	-	-	-	No	-	-	-
GADD45GIP1	ENSG00000179271	GADD45G interacting protein 1	19	12953119	12957223	protein coding	-1	No	No	-	Yes	No	Mix	No	No	-	-	-	15.2736	1.76171	-	-	-	-	-	-	-	No	-	-	-	-	-	No	-	-	-	-	-	No	-	-	-	-	-	No	-	-	-
GAL3ST4	ENSG00000197093	galactose-3-O-sulfotransferase 4	7	100159244	100168617	protein coding	-1	Yes	No	Mix	Yes	No	Up	Yes	No	Mix	7.89577	2.30699	5.87993	1.29652	7.60911	1.74467	7.70452	3.81359	-0.0353755	Down	0.798598	No	8.7798	2.06532	0.153108	Up	0.986168	No	12.3552	0.164025	0.645969	Up	0.254717	No	12.8949	3.15659	0.743021	Up	0.180441	No	24.9273	4.97907	1.50547
GAPDHP33	ENSG00000240244	glyceraldehyde 3 phosphate dehydrogenase pseudogene 33	1	119596167	119597179	processed pseudogene	-1	Yes	No	Mix	No	No	-	No	No	-	1.10707	0.211133	-	-	-	-	1.43495	0.464146	0.374254	Up	0.898342	No	5.82768	2.15681	2.39618	Up	4.19948e-05	Yes	1.7004	0.405242	0.619132	Up	0.63911	No	1.07618	0.429283	-0.415079	Down	0.904484	No	3.79651	0.521019	-0.618246
GAPT	ENSG00000175857	GRB2 binding adaptor protein, transmembrane	5	58491435	58497090	protein coding	1	Yes	No	Down	Yes	No	Down	Yes	No	Down	85.3041	21.5241	187.299	33.0555	149.082	31.778	18.7555	3.82437	-2.1853	Down	1.53308e-07	Yes	5.84107	1.1185	-3.86831	Down	1.3856e-11	Yes	62.5971	35.1455	-0.44652	Down	0.150958	No	15.2756	3.10521	-0.296086	Down	0.891699	No	5.44126	2.1918	-0.102291
GAS2L1	ENSG00000185340	growth arrest specific 2 like 1	22	29306582	29312785	protein coding	1	Yes	No	Mix	Yes	No	Down	Yes	No	Down	21.6497	4.04314	11.6446	1.24602	21.9586	1.61517	10.5119	4.51095	-1.04232	Down	0.000320478	Yes	22.8832	3.97819	0.0799364	Up	0.758511	No	23.571	5.12633	0.122661	Up	0.473982	No	4.79957	0.77799	-1.13105	Down	0.00738098	No	11.0713	1.10412	-1.04746
GAS2L3	ENSG00000139354	growth arrest specific 2 like 3	12	100573683	100628288	protein coding	1	Yes	No	Mix	Yes	No	Mix	Yes	No	Down	15.165	4.07136	20.1611	2.7495	10.7272	5.18629	4.01086	1.25426	-1.91876	Down	1.77564e-07	Yes	24.1306	4.53655	0.670123	Up	0.0932914	No	9.26428	3.25922	-0.710991	Down	0.0135169	No	2.05685	0.81064	-0.963477	Down	0.274311	No	9.26809	1.25895	-1.38052
GAS7	ENSG00000007237	growth arrest specific 7	17	9910609	10198551	protein coding	-1	Yes	No	Down	Yes	No	Mix	Yes	No	Mix	297.491	21.1605	292.449	21.664	293.141	45.6584	94.4906	8.64363	-1.6546	Down	2.51551e-18	Yes	107.667	7.67281	-1.46627	Down	1.94502e-16	Yes	263.28	29.1324	-0.176246	Down	0.270998	No	94.3684	6.04378	-0.00186757	Down	0.999284	No	93.5153	4.07233	-0.203298
GASK1B	ENSG00000164125	golgi associated kinase 1B	4	158124474	158173318	protein coding	-1	Yes	No	Mix	Yes	No	Mix	Yes	No	Mix	59.5175	11.7218	83.5477	8.13095	26.3199	1.55365	1.9949	0.377956	-4.89892	Down	1.24665e-15	Yes	14.1405	3.91149	-2.07348	Down	1.84736e-09	Yes	136.884	37.8767	1.20157	Up	3.00992e-05	Yes	1.80502	0.194855	-0.144305	Down	0.973399	No	30.8082	3.68584	1.12348
GATA2	ENSG00000179348	GATA binding protein 2	3	128479427	128493201	protein coding	-1	Yes	No	Up	Yes	No	Mix	Yes	No	Mix	3.91135	0.447161	2.10892	0.483361	4.41164	2.97887	23.8964	3.12128	2.61105	Up	7.31989e-12	Yes	12.5461	0.231341	1.6815	Up	4.8897e-06	Yes	4.32163	1.62194	0.143907	Up	0.604475	No	27.0863	2.09355	0.180769	Up	0.816262	No	13.2202	3.3967	0.0754973
GATM	ENSG00000171766	glycine amidinotransferase	15	45361124	45402327	protein coding	-1	Yes	No	Down	Yes	No	Down	No	No	-	9.26021	4.68215	15.7113	1.75519	-	-	3.77703	1.18166	-1.29379	Down	0.0002101	Yes	4.02608	0.762141	-1.20167	Down	0.000311915	Yes	5.13805	2.05558	-0.849822	Down	0.00724396	No	3.39021	0.26306	-0.155878	Down	0.946837	No	3.88814	0.679708	-0.0502959
GBP1	ENSG00000117228	guanylate binding protein 1	1	89052319	89065230	protein coding	-1	Yes	No	Mix	Yes	No	Mix	Yes	No	Mix	111.105	5.78285	122.663	3.79973	53.3463	4.30087	409.599	68.6695	1.88229	Up	2.30854e-19	Yes	100.202	16.7934	-0.149005	Down	0.534739	No	70.6708	13.2349	-0.652734	Down	0.000119115	No	320.715	31.6532	-0.352918	Down	0.0592045	No	81.0587	3.51142	-0.305876
GBP1P1	ENSG00000225492	guanylate binding protein 1 pseudogene 1	1	89407679	89426243	transcribed unprocessed pseudogene	1	Yes	No	Mix	Yes	No	Mix	Yes	No	Mix	0.748427	0.74135	1.06475	0.596349	0.603567	0.385979	8.95454	2.56066	3.58068	Up	5.75351e-07	Yes	0.524417	0.236352	-0.513148	Down	0.575667	No	0.257598	0.446173	-1.53874	Down	0.260312	No	7.28932	1.91071	-0.296835	Down	0.823253	No	0.755767	0.655403	0.527227
GBP2	ENSG00000162645	guanylate binding protein 2	1	89106132	89150456	protein coding	-1	Yes	No	Mix	Yes	No	Mix	Yes	No	Mix	213.197	9.94466	217.647	5.03038	168.259	3.41845	563.751	57.9762	1.40287	Up	9.48794e-19	Yes	237.331	29.4606	0.154716	Up	0.365352	No	192.948	19.6038	-0.143971	Down	0.292867	No	508.453	15.9556	-0.148943	Down	0.586526	No	228.246	8.30303	-0.0563165
GBP3	ENSG00000117226	guanylate binding protein 3	1	89006679	89022894	protein coding	-1	No	No	-	No	No	-	Yes	No	Mix	-	-	-	-	62.9561	7.24021	-	-	-	-	-	No	-	-	-	-	-	No	-	-	-	-	-	No	-	-	-	-	-	No	-	-	-
GBP4	ENSG00000162654	guanylate binding protein 4	1	89181144	89198942	protein coding	-1	Yes	No	Mix	Yes	No	Mix	Yes	No	Mix	121.123	11.4562	131.383	14.5691	95.7716	11.7076	556.229	44.7772	2.19921	Up	1.1535e-21	Yes	162.608	20.8142	0.42493	Up	0.0189702	No	102.585	8.3552	-0.23965	Down	0.168162	No	507.773	14.8257	-0.131496	Down	0.793234	No	151.818	10.2793	-0.099059
GBP5	ENSG00000154451	guanylate binding protein 5	1	89258950	89272804	protein coding	-1	Yes	No	Mix	Yes	No	Mix	Yes	No	Mix	204.717	30.6397	251.19	7.65014	193.506	6.60713	1143.31	176.915	2.48151	Up	2.82508e-21	Yes	271.037	31.6995	0.404857	Up	0.0431996	No	157.748	30.1117	-0.376015	Down	0.0409115	No	933.725	88.6526	-0.292149	Down	0.285801	No	231.819	10.8815	-0.225493
GBP6	ENSG00000183347	guanylate binding protein family member 6	1	89364059	89388160	protein coding	1	No	No	-	Yes	No	Mix	No	No	-	-	-	0.292785	0.0188064	-	-	-	-	-	-	-	No	-	-	-	-	-	No	-	-	-	-	-	No	-	-	-	-	-	No	-	-	-
GBP7	ENSG00000213512	guanylate binding protein 7	1	89131742	89176009	protein coding	-1	No	No	-	Yes	No	Mix	Yes	No	Mix	-	-	0.815259	0.497625	0.88874	0.599938	-	-	-	-	-	No	-	-	-	-	-	No	-	-	-	-	-	No	-	-	-	-	-	No	-	-	-
GCA	ENSG00000115271	grancalcin	2	162318840	162371595	protein coding	1	Yes	No	Down	Yes	No	Down	Yes	No	Down	34.3265	7.04273	50.0868	6.64017	26.8728	5.10757	18.3689	3.15725	-0.902057	Down	2.16771e-05	No	23.9867	3.52257	-0.517089	Down	0.0100213	No	16.7314	2.54806	-1.03676	Down	2.44376e-06	Yes	13.826	2.90434	-0.409876	Down	0.305185	No	12.9218	1.24627	-0.892426
GCH1	ENSG00000131979	GTP cyclohydrolase 1	14	54842008	54902826	protein coding	-1	No	No	-	No	No	-	Yes	No	Mix	-	-	-	-	29.7643	6.76242	-	-	-	-	-	No	-	-	-	-	-	No	-	-	-	-	-	No	-	-	-	-	-	No	-	-	-
GCLC	ENSG00000001084	glutamate-cysteine ligase catalytic subunit	6	53497341	53616970	protein coding	-1	Yes	No	Mix	Yes	No	Down	Yes	No	Down	268.578	43.8992	214.13	25.5587	193.359	17.9433	137.413	10.9486	-0.966825	Down	4.52019e-10	No	353.722	36.2655	0.397278	Up	0.0126384	No	102.144	15.111	-1.39473	Down	1.87273e-14	Yes	83.7996	15.2575	-0.713499	Down	1.39341e-05	No	102.792	4.81285	-1.78289
GCNT1	ENSG00000187210	glucosaminyl (N-acetyl) transferase 1	9	76419850	76651203	protein coding	1	No	No	-	Yes	No	Mix	No	No	-	-	-	47.2568	3.46941	-	-	-	-	-	-	-	No	-	-	-	-	-	No	-	-	-	-	-	No	-	-	-	-	-	No	-	-	-
GCNT2	ENSG00000111846	glucosaminyl (N-acetyl) transferase 2 (I blood group)	6	10492223	10629368	protein coding	1	Yes	No	Mix	Yes	No	Down	No	No	-	25.1936	6.85014	30.8352	3.88793	-	-	9.22284	0.403435	-1.44977	Down	8.67688e-09	Yes	14.5312	2.54414	-0.793906	Down	0.000362665	No	23.5864	3.7725	-0.0951019	Down	0.614398	No	11.4241	1.89355	0.308793	Up	0.674194	No	16.28	3.59734	0.163949
GCSAML	ENSG00000169224	germinal center associated signaling and motility like	1	247507058	247577690	protein coding	1	No	No	-	Yes	No	Mix	No	No	-	-	-	1.49841	0.390076	-	-	-	-	-	-	-	No	-	-	-	-	-	No	-	-	-	-	-	No	-	-	-	-	-	No	-	-	-
GEM	ENSG00000164949	GTP binding protein overexpressed in skeletal muscle	8	94249253	94262350	protein coding	-1	Yes	No	Up	Yes	No	Up	Yes	No	Up	0.648328	0.966903	0.197396	0.220834	0.332757	0.576352	1.00695	0.645512	0.635201	Up	0.393582	No	5.11724	1.07573	2.98057	Up	4.08399e-05	Yes	1.9799	0.630866	1.61063	Up	0.0419628	No	2.51793	1.30842	1.32224	Up	0.365	No	14.4874	3.15634	1.50136
GIPC3	ENSG00000179855	GIPC PDZ domain containing family member 3	19	3585478	3593541	protein coding	1	Yes	No	Mix	No	No	-	No	No	-	1.58925	0.149156	-	-	-	-	2.07366	0.307946	0.383835	Up	0.679105	No	6.98372	0.821911	2.13565	Up	1.73505e-05	Yes	2.16784	1.1791	0.447911	Up	0.595098	No	2.7565	0.962426	0.410656	Up	0.850065	No	6.52686	1.0675	-0.0976059
GJB2	ENSG00000165474	gap junction protein beta 2	13	20187463	20192938	protein coding	-1	Yes	No	Mix	Yes	No	Mix	Yes	No	Mix	2.78084	0.895549	4.43358	0.574096	1.98357	1.06905	7.44424	1.2086	1.4206	Up	0.00434333	No	15.0654	2.95964	2.43764	Up	1.47428e-08	Yes	2.91881	2.24847	0.0698572	Up	0.806208	No	5.92484	0.247207	-0.329349	Down	0.797668	No	8.44042	1.61367	-0.835849
GK	ENSG00000198814	glycerol kinase	X	30653359	30731456	protein coding	1	No	No	-	Yes	No	Mix	No	No	-	-	-	58.0375	3.91735	-	-	-	-	-	-	-	No	-	-	-	-	-	No	-	-	-	-	-	No	-	-	-	-	-	No	-	-	-
GLA	ENSG00000102393	galactosidase alpha	X	101393273	101408012	protein coding	-1	No	No	-	No	No	-	Yes	No	Mix	-	-	-	-	37.864	1.38707	-	-	-	-	-	No	-	-	-	-	-	No	-	-	-	-	-	No	-	-	-	-	-	No	-	-	-
GLIS3	ENSG00000107249	GLIS family zinc finger 3	9	3824127	4348392	protein coding	-1	Yes	No	Mix	Yes	No	Mix	Yes	No	Mix	9.26497	0.5814	5.62126	0.678569	10.8252	2.49706	22.455	6.72681	1.27718	Up	3.16481e-05	Yes	6.27065	1.47339	-0.563171	Down	0.23194	No	3.69953	0.881791	-1.32444	Down	0.00233275	No	19.7935	4.62879	-0.182012	Down	0.891299	No	2.66627	0.975218	-1.23379
GLT1D1	ENSG00000151948	glycosyltransferase 1 domain containing 1	12	128853427	128984968	protein coding	1	Yes	No	Mix	Yes	No	Mix	Yes	No	Down	8.38582	0.415011	6.08168	1.67823	8.34922	3.61346	1.71434	0.900805	-2.2903	Down	1.10211e-05	Yes	3.852	0.695678	-1.12235	Down	0.0141644	No	9.70103	0.926735	0.210186	Up	0.597314	No	1.93789	1.12365	0.17683	Up	0.987706	No	3.12947	0.61327	-0.29969
GLUL	ENSG00000135821	glutamate-ammonia ligase	1	182378098	182392206	protein coding	-1	No	No	-	Yes	No	Down	Yes	No	Mix	-	-	511.903	81.7154	430.501	19.0118	-	-	-	-	-	No	-	-	-	-	-	No	-	-	-	-	-	No	-	-	-	-	-	No	-	-	-
GM2A	ENSG00000196743	GM2 ganglioside activator	5	151212150	151270440	protein coding	1	Yes	No	Mix	Yes	No	Mix	Yes	No	Mix	178.892	9.13858	141.672	11.2807	75.7225	2.82436	89.2153	3.87306	-1.00373	Down	7.79078e-11	Yes	702.969	79.6617	1.97437	Up	3.83949e-22	Yes	207.652	22.5856	0.215075	Up	0.197335	No	89.4414	10.0953	0.00365232	Up	0.999746	No	499.834	43.627	-0.49201
GNA11	ENSG00000088256	G protein subunit alpha 11	19	3094362	3123999	protein coding	1	No	No	-	Yes	No	Mix	No	No	-	-	-	5.82818	0.315102	-	-	-	-	-	-	-	No	-	-	-	-	-	No	-	-	-	-	-	No	-	-	-	-	-	No	-	-	-
GNA15	ENSG00000060558	G protein subunit alpha 15	19	3136033	3163749	protein coding	1	Yes	No	Mix	Yes	No	Down	Yes	No	Down	46.7528	6.75386	30.2921	5.67991	44.9225	6.75502	53.412	9.2943	0.19211	Up	0.536394	No	37.7316	1.42943	-0.309279	Down	0.483242	No	26.7202	8.56047	-0.80712	Down	0.0150908	No	22.0414	6.42214	-1.27695	Down	6.66851e-06	Yes	13.9239	1.58945	-1.43821
GNAI2	ENSG00000114353	G protein subunit alpha i2	3	50226292	50259362	protein coding	1	No	No	-	No	No	-	Yes	No	Down	-	-	-	-	542.201	23.2806	-	-	-	-	-	No	-	-	-	-	-	No	-	-	-	-	-	No	-	-	-	-	-	No	-	-	-
GNAQ	ENSG00000156052	G protein subunit alpha q	9	77716097	78031811	protein coding	-1	No	No	-	Yes	No	Down	No	No	-	-	-	149.837	14.3109	-	-	-	-	-	-	-	No	-	-	-	-	-	No	-	-	-	-	-	No	-	-	-	-	-	No	-	-	-
GNB4	ENSG00000114450	G protein subunit beta 4	3	179396088	179451476	protein coding	-1	No	No	-	Yes	No	Down	Yes	No	Down	-	-	124.534	17.1796	57.6895	11.9144	-	-	-	-	-	No	-	-	-	-	-	No	-	-	-	-	-	No	-	-	-	-	-	No	-	-	-
GNG5	ENSG00000174021	G protein subunit gamma 5	1	84498325	84506581	protein coding	-1	No	No	-	No	No	-	Yes	No	Down	-	-	-	-	41.3585	5.484	-	-	-	-	-	No	-	-	-	-	-	No	-	-	-	-	-	No	-	-	-	-	-	No	-	-	-
GNS	ENSG00000135677	glucosamine (N-acetyl)-6-sulfatase	12	64713445	64759431	protein coding	-1	No	No	-	Yes	No	Mix	Yes	No	Down	-	-	264.439	20.5577	247.174	20.5385	-	-	-	-	-	No	-	-	-	-	-	No	-	-	-	-	-	No	-	-	-	-	-	No	-	-	-
GOLGA5P1	ENSG00000251215	golgin A5 pseudogene 1	5	39169210	39170335	processed pseudogene	-1	No	No	-	No	No	-	Yes	No	Mix	-	-	-	-	14.9694	2.17313	-	-	-	-	-	No	-	-	-	-	-	No	-	-	-	-	-	No	-	-	-	-	-	No	-	-	-
GOLIM4	ENSG00000173905	golgi integral membrane protein 4	3	168008689	168095924	protein coding	-1	No	No	-	Yes	No	Down	Yes	No	Down	-	-	39.3738	4.28671	31.4305	4.18228	-	-	-	-	-	No	-	-	-	-	-	No	-	-	-	-	-	No	-	-	-	-	-	No	-	-	-
GOT1	ENSG00000120053	glutamic-oxaloacetic transaminase 1	10	99396870	99430624	protein coding	-1	Yes	No	Mix	No	No	-	No	No	-	8.27357	2.60407	-	-	-	-	13.0596	0.876603	0.658531	Up	0.0922727	No	18.3125	0.988971	1.14625	Up	0.000114653	Yes	22.5618	3.53294	1.4473	Up	7.89859e-07	Yes	12.5167	1.35443	-0.0612624	Down	0.962371	No	21.5724	2.52018	0.236354
GP1BA	ENSG00000185245	glycoprotein Ib platelet subunit alpha	17	4932277	4935023	protein coding	1	Yes	No	Mix	Yes	Yes	Mix	Yes	No	Mix	6.71923	1.27851	3.32851	0.725271	7.1683	3.21891	11.2592	3.37788	0.744733	Up	0.0574614	No	14.8915	3.92267	1.14812	Up	0.000515122	Yes	1.44975	0.434046	-2.21249	Down	0.000389743	Yes	4.32141	0.948667	-1.38153	Down	0.0019572	No	4.37685	1.56366	-1.76652
GPA33	ENSG00000143167	glycoprotein A33	1	167052836	167166479	protein coding	-1	No	No	-	No	No	-	Yes	No	Mix	-	-	-	-	9.12175	2.91967	-	-	-	-	-	No	-	-	-	-	-	No	-	-	-	-	-	No	-	-	-	-	-	No	-	-	-
GPAT3	ENSG00000138678	glycerol-3-phosphate acyltransferase 3	4	83535914	83605875	protein coding	1	Yes	No	Mix	Yes	No	Mix	Yes	No	Mix	21.2095	3.46086	13.6311	3.05975	18.2764	5.62925	136.034	10.0682	2.68119	Up	4.99017e-19	Yes	159.352	8.14235	2.90944	Up	1.83872e-20	Yes	11.2202	3.53745	-0.918613	Down	0.000907213	No	28.596	5.4093	-2.25008	Down	6.87335e-17	Yes	33.2658	6.72485	-2.26011
GPC2	ENSG00000213420	glypican 2	7	100169606	100177381	protein coding	-1	Yes	No	Up	Yes	No	Up	Yes	No	Up	5.32796	2.32238	3.43121	0.887526	2.98943	0.35835	6.87067	2.02525	0.366868	Up	0.278769	No	7.29977	1.41608	0.454267	Up	0.233311	No	9.27497	4.34904	0.799759	Up	0.010261	No	9.83733	0.329375	0.517816	Up	0.461136	No	17.0358	2.99451	1.22265
GPC4	ENSG00000076716	glypican 4	X	133300103	133415489	protein coding	-1	Yes	No	Mix	Yes	No	Mix	Yes	No	Mix	7.51744	1.58516	4.07331	0.910949	3.50094	1.30478	2.73902	0.898137	-1.45658	Down	0.0204383	No	51.8945	2.03655	2.78727	Up	3.50327e-13	Yes	18.2264	4.98081	1.27772	Up	0.000393644	Yes	4.26111	2.28585	0.637571	Up	0.714661	No	68.6431	14.4322	0.403534
GPM6A	ENSG00000150625	glycoprotein M6A	4	175632934	176002664	protein coding	-1	No	No	-	Yes	No	Mix	No	No	-	-	-	1.32524	0.464418	-	-	-	-	-	-	-	No	-	-	-	-	-	No	-	-	-	-	-	No	-	-	-	-	-	No	-	-	-
GPNMB	ENSG00000136235	glycoprotein nmb	7	23235967	23275108	protein coding	1	Yes	No	Mix	Yes	No	Mix	Yes	No	Mix	164.221	11.2204	175.151	10.9359	11.2877	2.15664	1.84972	0.490169	-6.47219	Down	1.26076e-18	Yes	229.434	35.1647	0.482442	Up	0.116793	No	364.158	118.455	1.14893	Up	3.23124e-05	Yes	1.58519	0.135254	-0.222647	Down	0.982651	No	210.86	13.1823	-0.121794
GPR141	ENSG00000187037	G protein-coupled receptor 141	7	37683796	37833788	protein coding	1	Yes	No	Mix	Yes	No	Mix	Yes	No	Mix	44.7953	11.9448	50.9557	4.39484	42.9727	4.65496	13.1829	1.19997	-1.76468	Down	6.38051e-12	Yes	18.4285	2.86318	-1.28141	Down	7.66062e-09	Yes	20.7992	6.22501	-1.10682	Down	2.5459e-07	Yes	15.729	0.895162	0.254763	Up	0.779778	No	17.0871	2.99711	-0.10903
GPR15	ENSG00000154165	G protein-coupled receptor 15	3	98531978	98534681	protein coding	1	No	No	-	Yes	No	Mix	No	No	-	-	-	3.19935	0.329756	-	-	-	-	-	-	-	No	-	-	-	-	-	No	-	-	-	-	-	No	-	-	-	-	-	No	-	-	-
GPR157	ENSG00000180758	G protein-coupled receptor 157	1	9100305	9129102	protein coding	-1	No	No	-	No	No	-	Yes	No	Down	-	-	-	-	38.2737	5.55235	-	-	-	-	-	No	-	-	-	-	-	No	-	-	-	-	-	No	-	-	-	-	-	No	-	-	-
GPR162	ENSG00000250510	G protein-coupled receptor 162	12	6821624	6829972	protein coding	1	Yes	No	Down	Yes	No	Mix	Yes	No	Down	25.2493	6.38653	14.2434	0.425896	43.5346	4.23933	5.99391	1.96939	-2.07468	Down	1.69653e-08	Yes	8.77636	1.45147	-1.52455	Down	7.46284e-06	Yes	13.5227	3.51507	-0.900867	Down	0.0223085	No	2.0506	0.580104	-1.54745	Down	0.01131	No	3.09206	0.558841	-1.50505
GPR27	ENSG00000170837	G protein-coupled receptor 27	3	71753855	71756496	protein coding	1	No	No	-	Yes	No	Mix	No	No	-	-	-	4.59761	0.615785	-	-	-	-	-	-	-	No	-	-	-	-	-	No	-	-	-	-	-	No	-	-	-	-	-	No	-	-	-
GPR35	ENSG00000178623	G protein-coupled receptor 35	2	240605430	240631259	protein coding	1	Yes	No	Down	Yes	No	Mix	Yes	No	Down	31.408	11.0121	14.9247	0.814095	35.8081	4.34676	23.1909	4.14492	-0.437577	Down	0.396541	No	28.0123	6.9434	-0.165073	Down	0.994927	No	16.3575	9.26799	-0.941178	Down	0.0304885	No	14.787	0.260179	-0.649229	Down	0.131573	No	13.4054	2.74024	-1.06324
GPR68	ENSG00000119714	G protein-coupled receptor 68	14	91232532	91253925	protein coding	-1	Yes	No	Mix	Yes	No	Down	No	No	-	137.642	10.5324	78.6104	4.33947	-	-	83.305	9.73331	-0.724448	Down	6.75553e-06	No	169.705	19.739	0.302104	Up	0.0805112	No	86.2913	18.7215	-0.673635	Down	0.000101027	No	61.6791	6.96602	-0.43362	Down	0.0398249	No	82.1896	9.44694	-1.046
GPR84	ENSG00000139572	G protein-coupled receptor 84	12	54362445	54364487	protein coding	-1	Yes	No	Mix	Yes	No	Mix	Yes	No	Mix	10.3852	3.26192	12.5002	3.69894	12.159	1.42116	2.10922	0.618599	-2.29975	Down	3.52014e-07	Yes	4.37401	0.254292	-1.2475	Down	0.000623578	Yes	10.7661	3.66747	0.0519691	Up	0.796066	No	1.50333	0.0742759	-0.488547	Down	0.877527	No	3.92568	1.17579	-0.156013
GPX1	ENSG00000233276	glutathione peroxidase 1	3	49357176	49358358	polymorphic pseudogene	-1	Yes	No	Mix	Yes	No	Mix	Yes	No	Mix	150.323	22.6459	92.4069	2.37091	98.6787	7.35547	33.2742	1.03374	-2.17559	Down	1.95446e-17	Yes	76.2129	9.55539	-0.979962	Down	2.9307e-07	No	196.262	45.6955	0.384711	Up	0.0266365	No	28.1572	3.2462	-0.2409	Down	0.7036	No	55.3143	2.56619	-0.462381
GPX3	ENSG00000211445	glutathione peroxidase 3	5	151020438	151028992	protein coding	1	Yes	No	Mix	Yes	No	Down	Yes	No	Down	9.35599	3.8653	3.8587	1.29734	11.0954	3.18848	16.2648	3.34401	0.797795	Up	0.0827427	No	30.2258	5.05068	1.69182	Up	1.09044e-06	Yes	4.48728	2.16641	-1.06005	Down	0.0191688	No	5.17101	1.25341	-1.65324	Down	3.10757e-05	Yes	6.12296	0.771977	-2.30348
GPX4	ENSG00000167468	glutathione peroxidase 4	19	1103926	1106791	protein coding	1	No	No	-	No	No	-	Yes	No	Down	-	-	-	-	88.2693	7.19499	-	-	-	-	-	No	-	-	-	-	-	No	-	-	-	-	-	No	-	-	-	-	-	No	-	-	-
GRAMD1C	ENSG00000178075	GRAM domain containing 1C	3	113828182	113947174	protein coding	1	Yes	No	Up	No	No	-	No	No	-	4.01145	1.19425	-	-	-	-	11.3873	1.38161	1.50523	Up	0.000232671	Yes	5.51149	0.334957	0.458319	Up	0.657605	No	4.416	1.75353	0.138617	Up	0.911741	No	12.6389	2.26625	0.150448	Up	0.917465	No	7.77148	0.835207	0.495747
GRAMD4	ENSG00000075240	GRAM domain containing 4	22	46576012	46679790	protein coding	1	No	No	-	Yes	No	Mix	No	No	-	-	-	55.982	2.84925	-	-	-	-	-	-	-	No	-	-	-	-	-	No	-	-	-	-	-	No	-	-	-	-	-	No	-	-	-
GRB2	ENSG00000177885	growth factor receptor bound protein 2	17	75318076	75405709	protein coding	-1	No	No	-	Yes	No	Mix	No	No	-	-	-	339.017	28.578	-	-	-	-	-	-	-	No	-	-	-	-	-	No	-	-	-	-	-	No	-	-	-	-	-	No	-	-	-
GREM1	ENSG00000166923	gremlin 1, DAN family BMP antagonist	15	32718004	32745106	protein coding	1	Yes	No	Up	Yes	No	Up	Yes	No	Mix	0.543952	0.290935	0.140155	0.137656	1.50496	2.32445	3.85804	1.09905	2.82632	Up	0.000609808	Yes	5.09006	1.02441	3.22613	Up	2.43489e-05	Yes	0.560365	0.501242	0.0428885	Up	0.791317	No	7.34185	2.78774	0.928275	Up	0.159978	No	25.2186	5.54428	2.30873
GREM2	ENSG00000180875	gremlin 2, DAN family BMP antagonist	1	240489573	240612155	protein coding	-1	No	No	-	Yes	No	Mix	No	No	-	-	-	1.88439	0.319223	-	-	-	-	-	-	-	No	-	-	-	-	-	No	-	-	-	-	-	No	-	-	-	-	-	No	-	-	-
GRINA	ENSG00000178719	glutamate ionotropic receptor NMDA type subunit associated protein 1	8	143990056	143993415	protein coding	1	No	No	-	No	No	-	Yes	No	Mix	-	-	-	-	108.892	10.2195	-	-	-	-	-	No	-	-	-	-	-	No	-	-	-	-	-	No	-	-	-	-	-	No	-	-	-
GRK3	ENSG00000100077	G protein-coupled receptor kinase 3	22	25564675	25729294	protein coding	1	No	No	-	Yes	No	Down	Yes	No	Down	-	-	161.024	14.6752	142.772	3.16083	-	-	-	-	-	No	-	-	-	-	-	No	-	-	-	-	-	No	-	-	-	-	-	No	-	-	-
GRK5-IT1	ENSG00000228485	GRK5 intronic transcript 1	10	119208531	119211760	lncRNA	1	No	No	-	Yes	No	Up	No	No	-	-	-	1.50464	0.317151	-	-	-	-	-	-	-	No	-	-	-	-	-	No	-	-	-	-	-	No	-	-	-	-	-	No	-	-	-
GRN	ENSG00000030582	granulin precursor	17	44345246	44353106	protein coding	1	Yes	No	Down	Yes	No	Mix	Yes	No	Down	524.361	106.313	293.395	32.3246	216.1	8.18892	140.786	32.525	-1.89706	Down	8.19883e-10	Yes	483.691	57.3184	-0.116475	Down	0.844582	No	433.407	170.125	-0.274838	Down	0.405652	No	68.6277	11.3941	-1.03664	Down	0.00151434	No	235	20.8895	-1.04142
GSAP	ENSG00000186088	gamma-secretase activating protein	7	77310751	77416349	protein coding	-1	Yes	No	Down	Yes	No	Down	No	No	-	173.45	22.4641	223.482	14.0659	-	-	87.7113	7.02101	-0.983682	Down	3.97666e-09	No	83.6477	12.9806	-1.05212	Down	7.39007e-10	Yes	109.486	26.4781	-0.663775	Down	2.92694e-05	No	76.5747	5.6608	-0.195895	Down	0.664488	No	63.9741	12.8292	-0.386838
GSDME	ENSG00000105928	gasdermin E	7	24698355	24757940	protein coding	-1	Yes	No	Mix	Yes	No	Mix	Yes	No	Mix	2.15596	0.466293	1.31129	0.0628197	0.476896	0.50062	2.20679	0.917331	0.0336206	Up	0.9562	No	15.2998	0.955192	2.82711	Up	7.39007e-10	Yes	4.22838	0.889188	0.971778	Up	0.10765	No	2.42905	0.760462	0.138447	Up	0.944377	No	9.94235	2.65922	-0.621851
GSN	ENSG00000148180	gelsolin	9	121207794	121332843	protein coding	1	Yes	No	Mix	Yes	No	Down	Yes	No	Down	720.072	181.672	306.547	30.5107	422.259	46.7362	686.031	126.165	-0.0698666	Down	0.916226	No	2027.85	230.145	1.49374	Up	5.48969e-07	Yes	339.122	177.539	-1.08634	Down	0.000447286	Yes	108.377	25.1929	-2.66221	Down	2.53779e-11	Yes	423.309	40.9603	-2.26017
GSR	ENSG00000104687	glutathione-disulfide reductase	8	30678066	30727846	protein coding	-1	No	No	-	No	No	-	Yes	No	Down	-	-	-	-	185.212	9.99337	-	-	-	-	-	No	-	-	-	-	-	No	-	-	-	-	-	No	-	-	-	-	-	No	-	-	-
GSTM3	ENSG00000134202	glutathione S-transferase mu 3	1	109733932	109741038	protein coding	-1	Yes	No	Mix	No	No	-	No	No	-	3.01594	0.69147	-	-	-	-	6.4794	1.79917	1.10325	Up	0.0188487	No	8.20068	1.90681	1.44313	Up	0.000783461	Yes	3.25835	0.393786	0.111532	Up	0.828294	No	4.16012	1.81345	-0.639235	Down	0.37292	No	4.45673	0.070227	-0.879757
GSTP1	ENSG00000084207	glutathione S-transferase pi 1	11	67583742	67586656	protein coding	1	No	No	-	Yes	No	Mix	Yes	No	Down	-	-	68.8731	4.57869	67.1699	5.23425	-	-	-	-	-	No	-	-	-	-	-	No	-	-	-	-	-	No	-	-	-	-	-	No	-	-	-
GTF2IRD1	ENSG00000006704	GTF2I repeat domain containing 1	7	74453790	74602604	protein coding	1	No	No	-	Yes	No	Mix	Yes	No	Mix	-	-	2.1126	0.675004	1.35438	0.933235	-	-	-	-	-	No	-	-	-	-	-	No	-	-	-	-	-	No	-	-	-	-	-	No	-	-	-
GZMK	ENSG00000113088	granzyme K	5	55024256	55034570	protein coding	1	No	No	-	Yes	No	Mix	No	No	-	-	-	26.9608	0.183788	-	-	-	-	-	-	-	No	-	-	-	-	-	No	-	-	-	-	-	No	-	-	-	-	-	No	-	-	-
H1-0	ENSG00000189060	H1.0 linker histone	22	37805093	37807436	protein coding	1	No	No	-	Yes	No	Mix	Yes	No	Down	-	-	37.084	9.65969	57.4289	4.95813	-	-	-	-	-	No	-	-	-	-	-	No	-	-	-	-	-	No	-	-	-	-	-	No	-	-	-
H2BC3	ENSG00000276410	H2B clustered histone 3	6	26043227	26043713	protein coding	-1	Yes	No	Mix	No	No	-	No	No	-	0.543952	0.290935	-	-	-	-	3.29917	1.63138	2.60055	Up	0.000384357	Yes	1.80501	0.798463	1.73046	Up	0.0313834	No	0.528851	0.475242	-0.0406165	Down	0.986334	No	1.54656	0.544735	-1.09304	Down	0.259518	No	1.74408	0.908822	-0.0495479
H3C8	ENSG00000273983	H3 clustered histone 8	6	26269405	26271815	protein coding	-1	Yes	No	Mix	No	No	-	No	No	-	0.543952	0.290935	-	-	-	-	2.8455	0.681846	2.38713	Up	0.000369458	Yes	1.14746	0.46495	1.07689	Up	0.228368	No	0.633084	0.305805	0.218918	Up	0.741663	No	2.10747	0.339689	-0.43317	Down	0.840512	No	0.881892	0.450936	-0.379764
HAAO	ENSG00000162882	3-hydroxyanthranilate 3,4-dioxygenase	2	42767089	42792593	protein coding	-1	No	No	-	Yes	No	Mix	No	No	-	-	-	3.09993	1.49102	-	-	-	-	-	-	-	No	-	-	-	-	-	No	-	-	-	-	-	No	-	-	-	-	-	No	-	-	-
HAMP	ENSG00000105697	hepcidin antimicrobial peptide	19	35280716	35285143	protein coding	1	Yes	No	Mix	No	No	-	No	No	-	2.78512	1.43184	-	-	-	-	1.03134	0.492422	-1.43321	Down	0.180472	No	5.55622	0.983537	0.996364	Up	0.0209872	No	2.79916	2.4484	0.00725317	Up	0.494219	No	1.05705	0.274374	0.0355202	Up	0.988608	No	1.4012	0.50229	-1.98744
HAPLN3	ENSG00000140511	hyaluronan and proteoglycan link protein 3	15	88877294	88895597	protein coding	-1	Yes	No	Mix	Yes	No	Mix	Yes	No	Mix	59.5833	13.1821	40.136	2.16843	48.7573	2.77752	123.259	7.70143	1.04871	Up	1.70825e-08	Yes	65.0392	7.75296	0.1264	Up	0.4987	No	56.9021	22.6727	-0.0664256	Down	0.88492	No	116.971	23.6423	-0.075545	Down	0.93582	No	67.7556	5.55202	0.0590321
HAUS4	ENSG00000092036	HAUS augmin like complex subunit 4	14	22946228	22957161	protein coding	-1	Yes	No	Mix	No	No	-	No	No	-	13.517	1.14055	-	-	-	-	6.33639	0.776034	-1.09304	Down	0.000746711	Yes	10.3332	3.28502	-0.387487	Down	0.349782	No	9.96719	3.54406	-0.439517	Down	0.28252	No	7.31392	0.855881	0.206984	Up	0.889189	No	11.0163	2.00406	0.0923571
HAVCR1	ENSG00000113249	hepatitis A virus cellular receptor 1	5	157029413	157059119	protein coding	-1	No	No	-	Yes	No	Mix	No	No	-	-	-	3.87996	1.10475	-	-	-	-	-	-	-	No	-	-	-	-	-	No	-	-	-	-	-	No	-	-	-	-	-	No	-	-	-
HAVCR2	ENSG00000135077	hepatitis A virus cellular receptor 2	5	157085832	157142869	protein coding	-1	No	No	-	Yes	No	Mix	No	No	-	-	-	27.2807	3.9813	-	-	-	-	-	-	-	No	-	-	-	-	-	No	-	-	-	-	-	No	-	-	-	-	-	No	-	-	-
HBB	ENSG00000244734	hemoglobin subunit beta	11	5225464	5229395	protein coding	-1	No	No	-	Yes	No	Mix	No	No	-	-	-	25.0028	6.25321	-	-	-	-	-	-	-	No	-	-	-	-	-	No	-	-	-	-	-	No	-	-	-	-	-	No	-	-	-
HBEGF	ENSG00000113070	heparin binding EGF like growth factor	5	140332843	140346603	protein coding	-1	Yes	Yes	Up	Yes	No	Up	Yes	No	Up	2.94408	2.1187	1.84953	0.343789	2.93875	0.750205	8.85344	2.0019	1.58842	Up	0.000354322	Yes	10.6894	0.828331	1.86029	Up	3.29993e-05	Yes	68.8841	8.84432	4.54828	Up	2.68667e-18	Yes	26.7877	7.59506	1.59726	Up	8.82073e-06	Yes	41.8978	3.98483	1.97069
HCAR2	ENSG00000182782	hydroxycarboxylic acid receptor 2	12	122701293	122703357	protein coding	-1	Yes	No	Mix	Yes	Yes	Mix	Yes	No	Mix	2.01325	0.80012	1.01484	0.204446	1.43208	0.384253	80.261	20.2893	5.3171	Up	2.14573e-22	Yes	27.1588	4.39302	3.75382	Up	5.4522e-15	Yes	0.461784	0.156222	-2.12424	Down	0.0952536	No	16.5338	6.50704	-2.27928	Down	4.22539e-14	Yes	3.21705	1.74119	-3.07761
HCAR3	ENSG00000255398	hydroxycarboxylic acid receptor 3	12	122714756	122716811	protein coding	-1	Yes	Yes	Mix	Yes	Yes	Mix	Yes	Yes	Mix	6.01272	1.31298	2.2579	0.740346	6.06416	1.5859	68.7176	22.9867	3.51459	Up	4.55093e-18	Yes	34.2311	4.47657	2.50922	Up	4.42688e-12	Yes	0.612481	0.473823	-3.29528	Down	4.52329e-05	Yes	21.5862	4.1903	-1.67057	Down	7.53526e-10	Yes	7.35745	3.58056	-2.21803
HCK	ENSG00000101336	HCK proto-oncogene, Src family tyrosine kinase	20	32052197	32101856	protein coding	1	Yes	No	Down	Yes	No	Down	Yes	No	Down	204.457	20.2998	136.869	9.20507	249.097	22.5076	116.11	30.405	-0.816305	Down	0.00011073	No	166.651	19.0559	-0.294973	Down	0.309508	No	138.101	18.7561	-0.566075	Down	0.0177004	No	90.1635	14.4596	-0.364881	Down	0.372558	No	42.8244	2.24139	-1.96032
HCN3	ENSG00000143630	hyperpolarization activated cyclic nucleotide gated potassium channel 3	1	155277463	155289848	protein coding	1	No	No	-	Yes	No	Up	No	No	-	-	-	3.43599	0.763925	-	-	-	-	-	-	-	No	-	-	-	-	-	No	-	-	-	-	-	No	-	-	-	-	-	No	-	-	-
HCST	ENSG00000126264	hematopoietic cell signal transducer	19	35902529	35904377	protein coding	1	No	No	-	No	No	-	Yes	No	Mix	-	-	-	-	22.2697	3.77491	-	-	-	-	-	No	-	-	-	-	-	No	-	-	-	-	-	No	-	-	-	-	-	No	-	-	-
HDAC2-AS2	ENSG00000228624	HDAC2 and HS3ST5 antisense RNA 2	6	113969701	114471705	lncRNA	1	No	No	-	Yes	No	Mix	No	No	-	-	-	1.56188	0.139589	-	-	-	-	-	-	-	No	-	-	-	-	-	No	-	-	-	-	-	No	-	-	-	-	-	No	-	-	-
HDAC9	ENSG00000048052	histone deacetylase 9	7	18086949	19002416	protein coding	1	Yes	No	Mix	No	No	-	Yes	No	Mix	17.4229	1.09841	-	-	19.2054	1.02421	36.3858	2.12469	1.06239	Up	2.27963e-08	Yes	30.3798	1.90298	0.802129	Up	1.80051e-05	No	13.0689	1.32445	-0.414839	Down	0.0882295	No	34.7727	3.00515	-0.0654179	Down	0.943074	No	22.8598	3.77142	-0.410297
HDC	ENSG00000140287	histidine decarboxylase	15	50241947	50265965	protein coding	-1	Yes	No	Mix	Yes	No	Mix	Yes	No	Mix	1.54305	0.67212	1.75266	0.511443	2.61081	1.35717	8.05748	0.842664	2.38454	Up	3.23303e-05	Yes	4.62356	0.922082	1.58322	Up	0.035219	No	2.61298	0.433748	0.759911	Up	0.482207	No	9.27491	3.19196	0.203004	Up	0.886258	No	4.59271	2.06673	-0.00965658
HDGF	ENSG00000143321	heparin binding growth factor	1	156742109	156766925	protein coding	-1	No	No	-	No	No	-	Yes	No	Down	-	-	-	-	192.373	9.37601	-	-	-	-	-	No	-	-	-	-	-	No	-	-	-	-	-	No	-	-	-	-	-	No	-	-	-
HDHD5	ENSG00000069998	haloacid dehalogenase like hydrolase domain containing 5	22	17137511	17165287	protein coding	-1	Yes	No	Mix	No	No	-	No	No	-	34.8885	5.89614	-	-	-	-	16.7058	0.847292	-1.0624	Down	0.000241771	Yes	33.8856	0.972621	-0.0420804	Down	0.968614	No	51.5135	21.9492	0.562199	Up	0.00726232	No	16.5217	1.55726	-0.0159823	Down	0.995167	No	24.9951	4.60062	-0.439029
HEATR5A	ENSG00000129493	HEAT repeat containing 5A	14	31291788	31420550	protein coding	-1	No	No	-	Yes	No	Down	No	No	-	-	-	45.2257	3.1228	-	-	-	-	-	-	-	No	-	-	-	-	-	No	-	-	-	-	-	No	-	-	-	-	-	No	-	-	-
HEBP1	ENSG00000013583	heme binding protein 1	12	12974870	13000265	protein coding	-1	No	No	-	Yes	No	Down	Yes	No	Mix	-	-	20.5143	2.26219	17.0363	2.44386	-	-	-	-	-	No	-	-	-	-	-	No	-	-	-	-	-	No	-	-	-	-	-	No	-	-	-
HELZ2	ENSG00000130589	helicase with zinc finger 2	20	63558086	63574239	protein coding	-1	No	No	-	No	No	-	Yes	No	Mix	-	-	-	-	106.989	4.45174	-	-	-	-	-	No	-	-	-	-	-	No	-	-	-	-	-	No	-	-	-	-	-	No	-	-	-
HERC5	ENSG00000138646	HECT and RLD domain containing E3 ubiquitin protein ligase 5	4	88457119	88506163	protein coding	1	Yes	No	Up	No	No	-	Yes	No	Mix	24.914	1.88415	-	-	20.8292	0.571089	64.7114	7.93543	1.37707	Up	4.2166e-12	Yes	26.2966	4.99719	0.077923	Up	0.822742	No	25.2927	1.08718	0.0217662	Up	0.846937	No	68.5809	4.2878	0.0837862	Up	0.904769	No	30.6352	3.12471	0.220313
HERC6	ENSG00000138642	HECT and RLD domain containing E3 ubiquitin protein ligase family member 6	4	88378739	88443097	protein coding	1	Yes	No	Mix	No	No	-	Yes	No	Mix	28.4409	1.55451	-	-	31.2011	2.58643	108.094	5.62704	1.92625	Up	1.70898e-17	Yes	36.5229	4.63876	0.360838	Up	0.153372	No	28.1079	5.27711	-0.016991	Down	0.900877	No	111.65	9.63433	0.0466952	Up	0.96056	No	37.3146	5.50863	0.0309362
HEXB	ENSG00000049860	hexosaminidase subunit beta	5	74640023	74722647	protein coding	1	Yes	No	Down	Yes	No	Down	No	No	-	122.496	12.7475	140.38	13.6308	-	-	51.9094	1.73108	-1.23867	Down	6.75307e-13	Yes	112.765	15.5764	-0.119419	Down	0.537144	No	86.9958	19.8813	-0.493719	Down	0.000620674	No	45.6098	5.16806	-0.186652	Down	0.655032	No	69.7931	6.48781	-0.692164
HFE	ENSG00000010704	homeostatic iron regulator	6	26087281	26098343	protein coding	1	No	No	-	Yes	No	Mix	No	No	-	-	-	8.38984	0.832954	-	-	-	-	-	-	-	No	-	-	-	-	-	No	-	-	-	-	-	No	-	-	-	-	-	No	-	-	-
HIF1A	ENSG00000100644	hypoxia inducible factor 1 subunit alpha	14	61695513	61748259	protein coding	1	Yes	No	Up	No	No	-	No	No	-	139.133	28.3419	-	-	-	-	334.848	29.1971	1.26704	Up	4.36999e-12	Yes	216.874	15.1889	0.640387	Up	0.000210215	No	177.43	47.6703	0.350785	Up	0.10279	No	365.319	15.11	0.125652	Up	0.819223	No	240.049	15.8791	0.146473
HIP1	ENSG00000127946	huntingtin interacting protein 1	7	75533298	75738962	protein coding	-1	Yes	No	Mix	No	No	-	No	No	-	60.2529	3.45509	-	-	-	-	91.6904	7.24534	0.60574	Up	7.98149e-05	No	132.936	3.49908	1.14163	Up	1.17043e-11	Yes	48.7358	4.47446	-0.306047	Down	0.139977	No	67.5073	14.5115	-0.441728	Down	0.0134942	No	81.9228	1.66903	-0.698394
HK2	ENSG00000159399	hexokinase 2	2	74834127	74893359	protein coding	1	Yes	No	Mix	Yes	No	Mix	No	No	-	147.619	36.2569	93.4465	9.31809	-	-	124.267	11.8785	-0.248444	Down	0.489998	No	256.195	10.1252	0.795361	Up	7.16807e-05	No	356.929	89.9247	1.27376	Up	1.26385e-08	Yes	127.955	17.7799	0.0421933	Up	0.973399	No	213.457	15.2034	-0.263297
HK3	ENSG00000160883	hexokinase 3	5	176880869	176899346	protein coding	-1	Yes	No	Mix	Yes	No	Mix	Yes	No	Mix	103.023	50.6402	36.7853	5.28571	41.4796	1.36453	5.66103	1.42908	-4.18575	Down	1.41204e-10	Yes	78.3394	14.8782	-0.395151	Down	0.67723	No	197.755	114.863	0.940751	Up	0.00488005	No	7.17265	2.00125	0.341442	Up	0.91274	No	60.0975	3.12051	-0.382433
HLA-DMA	ENSG00000204257	major histocompatibility complex, class II, DM alpha	6	32948613	32969094	protein coding	-1	Yes	No	Down	Yes	No	Down	No	No	-	144.873	5.8598	114.496	12.2199	-	-	85.1566	9.12561	-0.766598	Down	8.79658e-06	No	100.873	12.7192	-0.522253	Down	0.00316394	No	57.9301	0.952028	-1.3224	Down	7.96863e-11	Yes	54.8144	3.65987	-0.635564	Down	0.00192727	No	37.8383	6.3585	-1.41462
HLA-DMB	ENSG00000242574	major histocompatibility complex, class II, DM beta	6	32934629	32941028	protein coding	-1	Yes	No	Down	Yes	No	Down	No	No	-	156.22	12.8412	150.203	9.03722	-	-	88.2079	3.55426	-0.824602	Down	5.03732e-08	No	79.9591	8.18645	-0.966248	Down	8.90426e-10	No	60.375	4.93799	-1.37156	Down	7.26833e-14	Yes	76.8726	1.34807	-0.19844	Down	0.57518	No	50.3368	4.14487	-0.667648
HLA-DOB	ENSG00000241106	major histocompatibility complex, class II, DO beta	6	32812763	32820466	protein coding	-1	Yes	No	Mix	No	No	-	Yes	No	Mix	4.47927	1.73833	-	-	5.7252	1.26741	14.174	2.0876	1.66191	Up	5.2552e-06	Yes	7.58438	2.79607	0.759769	Up	0.146228	No	6.54126	1.22484	0.546306	Up	0.40633	No	11.3936	1.96209	-0.315023	Down	0.6274	No	6.80377	1.82742	-0.156697
HLA-DPA1	ENSG00000231389	major histocompatibility complex, class II, DP alpha 1	6	33064569	33080775	protein coding	-1	Yes	No	Down	Yes	No	Down	No	No	-	414.607	48.9539	379.603	46.9678	-	-	250.136	47.0044	-0.729033	Down	7.61962e-05	No	264.87	48.601	-0.64646	Down	0.000649024	No	146.646	44.3928	-1.4994	Down	3.88705e-11	Yes	174.5	11.7581	-0.519482	Down	0.0317888	No	115.227	13.9601	-1.2008
HLA-DPB1	ENSG00000223865	major histocompatibility complex, class II, DP beta 1	6	33075990	33089696	protein coding	1	Yes	No	Down	Yes	No	Down	No	No	-	317.17	66.9832	223.354	23.595	-	-	178.86	17.5755	-0.826425	Down	4.77727e-07	No	158.932	5.11937	-0.996844	Down	6.2035e-09	No	151.188	38.9638	-1.06891	Down	4.03744e-09	Yes	138.964	13.4042	-0.364125	Down	0.113208	No	104.1	5.97771	-0.61044
HLA-DQA1	ENSG00000196735	major histocompatibility complex, class II, DQ alpha 1	6	32628179	32647062	protein coding	1	Yes	No	Down	Yes	No	Down	No	No	-	92.7349	5.31303	117.124	22.104	-	-	82.1995	9.85778	-0.173983	Down	0.418312	No	56.924	7.6977	-0.704077	Down	0.000150839	No	38.8089	8.59292	-1.25673	Down	1.92298e-09	Yes	77.7326	2.62138	-0.0806094	Down	0.941066	No	39.2271	5.49214	-0.537186
HLA-DQA2	ENSG00000237541	major histocompatibility complex, class II, DQ alpha 2	6	32741391	32747198	protein coding	1	Yes	No	Down	Yes	No	Down	No	No	-	52.2731	13.4116	49.248	9.2248	-	-	28.4401	7.57447	-0.878143	Down	0.000143386	No	34.5434	2.90213	-0.59766	Down	0.0109723	No	19.8835	1.83805	-1.3945	Down	3.587e-07	Yes	25.3594	0.53365	-0.165405	Down	0.907421	No	15.6988	4.17196	-1.13775
HLA-DQB1	ENSG00000179344	major histocompatibility complex, class II, DQ beta 1	6	32659467	32668383	protein coding	-1	Yes	No	Down	Yes	No	Down	No	No	-	78.0548	2.08756	70.2379	7.74731	-	-	70.4677	15.7961	-0.147524	Down	0.510857	No	45.5705	5.57514	-0.776387	Down	8.43647e-06	No	32.7484	2.92539	-1.25306	Down	2.97047e-10	Yes	58.5027	2.72788	-0.268458	Down	0.407222	No	30.8129	2.57255	-0.564563
HLA-DQB2	ENSG00000232629	major histocompatibility complex, class II, DQ beta 2	6	32756098	32763532	protein coding	-1	Yes	No	Down	Yes	No	Down	No	No	-	19.613	2.49713	11.4307	1.29232	-	-	14.2621	3.04465	-0.459626	Down	0.143474	No	9.24171	0.30452	-1.08558	Down	0.000170238	Yes	9.11465	3.48422	-1.10555	Down	0.000763477	Yes	12.3957	1.40146	-0.202351	Down	0.8791	No	5.83038	1.01083	-0.664569
HLA-DRA	ENSG00000204287	major histocompatibility complex, class II, DR alpha	6	32439878	32445046	protein coding	1	Yes	No	Down	Yes	No	Down	Yes	No	Down	959.147	95.1172	851.693	98.3104	358.477	17.8727	542.02	111.092	-0.823406	Down	9.29706e-08	No	701.931	70.3332	-0.450422	Down	0.00375161	No	363.618	22.9205	-1.39933	Down	9.17222e-14	Yes	300.955	7.11405	-0.848797	Down	5.50304e-07	No	210.622	12.8243	-1.73668
HLA-DRB1	ENSG00000196126	major histocompatibility complex, class II, DR beta 1	6	32578769	32589848	protein coding	-1	Yes	No	Down	Yes	No	Down	Yes	No	Down	422.347	63.8768	321.482	30.0258	148.361	3.34256	189.955	37.247	-1.15277	Down	5.36649e-08	Yes	226.275	32.3552	-0.90035	Down	1.34077e-05	No	190.408	51.7086	-1.14933	Down	2.60507e-07	Yes	110.077	22.2269	-0.787138	Down	0.000773823	No	79.6153	2.48597	-1.50696
HLA-DRB5	ENSG00000198502	major histocompatibility complex, class II, DR beta 5	6	32517353	32530287	protein coding	-1	Yes	No	Down	Yes	No	Down	Yes	No	Down	141.657	37.322	102.963	8.09664	46.5953	4.02973	52.8703	14.7389	-1.42187	Down	2.81165e-08	Yes	74.9787	6.6562	-0.917846	Down	0.000210215	No	64.0978	22.1467	-1.14405	Down	1.62821e-05	Yes	31.9872	3.45635	-0.724964	Down	0.0299504	No	25.3196	3.4631	-1.56622
HLA-DRB6	ENSG00000229391	major histocompatibility complex, class II, DR beta 6 (pseudogene)	6	32552713	32560022	transcribed unprocessed pseudogene	-1	Yes	No	Down	Yes	No	Down	Yes	No	Down	65.7803	5.62619	50.4844	5.40285	27.7302	4.27335	31.256	11.4842	-1.07352	Down	5.05001e-07	Yes	41.9976	1.15899	-0.647348	Down	0.002466	No	33.7125	6.16301	-0.964374	Down	2.42605e-05	No	18.0193	0.493962	-0.794587	Down	0.00438982	No	14.6108	1.79514	-1.52328
HLF	ENSG00000108924	HLF transcription factor, PAR bZIP family member	17	55264960	55325187	protein coding	1	No	No	-	Yes	No	Mix	No	No	-	-	-	5.57757	0.866657	-	-	-	-	-	-	-	No	-	-	-	-	-	No	-	-	-	-	-	No	-	-	-	-	-	No	-	-	-
HLX	ENSG00000136630	H2.0 like homeobox	1	220879431	220885059	protein coding	1	Yes	No	Mix	Yes	No	Down	Yes	No	Mix	21.294	3.41124	13.7884	1.64667	13.9489	1.06617	42.2158	4.76325	0.987336	Up	8.79658e-06	No	45.6264	5.24672	1.09942	Up	7.67083e-07	Yes	11.6033	2.03596	-0.875916	Down	0.00490295	No	20.5803	3.98917	-1.03652	Down	7.57657e-06	Yes	16.7428	4.33193	-1.44632
HMG20B	ENSG00000064961	high mobility group 20B	19	3572777	3579088	protein coding	1	Yes	No	Mix	No	No	-	No	No	-	64.4121	15.3062	-	-	-	-	64.8778	5.36606	0.0103921	Up	0.829997	No	152.619	15.3065	1.24453	Up	3.87818e-10	Yes	66.2866	20.1405	0.0413849	Up	0.575377	No	63.109	2.83196	-0.0398785	Down	0.979239	No	130.071	15.1066	-0.230635
HMGA1	ENSG00000137309	high mobility group AT-hook 1	6	34236873	34246231	protein coding	1	Yes	No	Mix	No	No	-	No	No	-	69.7939	12.0466	-	-	-	-	85.0082	9.73816	0.2845	Up	0.164165	No	143.902	11.5178	1.04391	Up	8.21894e-09	Yes	90.1517	7.54947	0.369253	Up	0.0565434	No	85.6692	15.0724	0.0111759	Up	0.991757	No	141.922	21.5917	-0.0199864
HMGN2P46	ENSG00000179362	high mobility group nucleosomal binding domain 2 pseudogene 46	15	45511136	45586290	transcribed processed pseudogene	1	Yes	No	Up	Yes	No	Up	Yes	No	Up	0.127132	0.220199	0.280311	0.275313	0.809653	1.05037	4.34374	1.00766	5.09454	Up	1.1292e-06	Yes	2.68057	0.871681	4.39814	Up	8.29101e-05	Yes	2.41017	0.39449	4.24474	Up	0.000753866	Yes	9.07241	2.44768	1.06255	Up	0.0238812	No	5.50709	1.00867	1.03875
HMGN5	ENSG00000198157	high mobility group nucleosome binding domain 5	X	81113699	81201913	protein coding	-1	No	No	-	Yes	No	Mix	No	No	-	-	-	3.98412	1.08206	-	-	-	-	-	-	-	No	-	-	-	-	-	No	-	-	-	-	-	No	-	-	-	-	-	No	-	-	-
HMOX1	ENSG00000100292	heme oxygenase 1	22	35380361	35394207	protein coding	1	No	No	-	Yes	No	Down	Yes	No	Mix	-	-	43.6826	8.48954	46.0562	3.67674	-	-	-	-	-	No	-	-	-	-	-	No	-	-	-	-	-	No	-	-	-	-	-	No	-	-	-
HNMT	ENSG00000150540	histamine N-methyltransferase	2	137964020	138016364	protein coding	1	Yes	No	Down	Yes	No	Down	Yes	No	Mix	29.9353	5.23637	45.1025	7.92824	24.5189	4.50184	8.87919	0.974775	-1.75335	Down	7.38999e-08	Yes	6.17524	0.97922	-2.27728	Down	2.66623e-10	Yes	20.5301	7.45471	-0.544107	Down	0.0394364	No	6.40479	1.74761	-0.471277	Down	0.657499	No	2.82401	1.23784	-1.12875
HOMER1	ENSG00000152413	homer scaffold protein 1	5	79372636	79514134	protein coding	-1	Yes	No	Mix	No	No	-	No	No	-	9.24581	0.628918	-	-	-	-	15.444	1.26141	0.740178	Up	0.0128835	No	19.3189	3.42602	1.06314	Up	0.000178404	Yes	6.67442	0.655302	-0.470157	Down	0.277325	No	7.52916	0.310081	-1.03649	Down	0.0012262	No	12.4703	2.80113	-0.631509
HOMER2	ENSG00000103942	homer scaffold protein 2	15	82836946	82986153	protein coding	-1	Yes	No	Mix	No	No	-	No	No	-	5.80945	0.422744	-	-	-	-	14.0842	1.79662	1.27761	Up	2.36975e-05	Yes	14.1431	1.87384	1.28363	Up	2.30359e-05	Yes	5.84515	1.45479	0.00883841	Up	0.982713	No	10.8624	0.990447	-0.37474	Down	0.453361	No	7.67391	1.52417	-0.882067
HOMER3	ENSG00000051128	homer scaffold protein 3	19	18929201	18941261	protein coding	-1	Yes	No	Mix	Yes	No	Mix	No	No	-	7.89646	0.639188	4.57522	0.187382	-	-	2.15801	0.571863	-1.87151	Down	0.000179512	Yes	5.48891	1.36557	-0.524686	Down	0.351454	No	10.0785	4.01634	0.352006	Up	0.482566	No	1.45896	1.23732	-0.564762	Down	0.84217	No	4.07834	0.718186	-0.428537
HOPX	ENSG00000171476	HOP homeobox	4	56647988	56681899	protein coding	-1	No	No	-	Yes	No	Mix	No	No	-	-	-	24.3514	1.94251	-	-	-	-	-	-	-	No	-	-	-	-	-	No	-	-	-	-	-	No	-	-	-	-	-	No	-	-	-
HORMAD1	ENSG00000143452	HORMA domain containing 1	1	150698060	150720895	protein coding	-1	No	No	-	Yes	No	Down	No	No	-	-	-	5.42386	0.648653	-	-	-	-	-	-	-	No	-	-	-	-	-	No	-	-	-	-	-	No	-	-	-	-	-	No	-	-	-
HPCAL1	ENSG00000115756	hippocalcin like 1	2	10302889	10427617	protein coding	1	Yes	No	Mix	No	No	-	No	No	-	65.7103	6.54494	-	-	-	-	77.8215	9.47153	0.244048	Up	0.175613	No	94.0446	2.56092	0.517225	Up	0.00111207	No	62.6894	17.5651	-0.0678988	Down	0.978862	No	54.4435	0.360007	-0.51541	Down	0.00738507	No	46.9219	5.87513	-1.00308
HPSE	ENSG00000173083	heparanase	4	83292461	83335153	protein coding	-1	Yes	No	Mix	No	No	-	No	No	-	8.57234	2.11146	-	-	-	-	27.1385	1.9621	1.66258	Up	9.67589e-09	Yes	9.68769	0.73346	0.176463	Up	0.917937	No	15.9303	1.22153	0.894013	Up	0.01062	No	19.5775	3.61063	-0.471142	Down	0.110176	No	10.76	0.665267	0.151459
HRH2	ENSG00000113749	histamine receptor H2	5	175658030	175710756	protein coding	1	Yes	No	Mix	Yes	No	Mix	Yes	No	Mix	29.6235	2.61052	18.7301	1.46358	18.8856	1.53794	5.51488	2.59396	-2.42534	Down	4.06488e-12	Yes	5.72709	0.811146	-2.37087	Down	2.37158e-12	Yes	18.3859	2.60777	-0.688146	Down	0.022992	No	5.94563	1.54851	0.1085	Up	0.955351	No	5.09913	1.24311	-0.167551
HSD11B1	ENSG00000117594	hydroxysteroid 11-beta dehydrogenase 1	1	209686178	209734949	protein coding	1	Yes	No	Mix	Yes	No	Mix	Yes	No	Mix	3.57837	3.18488	2.14308	0.918126	5.31646	1.40043	2.33875	0.714686	-0.613565	Down	0.220963	No	39.2832	5.3097	3.45654	Up	6.57196e-13	Yes	2.99938	1.09104	-0.254639	Down	0.523931	No	1.33884	0.602386	-0.804753	Down	0.726348	No	14.9736	3.32741	-1.39149
HSD17B12	ENSG00000149084	hydroxysteroid 17-beta dehydrogenase 12	11	43680680	43856617	protein coding	1	No	No	-	Yes	No	Down	No	No	-	-	-	34.6525	3.62572	-	-	-	-	-	-	-	No	-	-	-	-	-	No	-	-	-	-	-	No	-	-	-	-	-	No	-	-	-
HSD17B4	ENSG00000133835	hydroxysteroid 17-beta dehydrogenase 4	5	119452473	119637199	protein coding	1	Yes	No	Down	Yes	No	Down	No	No	-	135.533	1.54934	143.425	11.2646	-	-	63.6183	4.41755	-1.09113	Down	1.69406e-11	Yes	101.884	13.0267	-0.411718	Down	0.00558149	No	86.1766	12.1289	-0.653272	Down	1.00574e-05	No	56.2171	3.52249	-0.178431	Down	0.658051	No	72.3706	7.24573	-0.493446
HSD3B7	ENSG00000099377	hydroxy-delta-5-steroid dehydrogenase, 3 beta- and steroid delta-isomerase 7	16	30985207	30989147	protein coding	1	Yes	No	Mix	Yes	No	Mix	Yes	No	Mix	10.7343	1.01245	3.4958	0.331637	3.37255	2.16196	7.67494	1.30518	-0.483997	Down	0.265175	No	47.5649	7.62157	2.14767	Up	3.74703e-12	Yes	10.4067	4.24837	-0.0447137	Down	0.913142	No	2.78723	0.73489	-1.46132	Down	0.00423428	No	28.6006	1.93506	-0.733853
HSPA1A	ENSG00000204389	heat shock protein family A (Hsp70) member 1A	6	31815543	31817946	protein coding	1	No	No	-	Yes	No	Down	Yes	No	Down	-	-	38.9158	4.14212	46.6391	10.8722	-	-	-	-	-	No	-	-	-	-	-	No	-	-	-	-	-	No	-	-	-	-	-	No	-	-	-
HSPA1B	ENSG00000204388	heat shock protein family A (Hsp70) member 1B	6	31827738	31830254	protein coding	1	No	No	-	No	No	-	Yes	No	Mix	-	-	-	-	23.4319	8.28397	-	-	-	-	-	No	-	-	-	-	-	No	-	-	-	-	-	No	-	-	-	-	-	No	-	-	-
HSPA2	ENSG00000126803	heat shock protein family A (Hsp70) member 2	14	64535905	64546173	protein coding	1	No	No	-	No	No	-	Yes	No	Mix	-	-	-	-	8.72761	1.72274	-	-	-	-	-	No	-	-	-	-	-	No	-	-	-	-	-	No	-	-	-	-	-	No	-	-	-
HSPA7	ENSG00000225217	heat shock protein family A (Hsp70) member 7 (pseudogene)	1	161606291	161608217	unprocessed pseudogene	1	Yes	No	Mix	Yes	No	Mix	No	No	-	17.2923	5.19508	13.5246	1.50299	-	-	4.44328	1.53449	-1.96044	Down	7.49986e-07	Yes	5.83947	0.539635	-1.56622	Down	1.33683e-05	Yes	10.74	4.75371	-0.687139	Down	0.179354	No	5.48977	1.35917	0.305124	Up	0.884277	No	5.93288	1.33118	0.0228935
HSPB1	ENSG00000106211	heat shock protein family B (small) member 1	7	76302673	76304295	protein coding	1	Yes	No	Mix	Yes	No	Down	Yes	No	Down	35.3951	6.93356	15.8332	1.53372	27.4921	3.4459	14.8557	5.51727	-1.25254	Down	7.90738e-06	Yes	38.1611	5.6902	0.108552	Up	0.697369	No	19.642	2.39812	-0.849607	Down	0.0072	No	10.1812	2.61411	-0.545099	Down	0.389503	No	13.5987	1.5608	-1.48864
HSPE1P18	ENSG00000255163	heat shock protein family E (Hsp10) member 1 pseudogene 18	11	118208932	118209211	processed pseudogene	-1	No	No	-	Yes	No	Down	No	No	-	-	-	5.4202	0.770488	-	-	-	-	-	-	-	No	-	-	-	-	-	No	-	-	-	-	-	No	-	-	-	-	-	No	-	-	-
HTATSF1P2	ENSG00000271361	HIV-1 Tat specific factor 1 pseudogene 2	6	3023142	3023772	processed pseudogene	-1	Yes	No	Down	No	No	-	Yes	No	Mix	11.5806	2.20193	-	-	11.0607	4.07507	4.69631	0.65977	-1.30211	Down	0.000211024	Yes	6.50643	0.328188	-0.831769	Down	0.0210848	No	8.92314	3.26731	-0.376084	Down	0.560478	No	4.59224	0.559363	-0.0323272	Down	0.99194	No	5.7663	0.716275	-0.17422
HTR7	ENSG00000148680	5-hydroxytryptamine receptor 7	10	90740823	90858039	protein coding	-1	No	No	-	Yes	No	Mix	Yes	No	Mix	-	-	3.68805	0.401055	1.14069	1.05844	-	-	-	-	-	No	-	-	-	-	-	No	-	-	-	-	-	No	-	-	-	-	-	No	-	-	-
HTR7P1	ENSG00000183935	5-hydroxytryptamine receptor 7 pseudogene 1	12	13000420	13004830	transcribed processed pseudogene	1	No	No	-	Yes	No	Mix	Yes	No	Down	-	-	11.5782	0.480053	9.44177	2.29057	-	-	-	-	-	No	-	-	-	-	-	No	-	-	-	-	-	No	-	-	-	-	-	No	-	-	-
HTRA1	ENSG00000166033	HtrA serine peptidase 1	10	122458551	122514907	protein coding	1	No	No	-	Yes	No	Up	No	No	-	-	-	0.243258	0.16709	-	-	-	-	-	-	-	No	-	-	-	-	-	No	-	-	-	-	-	No	-	-	-	-	-	No	-	-	-
HTRA4	ENSG00000169495	HtrA serine peptidase 4	8	38974228	38988663	protein coding	1	No	No	-	Yes	No	Mix	No	No	-	-	-	2.26155	0.613473	-	-	-	-	-	-	-	No	-	-	-	-	-	No	-	-	-	-	-	No	-	-	-	-	-	No	-	-	-
HYAL2	ENSG00000068001	hyaluronidase 2	3	50317790	50322782	protein coding	-1	No	No	-	Yes	No	Mix	No	No	-	-	-	5.8957	0.594393	-	-	-	-	-	-	-	No	-	-	-	-	-	No	-	-	-	-	-	No	-	-	-	-	-	No	-	-	-
HYMAI	ENSG00000283122	hydatidiform mole associated and imprinted	6	144004916	144008262	lncRNA	-1	No	No	-	Yes	No	Mix	No	No	-	-	-	3.74236	1.33156	-	-	-	-	-	-	-	No	-	-	-	-	-	No	-	-	-	-	-	No	-	-	-	-	-	No	-	-	-
ICAM1	ENSG00000090339	intercellular adhesion molecule 1	19	10271093	10286615	protein coding	1	Yes	No	Mix	Yes	No	Down	Yes	No	Mix	100.534	3.17955	65.5247	3.06485	91.7464	0.681188	97.1146	14.9793	-0.0499213	Down	0.894883	No	125.309	8.79889	0.317807	Up	0.0976799	No	62.0946	6.32731	-0.695142	Down	0.000246246	No	60.1219	11.2304	-0.691797	Down	0.000223987	No	59.691	8.19569	-1.0699
ICAM5	ENSG00000105376	intercellular adhesion molecule 5	19	10289952	10296778	protein coding	1	Yes	No	Mix	No	No	-	Yes	No	Mix	2.93142	0.656054	-	-	5.326	1.40643	7.4076	1.06037	1.33741	Up	0.00217111	No	13.9752	2.92641	2.2532	Up	3.68421e-08	Yes	2.8789	0.636485	-0.0260805	Down	0.854467	No	2.96101	0.84109	-1.32292	Down	0.00981541	No	3.42609	1.03917	-2.02824
ID2	ENSG00000115738	inhibitor of DNA binding 2	2	8678845	8684461	protein coding	1	No	No	-	Yes	No	Mix	No	No	-	-	-	81.5409	14.8309	-	-	-	-	-	-	-	No	-	-	-	-	-	No	-	-	-	-	-	No	-	-	-	-	-	No	-	-	-
IDH1	ENSG00000138413	isocitrate dehydrogenase (NADP(+)) 1	2	208236229	208266074	protein coding	-1	Yes	No	Down	Yes	No	Down	No	No	-	59.0883	10.7885	66.4937	0.429324	-	-	29.4395	0.998247	-1.00512	Down	7.15962e-09	Yes	44.8106	5.24436	-0.399033	Down	0.0109787	No	52.2065	11.5307	-0.178644	Down	0.199538	No	28.1603	1.56479	-0.0640912	Down	0.9529	No	42.183	3.13864	-0.0871774
IDO1	ENSG00000131203	indoleamine 2,3-dioxygenase 1	8	39902275	39928790	protein coding	1	Yes	No	Mix	Yes	Yes	Mix	Yes	No	Mix	4.76706	1.86241	6.49485	0.974537	5.52254	1.67911	146.822	43.7171	4.94482	Up	9.00332e-20	Yes	15.5525	1.97548	1.70597	Up	0.00055731	Yes	4.39442	1.21509	-0.117427	Down	0.676955	No	105.882	15.6323	-0.471611	Down	0.166859	No	8.33514	1.60688	-0.899867
IER3	ENSG00000137331	immediate early response 3	6	30743199	30744548	protein coding	-1	Yes	No	Mix	Yes	No	Mix	Yes	No	Mix	86.3759	8.00419	79.9947	6.889	108.078	14.8286	220.318	43.391	1.35088	Up	4.84733e-08	Yes	228.923	16.4617	1.40616	Up	2.05615e-08	Yes	18.1629	4.42547	-2.24964	Down	6.04412e-11	Yes	120.489	24.2718	-0.870682	Down	0.000384059	No	108.609	15.9059	-1.07572
IER5L	ENSG00000188483	immediate early response 5 like	9	129175552	129178261	protein coding	-1	Yes	No	Mix	Yes	No	Mix	Yes	No	Mix	22.3479	5.68871	11.6648	1.54207	19.6912	4.10766	4.25714	0.596234	-2.39218	Down	2.08814e-09	Yes	18.217	4.76872	-0.294847	Down	0.727619	No	18.0853	4.69228	-0.305317	Down	0.681542	No	7.2466	0.618303	0.767419	Up	0.262592	No	11.5984	1.71007	-0.651357
IFI30	ENSG00000216490	IFI30 lysosomal thiol reductase	19	18173162	18178117	protein coding	1	No	No	-	Yes	No	Mix	No	No	-	-	-	8.13559	0.530546	-	-	-	-	-	-	-	No	-	-	-	-	-	No	-	-	-	-	-	No	-	-	-	-	-	No	-	-	-
IFI35	ENSG00000068079	interferon induced protein 35	17	43006740	43014456	protein coding	1	No	No	-	No	No	-	Yes	No	Mix	-	-	-	-	18.2043	1.25986	-	-	-	-	-	No	-	-	-	-	-	No	-	-	-	-	-	No	-	-	-	-	-	No	-	-	-
IFI44	ENSG00000137965	interferon induced protein 44	1	78649796	78664078	protein coding	1	Yes	No	Mix	Yes	No	Mix	Yes	No	Mix	9.47784	2.41112	16.8333	1.5284	9.93785	1.04702	69.3762	15.8705	2.87181	Up	6.06455e-19	Yes	10.391	2.38253	0.132703	Up	0.994083	No	7.65407	0.483078	-0.308332	Down	0.244414	No	68.4431	8.11559	-0.0195348	Down	0.973637	No	10.2299	0.789665	-0.0225462
IFI44L	ENSG00000137959	interferon induced protein 44 like	1	78619922	78646145	protein coding	1	Yes	No	Mix	Yes	No	Mix	Yes	No	Mix	3.96594	0.792586	6.96812	0.647582	6.02335	1.41181	258.437	37.3869	6.02601	Up	4.18606e-22	Yes	16.4399	2.01055	2.05146	Up	4.45729e-05	Yes	4.03259	1.50407	0.024044	Up	0.920749	No	255.026	29.8182	-0.0191687	Down	0.990662	No	13.9997	1.64531	-0.231804
IFI6	ENSG00000126709	interferon alpha inducible protein 6	1	27666064	27672198	protein coding	-1	Yes	No	Mix	No	No	-	Yes	No	Mix	12.5538	3.35293	-	-	11.7091	2.2767	47.1114	3.03716	1.90795	Up	1.69406e-11	Yes	17.8237	2.36778	0.50567	Up	0.0764057	No	13.3632	5.87845	0.0901443	Up	0.457533	No	38.0706	4.36578	-0.307397	Down	0.528889	No	15.0876	0.745428	-0.240433
IFIH1	ENSG00000115267	interferon induced with helicase C domain 1	2	162267074	162318684	protein coding	-1	No	No	-	No	No	-	Yes	No	Mix	-	-	-	-	46.3406	7.27457	-	-	-	-	-	No	-	-	-	-	-	No	-	-	-	-	-	No	-	-	-	-	-	No	-	-	-
IFIT1	ENSG00000185745	interferon induced protein with tetratricopeptide repeats 1	10	89392546	89406487	protein coding	1	Yes	No	Mix	Yes	No	Mix	Yes	No	Mix	3.23668	0.490957	3.55084	1.10754	3.56117	1.61795	34.7004	4.01582	3.42237	Up	2.65151e-16	Yes	4.27562	1.53664	0.401621	Up	0.693878	No	1.75252	0.191754	-0.885084	Down	0.170704	No	32.2652	3.36227	-0.104973	Down	0.905929	No	4.29711	1.11487	0.00723177
IFIT2	ENSG00000119922	interferon induced protein with tetratricopeptide repeats 2	10	89283694	89309271	protein coding	1	Yes	No	Mix	Yes	No	Mix	Yes	No	Mix	15.7689	1.63285	15.1878	0.580163	17.6671	5.15197	49.1674	4.31229	1.64062	Up	1.19393e-13	Yes	15.8831	1.78659	0.0104067	Up	0.898757	No	14.6283	2.07733	-0.10832	Down	0.791503	No	52.7429	3.63272	0.101274	Up	0.884277	No	21.2904	1.82535	0.422712
IFIT3	ENSG00000119917	interferon induced protein with tetratricopeptide repeats 3	10	89327997	89340971	protein coding	1	Yes	No	Mix	Yes	No	Mix	Yes	No	Mix	10.4757	2.25992	9.33426	0.23438	7.51704	1.6413	106.897	14.5619	3.3511	Up	4.18606e-22	Yes	16.3295	6.03651	0.640434	Up	0.101073	No	8.82699	0.855448	-0.247057	Down	0.357052	No	99.4351	8.81238	-0.104395	Down	0.878414	No	15.2452	1.5242	-0.0991303
IFIT5	ENSG00000152778	interferon induced protein with tetratricopeptide repeats 5	10	89414568	89420997	protein coding	1	Yes	No	Mix	No	No	-	Yes	No	Mix	34.4971	12.6032	-	-	38.5834	2.50448	93.7653	9.14422	1.44258	Up	2.71179e-09	Yes	37.4124	4.05092	0.117043	Up	0.96586	No	29.6689	11.3654	-0.21752	Down	0.116202	No	94.3216	3.00646	0.00853335	Up	0.999284	No	40.8159	3.16708	0.125616
IFITM1	ENSG00000185885	interferon induced transmembrane protein 1	11	313506	315272	protein coding	1	Yes	No	Mix	Yes	No	Mix	Yes	No	Mix	19.232	7.11609	16.3332	1.23626	24.9311	3.99058	64.8623	9.05901	1.75387	Up	4.07284e-10	Yes	35.6829	4.16204	0.891726	Up	0.0015828	No	19.8292	7.42731	0.0441219	Up	0.93236	No	60.7016	11.0875	-0.0956437	Down	0.935214	No	37.4194	2.41585	0.0685543
IFITM3	ENSG00000142089	interferon induced transmembrane protein 3	11	319676	327537	protein coding	-1	No	No	-	Yes	No	Down	No	No	-	-	-	7.42197	0.87785	-	-	-	-	-	-	-	No	-	-	-	-	-	No	-	-	-	-	-	No	-	-	-	-	-	No	-	-	-
IFNG	ENSG00000111537	interferon gamma	12	68154768	68159740	protein coding	-1	Yes	No	Mix	No	No	-	Yes	No	Mix	2.15236	0.345392	-	-	1.77748	1.19988	13.8915	4.38763	2.69021	Up	2.2827e-09	Yes	1.07659	0.260212	-0.999455	Down	0.162467	No	0.700151	0.34688	-1.62018	Down	0.0273216	No	8.38882	1.95951	-0.727666	Down	0.0683544	No	1.67709	0.645017	0.639495
IFNG-AS1	ENSG00000255733	IFNG antisense RNA 1	12	67989445	68234686	lncRNA	1	Yes	No	Mix	No	No	-	No	No	-	7.33334	0.753064	-	-	-	-	15.2366	1.0888	1.055	Up	0.000284046	Yes	9.28482	1.59274	0.340403	Up	0.387369	No	7.75508	3.23192	0.0806704	Up	0.992093	No	13.2588	1.13626	-0.200597	Down	0.829055	No	9.03264	0.607187	-0.0397261
IFNGR1	ENSG00000027697	interferon gamma receptor 1	6	137197485	137219449	protein coding	-1	Yes	No	Down	Yes	No	Down	Yes	No	Down	241.573	48.1757	327.231	41.0499	228.346	16.6018	60.9666	5.89571	-1.98637	Down	1.52231e-17	Yes	67.3205	8.61717	-1.84334	Down	1.6838e-16	Yes	101.252	33.3268	-1.2545	Down	6.70092e-11	Yes	52.7723	2.36529	-0.208238	Down	0.732738	No	54.5483	5.18768	-0.303513
IFNGR2	ENSG00000159128	interferon gamma receptor 2	21	33403413	33479348	protein coding	1	Yes	No	Down	Yes	No	Down	Yes	No	Down	109.619	5.20994	96.8867	11.5373	82.959	6.9056	54.2614	9.1192	-1.0145	Down	6.82938e-09	Yes	67.3981	10.0853	-0.701722	Down	2.4635e-05	No	56.331	8.46591	-0.960502	Down	7.2014e-08	No	34.7156	2.42516	-0.644341	Down	0.00252755	No	37.2344	1.69097	-0.856073
IGF2BP2	ENSG00000073792	insulin like growth factor 2 mRNA binding protein 2	3	185643130	185825042	protein coding	-1	No	No	-	Yes	No	Mix	No	No	-	-	-	3.90746	0.911274	-	-	-	-	-	-	-	No	-	-	-	-	-	No	-	-	-	-	-	No	-	-	-	-	-	No	-	-	-
IGFBP7	ENSG00000163453	insulin like growth factor binding protein 7	4	57030773	57110385	protein coding	-1	No	No	-	Yes	No	Down	No	No	-	-	-	10.6811	1.73797	-	-	-	-	-	-	-	No	-	-	-	-	-	No	-	-	-	-	-	No	-	-	-	-	-	No	-	-	-
IGHV1-46	ENSG00000211962	immunoglobulin heavy variable 1-46	14	106511117	106511856	IG V gene	-1	No	No	-	Yes	No	Mix	No	No	-	-	-	1.02584	0.269833	-	-	-	-	-	-	-	No	-	-	-	-	-	No	-	-	-	-	-	No	-	-	-	-	-	No	-	-	-
IGSF3	ENSG00000143061	immunoglobulin superfamily member 3	1	116574399	116667755	protein coding	-1	Yes	No	Mix	Yes	No	Mix	Yes	No	Mix	0.686657	0.651932	0.536042	0.167303	0.939428	0.390581	8.15416	2.9824	3.56987	Up	4.19837e-06	Yes	3.7364	0.69734	2.44399	Up	0.0109127	No	1.19078	0.791241	0.794246	Up	0.716425	No	6.21149	2.24918	-0.392596	Down	0.815904	No	1.87702	1.31726	-0.993203
IGSF6	ENSG00000140749	immunoglobulin superfamily member 6	16	21639550	21652608	protein coding	-1	Yes	No	Mix	Yes	No	Down	Yes	No	Down	185.789	9.65981	182.971	21.5273	133.856	9.98433	58.5414	15.0013	-1.66614	Down	4.93584e-14	Yes	189.776	16.0993	0.0306325	Up	0.932467	No	68.4815	4.79062	-1.43988	Down	1.99738e-11	Yes	23.339	2.46978	-1.32671	Down	4.25073e-08	Yes	57.8261	7.29128	-1.71451
IL12B	ENSG00000113302	interleukin 12B	5	159314780	159330487	protein coding	-1	Yes	No	Mix	Yes	No	Mix	Yes	No	Mix	0.47859	0.444988	0.523569	0.318652	0.777821	0.686378	20.1804	2.94345	5.39802	Up	4.19677e-13	Yes	6.87053	1.27559	3.84356	Up	9.0098e-07	Yes	0	0	-	-	0.15469	No	7.16119	3.04067	-1.49468	Down	6.01757e-05	Yes	2.50173	1.54509	-1.45749
IL12RB2	ENSG00000081985	interleukin 12 receptor subunit beta 2	1	67307364	67398724	protein coding	1	Yes	No	Mix	Yes	No	Mix	Yes	No	Mix	6.63882	1.4436	8.1444	0.544817	8.27944	2.93376	41.5461	9.84442	2.64571	Up	1.15358e-15	Yes	10.3662	1.85991	0.642894	Up	0.192751	No	6.68144	2.2947	0.00923356	Up	0.740751	No	35.2834	2.60519	-0.23572	Down	0.611975	No	9.54411	1.73196	-0.11921
IL13RA1	ENSG00000131724	interleukin 13 receptor subunit alpha 1	X	118727133	118794535	protein coding	1	Yes	No	Down	Yes	No	Down	Yes	No	Down	157.063	21.8965	184.095	21.9403	128.818	21.8023	108.259	6.58541	-0.536858	Down	0.00504404	No	70.5367	5.54056	-1.1549	Down	2.80702e-08	Yes	58.3985	17.3315	-1.42734	Down	3.40042e-10	Yes	71.0047	11.8022	-0.608497	Down	0.0108572	No	30.9093	1.71501	-1.19033
IL15	ENSG00000164136	interleukin 15	4	141636583	141733987	protein coding	1	Yes	No	Mix	No	No	-	Yes	No	Mix	19.1297	2.37605	-	-	17.3581	3.1138	44.5367	6.51808	1.21918	Up	6.6975e-08	Yes	15.384	1.67773	-0.314379	Down	0.214238	No	11.5412	0.856099	-0.729018	Down	0.00414672	No	43.4204	2.33865	-0.0366226	Down	0.966161	No	15.321	3.112	-0.00592149
IL15RA	ENSG00000134470	interleukin 15 receptor subunit alpha	10	5943639	5978187	protein coding	-1	Yes	No	Mix	Yes	No	Mix	Yes	No	Mix	10.0979	1.90446	8.12496	1.10235	11.3431	2.36428	25.114	5.23576	1.31443	Up	3.42609e-06	Yes	13.3869	1.52999	0.406767	Up	0.384897	No	12.1018	2.64068	0.261166	Up	0.526426	No	21.626	2.77369	-0.215721	Down	0.781334	No	14.0706	2.5739	0.0718579
IL17RA	ENSG00000177663	interleukin 17 receptor A	22	17084954	17115694	protein coding	1	Yes	No	Down	No	No	-	Yes	No	Mix	412.148	59.2328	-	-	339.977	18.1059	165.741	16.7114	-1.31424	Down	8.66245e-15	Yes	385.967	26.266	-0.0946862	Down	0.732475	No	394.343	81.3197	-0.0637122	Down	0.803562	No	153.151	9.42508	-0.113971	Down	0.837282	No	286.625	17.9327	-0.429313
IL17RB	ENSG00000056736	interleukin 17 receptor B	3	53846568	53865794	protein coding	1	No	No	-	Yes	No	Mix	No	No	-	-	-	0.441748	0.154806	-	-	-	-	-	-	-	No	-	-	-	-	-	No	-	-	-	-	-	No	-	-	-	-	-	No	-	-	-
IL17RC	ENSG00000163702	interleukin 17 receptor C	3	9917074	9933630	protein coding	1	Yes	No	Down	Yes	No	Down	Yes	No	Down	11.3725	3.13363	6.20645	0.589114	4.37082	0.74375	3.11284	1.06631	-1.86925	Down	2.18345e-06	Yes	8.09345	1.06237	-0.490725	Down	0.403622	No	10.0024	1.9804	-0.185201	Down	0.997855	No	0.981054	0.277614	-1.66583	Down	0.0238812	No	3.8961	0.517576	-1.05472
IL18	ENSG00000150782	interleukin 18	11	112143253	112164096	protein coding	-1	Yes	No	Down	Yes	No	Down	Yes	No	Mix	6.05294	1.04587	10.6071	2.44779	4.17771	1.14861	0.932694	0.911977	-2.69816	Down	1.82578e-05	Yes	4.57643	1.20801	-0.403415	Down	0.516319	No	2.41284	1.01117	-1.32691	Down	0.0163384	No	0.597508	0.0968098	-0.642447	Down	0.949617	No	1.33017	1.07182	-1.78261
IL18BP	ENSG00000137496	interleukin 18 binding protein	11	71998613	72005715	protein coding	1	Yes	No	Down	Yes	No	Mix	Yes	No	Down	132.536	10.35	107.109	13.5567	113.402	1.7892	49.6537	7.32282	-1.41641	Down	1.27382e-14	Yes	116.547	13.7215	-0.185469	Down	0.40321	No	49.3384	4.75904	-1.4256	Down	6.07229e-14	Yes	34.9037	3.71245	-0.508521	Down	0.0121479	No	45.2318	4.76436	-1.36551
IL18RAP	ENSG00000115607	interleukin 18 receptor accessory protein	2	102418689	102452565	protein coding	1	No	No	-	Yes	No	Mix	No	No	-	-	-	41.6888	0.475943	-	-	-	-	-	-	-	No	-	-	-	-	-	No	-	-	-	-	-	No	-	-	-	-	-	No	-	-	-
IL1A	ENSG00000115008	interleukin 1 alpha	2	112773925	112784493	protein coding	-1	Yes	No	Mix	Yes	No	Mix	Yes	No	Mix	2.15236	0.345392	1.73138	0.81172	2.51564	0.818623	64.5679	11.1407	4.90682	Up	1.12481e-19	Yes	7.01868	1.8895	1.70528	Up	0.0028186	No	1.35117	1.05213	-0.671714	Down	0.372131	No	50.7797	9.09277	-0.346566	Down	0.417828	No	4.37409	1.5513	-0.682218
IL1B	ENSG00000125538	interleukin 1 beta	2	112829751	112836816	protein coding	-1	Yes	No	Mix	Yes	No	Mix	Yes	No	Mix	40.1869	1.66328	49.3544	9.65842	82.5387	15.465	1253.3	284.686	4.96286	Up	6.75381e-18	Yes	155.075	20.0407	1.94817	Up	3.56207e-07	Yes	65.5477	18.8742	0.705821	Up	0.111427	No	960.753	248.451	-0.383491	Down	0.530234	No	146.42	27.1218	-0.0828521
IL1R1	ENSG00000115594	interleukin 1 receptor type 1	2	102064544	102179874	protein coding	1	Yes	No	Mix	Yes	No	Mix	Yes	No	Down	29.6682	7.49421	18.9056	4.64981	17.4557	5.36011	21.6284	2.7393	-0.455993	Down	0.0403589	No	42.4761	4.35039	0.517733	Up	0.0943776	No	10.035	3.29954	-1.56388	Down	3.95474e-08	Yes	17.4138	2.43819	-0.312693	Down	0.655964	No	18.0102	0.225058	-1.23784
IL1R2	ENSG00000115590	interleukin 1 receptor type 2	2	101991960	102028544	protein coding	1	No	No	-	Yes	No	Mix	Yes	No	Mix	-	-	4.58588	0.992665	9.23406	2.87491	-	-	-	-	-	No	-	-	-	-	-	No	-	-	-	-	-	No	-	-	-	-	-	No	-	-	-
IL1RAP	ENSG00000196083	interleukin 1 receptor accessory protein	3	190514051	190659750	protein coding	1	Yes	No	Mix	No	No	-	No	No	-	23.596	5.93283	-	-	-	-	46.8217	3.44763	0.988637	Up	1.27332e-05	No	43.5822	3.93329	0.885199	Up	0.000110559	No	13.825	4.95705	-0.771259	Down	0.00278451	No	20.6082	5.83542	-1.18396	Down	3.39726e-07	Yes	11.4823	3.04946	-1.92432
IL1RL1	ENSG00000115602	interleukin 1 receptor like 1	2	102311502	102352037	protein coding	1	No	No	-	Yes	No	Mix	No	No	-	-	-	0.722059	0.220474	-	-	-	-	-	-	-	No	-	-	-	-	-	No	-	-	-	-	-	No	-	-	-	-	-	No	-	-	-
IL1RN	ENSG00000136689	interleukin 1 receptor antagonist	2	113107214	113134016	protein coding	1	Yes	No	Mix	Yes	Yes	Mix	Yes	No	Mix	12.0446	2.58053	3.60295	0.408777	13.7366	1.29008	108.972	16.1367	3.17749	Up	1.50602e-11	Yes	655.97	53.0121	5.76717	Up	1.09619e-19	Yes	13.6755	4.36403	0.183211	Up	0.77727	No	55.235	25.3534	-0.980297	Down	0.00391314	No	561.258	112.994	-0.224966
IL23A	ENSG00000110944	interleukin 23 subunit alpha	12	56334174	56340410	protein coding	1	No	No	-	No	No	-	Yes	No	Mix	-	-	-	-	4.13634	0.56247	-	-	-	-	-	No	-	-	-	-	-	No	-	-	-	-	-	No	-	-	-	-	-	No	-	-	-
IL2RA	ENSG00000134460	interleukin 2 receptor subunit alpha	10	6010689	6062370	protein coding	-1	Yes	No	Mix	Yes	No	Mix	Yes	No	Up	8.42193	3.45688	7.43926	1.11015	7.9022	1.69152	29.3151	7.83519	1.79942	Up	2.46071e-10	Yes	16.3452	2.64864	0.956648	Up	0.000221128	No	7.89647	1.46415	-0.0929424	Down	0.970255	No	29.443	1.02934	0.00628298	Up	0.984004	No	15.0876	0.745428	-0.115508
IL3RA	ENSG00000185291	interleukin 3 receptor subunit alpha	X	1336616	1382689	protein coding	1	Yes	No	Mix	Yes	No	Mix	Yes	No	Mix	4.44384	1.74169	3.25107	0.848261	8.01451	0.188831	62.948	15.1182	3.82428	Up	1.1535e-21	Yes	48.34	3.77717	3.44334	Up	3.50149e-19	Yes	2.64053	1.04889	-0.75098	Down	0.0681365	No	44.8404	6.01656	-0.489362	Down	0.0251044	No	17.4819	1.93184	-1.46735
IL4I1	ENSG00000104951	interleukin 4 induced 1	19	49889654	49929539	protein coding	-1	Yes	No	Down	Yes	No	Down	Yes	No	Down	59.7859	25.4487	40.2234	6.03678	51.6334	6.306	23.8355	4.44769	-1.3267	Down	7.31986e-05	Yes	36.1708	10.3037	-0.72498	Down	0.0747565	No	43.0944	16.5941	-0.472305	Down	0.361846	No	13.2142	2.15791	-0.851026	Down	0.0711711	No	19.7492	2.48201	-0.873032
IL6	ENSG00000136244	interleukin 6	7	22725884	22732002	protein coding	1	No	No	-	Yes	No	Mix	Yes	No	Mix	-	-	0.195919	0.1707	1.02978	1.04588	-	-	-	-	-	No	-	-	-	-	-	No	-	-	-	-	-	No	-	-	-	-	-	No	-	-	-
IL9R	ENSG00000124334	interleukin 9 receptor	X	155997581	156010817	protein coding	1	No	No	-	Yes	No	Up	Yes	No	Up	-	-	6.06261	0.864371	13.0238	0.874407	-	-	-	-	-	No	-	-	-	-	-	No	-	-	-	-	-	No	-	-	-	-	-	No	-	-	-
IMPA2	ENSG00000141401	inositol monophosphatase 2	18	11981025	12030877	protein coding	1	No	No	-	Yes	No	Mix	No	No	-	-	-	6.31323	1.47447	-	-	-	-	-	-	-	No	-	-	-	-	-	No	-	-	-	-	-	No	-	-	-	-	-	No	-	-	-
IMPDH1	ENSG00000106348	inosine monophosphate dehydrogenase 1	7	128392277	128410252	protein coding	-1	Yes	No	Down	Yes	No	Mix	Yes	No	Down	96.4113	20.1479	61.2247	3.48325	81.5329	12.9304	42.4036	7.48511	-1.18502	Down	8.24717e-08	Yes	55.5633	5.90541	-0.795069	Down	0.000277118	No	77.2406	26.8826	-0.319843	Down	0.307333	No	37.3036	3.44426	-0.184872	Down	0.835367	No	46.9854	0.487138	-0.241921
INAFM2	ENSG00000259330	InaF motif containing 2	15	40323692	40326715	protein coding	1	Yes	No	Mix	No	No	-	No	No	-	27.7677	8.73838	-	-	-	-	11.3112	3.28995	-1.29566	Down	5.19728e-07	Yes	23.8478	2.04211	-0.219553	Down	0.820866	No	21.5439	3.93009	-0.36613	Down	0.502771	No	11.4936	1.37431	0.0230722	Up	0.994306	No	19.1465	2.36003	-0.316775
INF2	ENSG00000203485	inverted formin 2	14	104681146	104722535	protein coding	1	Yes	No	Down	No	No	-	No	No	-	133.258	30.6237	-	-	-	-	62.4887	1.64862	-1.09255	Down	8.38934e-08	Yes	118.512	12.8759	-0.169183	Down	0.708707	No	112.854	35.7729	-0.239765	Down	0.435995	No	59.2352	6.1412	-0.077141	Down	0.944377	No	78.812	3.74927	-0.588546
INHBA	ENSG00000122641	inhibin subunit beta A	7	41667168	41705834	protein coding	-1	Yes	No	Mix	Yes	Yes	Mix	Yes	No	Mix	5.52626	2.70757	5.49175	2.4787	18.2356	3.36829	345.359	35.6873	5.96565	Up	4.8907e-29	Yes	229.999	10.7278	5.37918	Up	9.64794e-27	Yes	2.90347	0.361311	-0.928528	Down	0.0618963	No	190.211	28.0789	-0.860493	Down	3.69693e-06	No	227.174	30.6591	-0.0178304
INSR	ENSG00000171105	insulin receptor	19	7112255	7294414	protein coding	-1	No	No	-	Yes	No	Mix	No	No	-	-	-	19.8852	1.58842	-	-	-	-	-	-	-	No	-	-	-	-	-	No	-	-	-	-	-	No	-	-	-	-	-	No	-	-	-
IPMK	ENSG00000151151	inositol polyphosphate multikinase	10	58191517	58267894	protein coding	-1	No	No	-	Yes	No	Down	No	No	-	-	-	55.5499	3.84553	-	-	-	-	-	-	-	No	-	-	-	-	-	No	-	-	-	-	-	No	-	-	-	-	-	No	-	-	-
IQSEC2	ENSG00000124313	IQ motif and Sec7 domain ArfGEF 2	X	53225828	53321350	protein coding	-1	No	No	-	Yes	No	Down	Yes	No	Mix	-	-	16.047	0.994626	23.454	2.34324	-	-	-	-	-	No	-	-	-	-	-	No	-	-	-	-	-	No	-	-	-	-	-	No	-	-	-
IRAK2	ENSG00000134070	interleukin 1 receptor associated kinase 2	3	10164919	10243745	protein coding	1	No	No	-	No	No	-	Yes	No	Mix	-	-	-	-	30.0494	0.801312	-	-	-	-	-	No	-	-	-	-	-	No	-	-	-	-	-	No	-	-	-	-	-	No	-	-	-
IRAK3	ENSG00000090376	interleukin 1 receptor associated kinase 3	12	66189195	66254622	protein coding	1	Yes	No	Mix	Yes	No	Mix	Yes	No	Mix	158.969	36.5795	235.076	38.024	154.686	6.32307	41.6527	6.67082	-1.93226	Down	6.44765e-12	Yes	88.031	18.1897	-0.852661	Down	0.000110509	No	81.7773	24.1449	-0.958972	Down	2.80956e-05	No	45.4652	5.29358	0.126351	Up	0.908155	No	58.8086	2.89907	-0.581986
IRF1	ENSG00000125347	interferon regulatory factor 1	5	132481609	132490777	protein coding	-1	No	No	-	Yes	No	Mix	Yes	No	Mix	-	-	475.376	35.0445	528.839	26.4249	-	-	-	-	-	No	-	-	-	-	-	No	-	-	-	-	-	No	-	-	-	-	-	No	-	-	-
IRF1-AS1	ENSG00000197536	IRF1 antisense RNA 1	5	132410636	132488702	lncRNA	1	No	No	-	No	No	-	Yes	No	Mix	-	-	-	-	124.798	16.8966	-	-	-	-	-	No	-	-	-	-	-	No	-	-	-	-	-	No	-	-	-	-	-	No	-	-	-
IRF4	ENSG00000137265	interferon regulatory factor 4	6	391752	411443	protein coding	1	Yes	No	Mix	Yes	No	Mix	Yes	No	Mix	43.9011	6.29669	45.0063	3.82409	54.8933	3.00488	155.463	6.24799	1.82424	Up	9.84177e-22	Yes	106.301	4.64678	1.27582	Up	1.31206e-15	Yes	38.8623	1.76552	-0.175887	Down	0.655196	No	127.379	15.1428	-0.287441	Down	0.0621487	No	77.9304	7.43819	-0.447894
IRF5	ENSG00000128604	interferon regulatory factor 5	7	128937457	128950038	protein coding	1	No	No	-	Yes	No	Mix	No	No	-	-	-	53.5473	3.6703	-	-	-	-	-	-	-	No	-	-	-	-	-	No	-	-	-	-	-	No	-	-	-	-	-	No	-	-	-
IRF7	ENSG00000185507	interferon regulatory factor 7	11	612553	615983	protein coding	-1	Yes	No	Mix	No	No	-	Yes	No	Mix	56.0289	4.37873	-	-	48.4325	0.183625	118.335	4.08809	1.07864	Up	5.28353e-08	Yes	61.4578	2.95202	0.133426	Up	0.66644	No	60.9961	23.4834	0.122547	Up	0.487522	No	110.254	8.32355	-0.102046	Down	0.894723	No	59.7708	5.79206	-0.0401563
IRF8	ENSG00000140968	interferon regulatory factor 8	16	85899162	85922606	protein coding	1	No	No	-	No	No	-	Yes	No	Mix	-	-	-	-	47.439	2.00352	-	-	-	-	-	No	-	-	-	-	-	No	-	-	-	-	-	No	-	-	-	-	-	No	-	-	-
IRF9	ENSG00000213928	interferon regulatory factor 9	14	24161265	24166565	protein coding	1	Yes	No	Mix	Yes	No	Mix	Yes	No	Mix	25.6948	2.51609	23.3915	3.26724	21.1489	2.64314	53.2173	9.41984	1.05042	Up	7.34066e-08	Yes	31.8989	3.40431	0.312035	Up	0.312081	No	21.9056	1.91922	-0.230172	Down	0.226781	No	52.1626	1.45734	-0.0288795	Down	0.973885	No	36.6659	1.70977	0.200932
IRS1	ENSG00000169047	insulin receptor substrate 1	2	226731317	226799759	protein coding	-1	No	No	-	No	No	-	Yes	No	Mix	-	-	-	-	5.42427	0.557864	-	-	-	-	-	No	-	-	-	-	-	No	-	-	-	-	-	No	-	-	-	-	-	No	-	-	-
ISG15	ENSG00000187608	ISG15 ubiquitin like modifier	1	1001138	1014540	protein coding	1	No	No	-	No	No	-	Yes	No	Mix	-	-	-	-	6.27025	1.53997	-	-	-	-	-	No	-	-	-	-	-	No	-	-	-	-	-	No	-	-	-	-	-	No	-	-	-
ISG20	ENSG00000172183	interferon stimulated exonuclease gene 20	15	88636153	88656483	protein coding	1	No	No	-	No	No	-	Yes	No	Mix	-	-	-	-	71.0784	10.1323	-	-	-	-	-	No	-	-	-	-	-	No	-	-	-	-	-	No	-	-	-	-	-	No	-	-	-
ITGA1	ENSG00000213949	integrin subunit alpha 1	5	52787916	52959209	protein coding	1	Yes	No	Up	No	No	-	Yes	No	Mix	44.8231	8.31787	-	-	50.714	4.56881	144.368	11.2115	1.68744	Up	4.50785e-15	Yes	76.6348	6.78968	0.773759	Up	8.68613e-05	No	55.2562	14.4378	0.301896	Up	0.354578	No	159.667	16.9819	0.14531	Up	0.788663	No	105.713	5.81481	0.464075
ITGA2B	ENSG00000005961	integrin subunit alpha 2b	17	44372180	44389649	protein coding	-1	Yes	No	Mix	Yes	No	Mix	No	No	-	1.85977	1.46186	0.585569	0.0376128	-	-	6.51605	0.512522	1.80887	Up	0.000122315	Yes	2.84089	0.554348	0.611219	Up	0.252299	No	1.50446	1.72011	-0.305881	Down	0.717132	No	6.27766	0.945839	-0.0537714	Down	0.986416	No	3.84972	0.773021	0.438409
ITGA7	ENSG00000135424	integrin subunit alpha 7	12	55684568	55716043	protein coding	-1	Yes	No	Mix	No	No	-	No	No	-	1.97064	0.62112	-	-	-	-	6.15231	1.16266	1.64246	Up	0.00747524	No	11.7554	1.32117	2.57659	Up	1.76362e-06	Yes	2.21423	1.77882	0.168135	Up	0.638736	No	1.65456	0.335391	-1.89468	Down	0.00485757	No	3.55209	1.24191	-1.72659
ITGAE	ENSG00000083457	integrin subunit alpha E	17	3714628	3801188	protein coding	-1	Yes	No	Up	Yes	No	Up	No	No	-	24.2094	1.90716	18.1721	1.72919	-	-	45.7308	5.81225	0.917602	Up	7.86913e-07	No	38.5051	3.38431	0.669487	Up	0.000394078	No	52.0366	6.64861	1.10396	Up	1.87763e-08	Yes	53.6261	5.63156	0.229769	Up	0.530584	No	60.5171	7.43152	0.652291
ITGAM	ENSG00000169896	integrin subunit alpha M	16	31259967	31332892	protein coding	1	Yes	No	Mix	Yes	No	Mix	No	No	-	141.407	30.3107	74.0062	2.60101	-	-	163.218	19.3066	0.206951	Up	0.362346	No	305.002	8.55857	1.10897	Up	1.13312e-07	Yes	184.212	57.6243	0.381521	Up	0.0595912	No	78.6003	17.0083	-1.05419	Down	5.36098e-06	Yes	247.016	11.7991	-0.304215
ITGAV	ENSG00000138448	integrin subunit alpha V	2	186590056	186680901	protein coding	1	No	No	-	Yes	No	Mix	No	No	-	-	-	82.0443	3.69575	-	-	-	-	-	-	-	No	-	-	-	-	-	No	-	-	-	-	-	No	-	-	-	-	-	No	-	-	-
ITGAX	ENSG00000140678	integrin subunit alpha X	16	31355134	31382999	protein coding	1	Yes	No	Mix	Yes	No	Mix	Yes	No	Down	656.909	60.8052	354.341	17.2245	802.257	39.4546	808.707	148.421	0.299923	Up	0.212807	No	1336.05	115.339	1.02421	Up	1.84185e-06	Yes	350.49	72.3708	-0.906323	Down	5.75253e-05	No	331.48	70.0932	-1.2867	Down	8.30368e-08	Yes	568.634	57.7671	-1.23241
ITGB2	ENSG00000160255	integrin subunit beta 2	21	44885953	44931989	protein coding	-1	Yes	No	Mix	Yes	No	Down	Yes	No	Down	1447.27	343.914	778.228	38.5189	1452.58	74.1871	746.449	107.137	-0.955214	Down	3.09873e-06	No	1633.51	152.284	0.174642	Up	0.555937	No	1379.6	481.496	-0.0690783	Down	0.836296	No	368.137	54.8476	-1.0198	Down	6.19336e-06	Yes	820.284	49.3895	-0.993777
ITGB2-AS1	ENSG00000227039	ITGB2 antisense RNA 1	21	44921051	44929678	lncRNA	1	Yes	No	Down	Yes	No	Down	Yes	No	Down	30.6279	4.5275	22.1133	1.83417	29.0317	3.95903	14.5493	3.58393	-1.07389	Down	7.44664e-05	Yes	17.7443	3.70091	-0.787488	Down	0.00423756	No	16.3291	5.22211	-0.907398	Down	0.00340098	No	9.26878	2.35093	-0.650502	Down	0.15386	No	9.3136	1.01907	-0.929949
ITGB3	ENSG00000259207	integrin subunit beta 3	17	47253827	47313743	protein coding	1	Yes	No	Mix	Yes	No	Mix	No	No	-	0.771869	0.899491	0.0979597	0.0853499	-	-	15.0949	3.91992	4.28956	Up	1.93327e-11	Yes	12.2998	1.11682	3.99413	Up	2.04371e-10	Yes	0.193199	0.33463	-1.99827	Down	0.595207	No	5.36138	1.80335	-1.49338	Down	0.000281737	Yes	8.72907	2.2528	-0.494734
ITGB5	ENSG00000082781	integrin subunit beta 5	3	124761948	124901418	protein coding	-1	Yes	No	Mix	Yes	No	Mix	No	No	-	15.6389	3.99882	8.75788	0.846299	-	-	1.03359	0.873598	-3.9194	Down	2.08331e-11	Yes	5.86561	0.97312	-1.41479	Down	0.000484798	Yes	7.79644	1.54657	-1.00425	Down	0.0265729	No	1.66119	0.53849	0.684549	Up	0.703235	No	3.04176	0.254075	-0.947376
ITGB8	ENSG00000105855	integrin subunit beta 8	7	20330702	20415754	protein coding	1	Yes	No	Up	Yes	Yes	Up	Yes	No	Up	0.686657	0.651932	1.98202	1.446	2.28116	1.91662	89.0619	15.0697	7.01908	Up	8.67935e-16	Yes	36.222	4.51374	5.72113	Up	2.48797e-11	Yes	15.7432	7.00895	4.519	Up	2.9573e-06	Yes	121.777	5.88745	0.451361	Up	0.325457	No	106.254	10.1105	1.55258
ITIH1	ENSG00000055957	inter-alpha-trypsin inhibitor heavy chain 1	3	52777595	52792068	protein coding	1	Yes	No	Mix	No	No	-	No	No	-	1.14608	0.701452	-	-	-	-	11.8005	4.97189	3.36407	Up	2.20211e-08	Yes	2.54584	1.01422	1.15143	Up	0.240011	No	0.431566	0.379839	-1.40906	Down	0.345249	No	10.9501	0.339098	-0.107906	Down	0.978556	No	2.16972	0.287735	-0.23063
ITPR2	ENSG00000123104	inositol 1,4,5-trisphosphate receptor type 2	12	26335352	26833194	protein coding	-1	Yes	No	Mix	Yes	No	Down	No	No	-	466.771	74.7146	650.274	57.3321	-	-	255.471	6.43977	-0.869557	Down	3.96385e-11	No	212.157	8.41019	-1.13758	Down	6.0143e-15	Yes	360.843	62.9915	-0.371345	Down	0.00281422	No	263.682	8.81157	0.0456399	Up	0.945652	No	235.735	7.10051	0.152033
ITPRIPL2	ENSG00000205730	ITPRIP like 2	16	19113932	19121629	protein coding	1	No	No	-	Yes	No	Down	Yes	No	Down	-	-	62.7286	5.74844	52.2025	4.03777	-	-	-	-	-	No	-	-	-	-	-	No	-	-	-	-	-	No	-	-	-	-	-	No	-	-	-
ITSN1	ENSG00000205726	intersectin 1	21	33642400	33899861	protein coding	1	No	No	-	Yes	No	Mix	No	No	-	-	-	13.7334	0.946227	-	-	-	-	-	-	-	No	-	-	-	-	-	No	-	-	-	-	-	No	-	-	-	-	-	No	-	-	-
JADE3	ENSG00000102221	jade family PHD finger 3	X	46912276	47061242	protein coding	1	Yes	No	Mix	No	No	-	No	No	-	3.25943	0.554032	-	-	-	-	9.53426	2.02342	1.5485	Up	6.84192e-05	Yes	5.89956	0.68739	0.855986	Up	0.0897309	No	4.13682	1.54404	0.343902	Up	0.814392	No	8.34688	0.274569	-0.191885	Down	0.858675	No	5.73573	1.64676	-0.0406308
JAG1	ENSG00000101384	jagged canonical Notch ligand 1	20	10637684	10673999	protein coding	-1	No	No	-	No	No	-	Yes	No	Mix	-	-	-	-	2.80082	0.587766	-	-	-	-	-	No	-	-	-	-	-	No	-	-	-	-	-	No	-	-	-	-	-	No	-	-	-
JAK2	ENSG00000096968	Janus kinase 2	9	4984390	5129948	protein coding	1	No	No	-	Yes	No	Down	No	No	-	-	-	166.143	20.5781	-	-	-	-	-	-	-	No	-	-	-	-	-	No	-	-	-	-	-	No	-	-	-	-	-	No	-	-	-
JAKMIP2	ENSG00000176049	janus kinase and microtubule interacting protein 2	5	147585438	147782775	protein coding	-1	Yes	No	Mix	No	No	-	Yes	No	Mix	22.5593	3.28386	-	-	20.6912	1.23849	18.6454	1.23951	-0.274903	Down	0.212055	No	67.7728	2.03198	1.58698	Up	5.43188e-16	Yes	24.9734	1.37972	0.146665	Up	0.542149	No	19.2608	1.10604	0.0468433	Up	0.965579	No	41.4108	6.0861	-0.710699
JCHAIN	ENSG00000132465	joining chain of multimeric IgA and IgM	4	70655541	70681817	protein coding	-1	Yes	No	Mix	No	No	-	No	No	-	36.5314	12.2502	-	-	-	-	78.1222	10.8463	1.0966	Up	3.64032e-06	Yes	65.5528	3.22218	0.84352	Up	0.000983457	No	31.0184	5.65729	-0.236012	Down	0.177113	No	84.9618	4.33976	0.121082	Up	0.894723	No	74.2548	2.84984	0.179828
JDP2	ENSG00000140044	Jun dimerization protein 2	14	75427716	75474111	protein coding	1	Yes	No	Down	Yes	No	Down	Yes	No	Down	20.08	10.0422	13.041	1.1898	14.7191	1.69913	3.95002	1.43456	-2.34583	Down	2.69624e-08	Yes	7.70734	2.44051	-1.38145	Down	0.000411218	Yes	16.9563	2.43516	-0.243935	Down	0.956835	No	2.15694	0.394133	-0.872873	Down	0.467364	No	3.79361	0.202031	-1.02266
JUP	ENSG00000173801	junction plakoglobin	17	41754604	41786931	protein coding	-1	Yes	No	Down	Yes	No	Down	Yes	No	Down	30.4866	6.50222	19.0703	2.50466	25.0891	1.40423	7.9465	0.733124	-1.93978	Down	4.82623e-09	Yes	15.1023	3.78025	-1.01341	Down	0.000450079	Yes	12.2757	4.26441	-1.31237	Down	5.59693e-05	Yes	7.84565	1.72003	-0.0184264	Down	0.991402	No	6.94672	2.39245	-1.12037
KANK2	ENSG00000197256	KN motif and ankyrin repeat domains 2	19	11164267	11197791	protein coding	-1	No	No	-	Yes	No	Mix	No	No	-	-	-	3.05662	0.347737	-	-	-	-	-	-	-	No	-	-	-	-	-	No	-	-	-	-	-	No	-	-	-	-	-	No	-	-	-
KCNC3	ENSG00000131398	potassium voltage-gated channel subfamily C member 3	19	50311937	50333515	protein coding	-1	No	No	-	No	No	-	Yes	No	Down	-	-	-	-	31.4755	5.71214	-	-	-	-	-	No	-	-	-	-	-	No	-	-	-	-	-	No	-	-	-	-	-	No	-	-	-
KCNE1	ENSG00000180509	potassium voltage-gated channel subfamily E regulatory subunit 1	21	34446688	34512210	protein coding	-1	Yes	No	Mix	No	No	-	No	No	-	2.77245	1.36131	-	-	-	-	0.976977	0.322148	-1.50477	Down	0.0983619	No	7.47122	0.570735	1.43018	Up	0.000895878	Yes	2.0443	0.716348	-0.439557	Down	0.819659	No	1.03091	0.371665	0.07752	Up	0.988024	No	3.44668	0.840939	-1.11613
KCNE3	ENSG00000175538	potassium voltage-gated channel subfamily E regulatory subunit 3	11	74454841	74467729	protein coding	-1	Yes	No	Mix	Yes	No	Down	Yes	No	Mix	30.6899	2.39935	21.5832	2.86812	17.6258	2.12257	9.04768	0.888154	-1.76214	Down	2.02655e-08	Yes	34.0977	3.69886	0.151913	Up	0.673714	No	18.7427	3.73702	-0.711433	Down	0.0224046	No	4.5619	1.08363	-0.987913	Down	0.049349	No	12.5818	4.09382	-1.43833
KCNF1	ENSG00000162975	potassium voltage-gated channel modifier subfamily F member 1	2	10911934	10914225	protein coding	1	Yes	No	Mix	Yes	No	Mix	Yes	No	Down	8.04033	3.46197	2.1515	0.483219	5.18979	1.63869	7.63938	1.25423	-0.0738007	Down	0.931494	No	45.1083	5.3371	2.48807	Up	5.70111e-13	Yes	2.4088	0.964417	-1.73894	Down	0.0055839	No	2.12202	1.63984	-1.84802	Down	0.000293731	Yes	9.32723	1.84415	-2.27387
KCNH3	ENSG00000135519	potassium voltage-gated channel subfamily H member 3	12	49539030	49558337	protein coding	1	No	No	-	No	No	-	Yes	No	Down	-	-	-	-	8.499	2.24705	-	-	-	-	-	No	-	-	-	-	-	No	-	-	-	-	-	No	-	-	-	-	-	No	-	-	-
KCNJ2	ENSG00000123700	potassium inwardly rectifying channel subfamily J member 2	17	70168673	70180044	protein coding	1	Yes	No	Down	Yes	Yes	Down	Yes	No	Mix	28.2189	5.43119	34.7589	5.68153	24.1578	2.7659	17.1138	2.6747	-0.721504	Down	0.00268566	No	5.41047	0.745487	-2.38284	Down	4.98456e-13	Yes	6.57721	2.01481	-2.10112	Down	4.5814e-11	Yes	10.4192	4.19151	-0.71592	Down	0.0365384	No	1.06514	0.348561	-2.3447
KCNK12	ENSG00000184261	potassium two pore domain channel subfamily K member 12	2	47509290	47570985	protein coding	-1	No	No	-	Yes	No	Up	No	No	-	-	-	0.293879	0.25605	-	-	-	-	-	-	-	No	-	-	-	-	-	No	-	-	-	-	-	No	-	-	-	-	-	No	-	-	-
KCNK13	ENSG00000152315	potassium two pore domain channel subfamily K member 13	14	90061994	90185853	protein coding	1	Yes	No	Mix	No	No	-	No	No	-	2.21482	1.92563	-	-	-	-	6.48832	0.680901	1.55066	Up	0.000159939	Yes	5.42227	1.05455	1.29171	Up	0.00139779	No	5.84676	0.88046	1.40045	Up	0.000833089	Yes	2.8854	0.911174	-1.16908	Down	0.0316899	No	3.74824	1.48105	-0.532683
KCNMA1	ENSG00000156113	potassium calcium-activated channel subfamily M alpha 1	10	76869601	77638369	protein coding	-1	Yes	No	Down	Yes	No	Down	No	No	-	14.5341	0.632364	19.4361	3.96988	-	-	2.03496	1.01455	-2.83636	Down	7.13176e-08	Yes	1.19458	1.30615	-3.60486	Down	1.4184e-09	Yes	1.00025	0.0627334	-3.86101	Down	3.67315e-09	Yes	1.05081	0.467349	-0.953508	Down	0.75742	No	0.649351	0.0862627	-0.879438
KCNMB1	ENSG00000145936	potassium calcium-activated channel subfamily M regulatory beta subunit 1	5	170374671	170389634	protein coding	-1	No	No	-	Yes	No	Down	No	No	-	-	-	2.93262	0.84772	-	-	-	-	-	-	-	No	-	-	-	-	-	No	-	-	-	-	-	No	-	-	-	-	-	No	-	-	-
KCNN4	ENSG00000104783	potassium calcium-activated channel subfamily N member 4	19	43766533	43781257	protein coding	-1	Yes	No	Mix	Yes	No	Mix	No	No	-	50.0155	14.9886	26.6544	1.74723	-	-	80.3728	6.989	0.684333	Up	0.0001849	No	139.929	15.1536	1.48425	Up	4.77512e-12	Yes	74.463	24.543	0.57415	Up	0.0015873	No	52.5203	3.11411	-0.613834	Down	0.00863949	No	87.6959	2.5274	-0.674117
KCNQ1	ENSG00000053918	potassium voltage-gated channel subfamily Q member 1	11	2444684	2849105	protein coding	1	Yes	No	Mix	No	No	-	No	No	-	26.2953	8.24941	-	-	-	-	10.7189	2.72584	-1.29465	Down	5.02699e-05	Yes	13.2188	4.51877	-0.992213	Down	0.00482775	No	23.8321	6.13178	-0.141898	Down	0.935275	No	9.72551	0.98856	-0.140312	Down	0.95542	No	13.3268	1.45311	0.0117425
KCP	ENSG00000135253	kielin cysteine rich BMP regulator	7	128862451	128910719	protein coding	-1	Yes	No	Up	Yes	No	Up	Yes	No	Up	0.921756	0.204715	1.1337	0.569744	1.17702	0.463242	1.61794	0.306635	0.811702	Up	0.437564	No	8.63324	0.846877	3.22744	Up	1.19495e-08	Yes	14.0532	3.15453	3.93037	Up	7.29182e-12	Yes	2.50887	0.90001	0.632877	Up	0.65785	No	25.153	0.853155	1.54276
KCTD12	ENSG00000178695	potassium channel tetramerization domain containing 12	13	76880175	76886405	protein coding	-1	Yes	No	Mix	Yes	No	Mix	Yes	No	Mix	181.3	29.7072	260.502	27.2157	109.465	2.51468	27.9067	3.93754	-2.69969	Down	1.08813e-15	Yes	44.4445	9.70822	-2.0283	Down	9.84663e-13	Yes	306.656	60.5121	0.758245	Up	0.00125056	No	23.5799	3.60997	-0.243053	Down	0.789823	No	38.3759	7.25	-0.211803
KCTD15	ENSG00000153885	potassium channel tetramerization domain containing 15	19	33795933	33815763	protein coding	1	Yes	No	Mix	Yes	No	Mix	Yes	No	Mix	8.76722	0.783716	6.17711	0.318092	8.3298	0.551823	3.19249	0.958209	-1.45744	Down	8.15882e-05	Yes	5.7796	1.25455	-0.601149	Down	0.138138	No	6.99901	2.15994	-0.324968	Down	0.624908	No	4.04382	0.264092	0.341039	Up	0.826059	No	5.71498	1.16782	-0.0162203
KCTD3	ENSG00000136636	potassium channel tetramerization domain containing 3	1	215567304	215621807	protein coding	1	No	No	-	Yes	No	Down	No	No	-	-	-	8.87559	1.67989	-	-	-	-	-	-	-	No	-	-	-	-	-	No	-	-	-	-	-	No	-	-	-	-	-	No	-	-	-
KIAA0930	ENSG00000100364	KIAA0930	22	45190338	45240769	protein coding	-1	Yes	No	Mix	Yes	No	Mix	Yes	No	Down	356.391	66.9074	208.318	16.4284	179.989	5.44862	117.234	19.5613	-1.60408	Down	4.95914e-14	Yes	473.319	34.4751	0.409351	Up	0.0175771	No	322.239	109.921	-0.145327	Down	0.589685	No	82.121	1.64837	-0.513562	Down	0.0267665	No	339.598	26.1295	-0.478982
KIAA1522	ENSG00000162522	KIAA1522	1	32741830	32774970	protein coding	1	Yes	No	Mix	No	No	-	No	No	-	4.06483	1.10775	-	-	-	-	14.9705	2.4452	1.88085	Up	1.96536e-07	Yes	27.474	0.60596	2.7568	Up	1.89497e-13	Yes	4.51192	1.45344	0.150546	Up	0.804691	No	5.53517	1.44041	-1.43542	Down	1.8563e-05	Yes	10.8376	3.23258	-1.34202
KIAA1671	ENSG00000197077	KIAA1671	22	24952730	25197448	protein coding	1	No	No	-	Yes	No	Up	No	No	-	-	-	48.1007	2.07929	-	-	-	-	-	-	-	No	-	-	-	-	-	No	-	-	-	-	-	No	-	-	-	-	-	No	-	-	-
KIF13A	ENSG00000137177	kinesin family member 13A	6	17759183	17987635	protein coding	-1	No	No	-	Yes	No	Mix	No	No	-	-	-	50.9226	5.48064	-	-	-	-	-	-	-	No	-	-	-	-	-	No	-	-	-	-	-	No	-	-	-	-	-	No	-	-	-
KIF1C-AS1	ENSG00000227495	KIF1C antisense RNA 1	17	5019214	5020093	lncRNA	-1	No	No	-	Yes	No	Up	No	No	-	-	-	0.6241	0.28501	-	-	-	-	-	-	-	No	-	-	-	-	-	No	-	-	-	-	-	No	-	-	-	-	-	No	-	-	-
KIFC3	ENSG00000140859	kinesin family member C3	16	57758217	57863053	protein coding	-1	No	No	-	Yes	No	Mix	No	No	-	-	-	53.1478	3.28701	-	-	-	-	-	-	-	No	-	-	-	-	-	No	-	-	-	-	-	No	-	-	-	-	-	No	-	-	-
KIR2DS4	ENSG00000221957	killer cell immunoglobulin like receptor, two Ig domains and short cytoplasmic tail 4	19	54832676	54848569	polymorphic pseudogene	1	No	No	-	Yes	No	Mix	No	No	-	-	-	4.73962	1.33309	-	-	-	-	-	-	-	No	-	-	-	-	-	No	-	-	-	-	-	No	-	-	-	-	-	No	-	-	-
KLF10	ENSG00000155090	Kruppel like factor 10	8	102648784	102655725	protein coding	-1	Yes	No	Mix	Yes	No	Mix	Yes	No	Up	12.1507	3.88868	14.3413	0.374307	15.1293	2.43764	31.9939	5.32358	1.39676	Up	4.16738e-07	Yes	32.2048	0.865578	1.40623	Up	1.9617e-07	Yes	11.3756	0.526536	-0.095102	Down	0.445939	No	33.6384	1.55374	0.0723127	Up	0.919051	No	30.5621	8.6683	-0.0755289
KLF11	ENSG00000172059	Kruppel like factor 11	2	10042849	10054836	protein coding	1	Yes	No	Down	Yes	No	Down	Yes	No	Down	42.3049	8.85611	44.6897	1.92588	35.8492	1.52204	20.4088	3.15394	-1.05163	Down	1.35872e-09	Yes	31.1134	0.994748	-0.443289	Down	0.00227033	No	31.6972	0.211512	-0.416467	Down	0.00715578	No	18.296	0.578964	-0.157663	Down	0.87819	No	24.7716	1.05981	-0.328847
KLF2	ENSG00000127528	Kruppel like factor 2	19	16324826	16328685	protein coding	1	Yes	No	Mix	No	No	-	No	No	-	235.943	47.6893	-	-	-	-	116.457	5.52206	-1.01865	Down	1.81293e-09	Yes	186.49	10.1006	-0.339347	Down	0.0659217	No	247.297	12.3223	0.0678043	Up	0.676978	No	110.974	7.06571	-0.0695718	Down	0.935069	No	165.024	21.7843	-0.176423
KLF3-AS1	ENSG00000231160	KLF3 antisense RNA 1	4	38602438	38664914	lncRNA	-1	Yes	No	Mix	Yes	No	Mix	Yes	No	Mix	24.9087	3.2083	21.3656	2.49067	19.4585	3.18849	11.8529	3.47949	-1.07141	Down	0.000138866	Yes	14.0871	1.03213	-0.822279	Down	0.00261502	No	27.8099	6.87011	0.158948	Up	0.441615	No	9.39448	1.36283	-0.335358	Down	0.689878	No	15.6008	2.42458	0.147253
KLF4	ENSG00000136826	Kruppel like factor 4	9	107484852	107490482	protein coding	-1	Yes	No	Down	Yes	No	Down	Yes	No	Mix	15.078	0.509664	13.7844	2.19367	11.5281	2.14112	9.2971	0.620461	-0.697594	Down	0.0209294	No	12.7523	1.31549	-0.241686	Down	0.556936	No	9.95871	0.956581	-0.598416	Down	0.0480494	No	5.54792	0.734389	-0.744833	Down	0.0683544	No	6.11688	2.32273	-1.05989
KLF7	ENSG00000118263	Kruppel like factor 7	2	207074137	207167267	protein coding	-1	No	No	-	No	No	-	Yes	No	Mix	-	-	-	-	72.2905	1.84342	-	-	-	-	-	No	-	-	-	-	-	No	-	-	-	-	-	No	-	-	-	-	-	No	-	-	-
KLHDC7B	ENSG00000130487	kelch domain containing 7B	22	50545899	50551023	protein coding	1	Yes	No	Mix	Yes	No	Mix	Yes	No	Mix	5.46808	2.87675	4.55318	2.01498	5.28014	0.318292	16.1661	4.58397	1.56387	Up	4.10649e-05	Yes	6.2625	1.89499	0.195704	Up	0.906419	No	6.86067	0.422835	0.327315	Up	0.721972	No	13.4777	0.758825	-0.262398	Down	0.799121	No	8.48187	1.12053	0.437643
KLHDC8B	ENSG00000185909	kelch domain containing 8B	3	49171598	49176486	protein coding	1	Yes	No	Mix	Yes	No	Mix	No	No	-	2.3683	1.11324	1.27058	0.318076	-	-	1.26959	1.16692	-0.899484	Down	0.782228	No	1.27681	0.59006	-0.891308	Down	0.738685	No	33.0066	9.65479	3.80083	Up	5.44214e-14	Yes	1.78628	0.524419	0.492588	Up	0.939328	No	5.74355	0.735615	2.1694
KMO	ENSG00000117009	kynurenine 3-monooxygenase	1	241532134	241595642	protein coding	1	Yes	No	Down	Yes	No	Down	Yes	No	Down	40.5464	9.20801	55.5873	4.48289	45.8187	4.36839	24.7025	5.68523	-0.714914	Down	0.000517206	No	37.9481	3.38832	-0.0955436	Down	0.636751	No	20.6618	5.4333	-0.972605	Down	8.63661e-06	No	11.7104	1.85331	-1.07686	Down	0.000126497	Yes	12.2165	2.32479	-1.6352
KREMEN1	ENSG00000183762	kringle containing transmembrane protein 1	22	29073035	29168333	protein coding	1	Yes	No	Mix	No	No	-	Yes	No	Mix	2.59912	1.07736	-	-	0.174255	0.301818	10.4242	3.95055	2.00383	Up	4.61536e-05	Yes	3.64559	0.827004	0.488127	Up	0.661604	No	3.80109	1.63264	0.548391	Up	0.358195	No	5.97011	0.689985	-0.804101	Down	0.166303	No	3.33143	1.16218	-0.13001
KRT17P8	ENSG00000256937	keratin 17 pseudogene 8	12	9127783	9128645	processed pseudogene	1	No	No	-	Yes	No	Mix	No	No	-	-	-	15.792	1.26533	-	-	-	-	-	-	-	No	-	-	-	-	-	No	-	-	-	-	-	No	-	-	-	-	-	No	-	-	-
KRT18P15	ENSG00000234737	keratin 18 pseudogene 15	3	32258940	32260230	processed pseudogene	1	No	No	-	Yes	No	Up	No	No	-	-	-	1.8099	0.368037	-	-	-	-	-	-	-	No	-	-	-	-	-	No	-	-	-	-	-	No	-	-	-	-	-	No	-	-	-
KRT72	ENSG00000170486	keratin 72	12	52585589	52601538	protein coding	-1	No	No	-	Yes	No	Mix	No	No	-	-	-	3.76658	0.459072	-	-	-	-	-	-	-	No	-	-	-	-	-	No	-	-	-	-	-	No	-	-	-	-	-	No	-	-	-
KRT8P46	ENSG00000248971	keratin 8 pseudogene 46	4	102728746	102730171	processed pseudogene	-1	No	No	-	Yes	No	Mix	No	No	-	-	-	6.71753	0.532679	-	-	-	-	-	-	-	No	-	-	-	-	-	No	-	-	-	-	-	No	-	-	-	-	-	No	-	-	-
KYNU	ENSG00000115919	kynureninase	2	142877657	143055833	protein coding	1	No	No	-	Yes	No	Mix	Yes	No	Down	-	-	312.16	23.8553	473.544	23.799	-	-	-	-	-	No	-	-	-	-	-	No	-	-	-	-	-	No	-	-	-	-	-	No	-	-	-
L1CAM	ENSG00000198910	L1 cell adhesion molecule	X	153861514	153886173	protein coding	-1	No	No	-	No	No	-	Yes	No	Down	-	-	-	-	10.004	3.02726	-	-	-	-	-	No	-	-	-	-	-	No	-	-	-	-	-	No	-	-	-	-	-	No	-	-	-
LACC1	ENSG00000179630	laccase domain containing 1	13	43879284	43893932	protein coding	1	Yes	No	Down	Yes	No	Down	Yes	No	Down	124.873	31.5415	271.739	15.7082	81.9176	15.7518	28.9636	2.00815	-2.10815	Down	2.02518e-11	Yes	15.8837	0.985452	-2.97484	Down	3.46856e-15	Yes	69.5769	27.3947	-0.843782	Down	0.000601419	No	22.4151	4.36496	-0.369769	Down	0.63865	No	8.57148	1.90996	-0.88993
LACTB	ENSG00000103642	lactamase beta	15	63121833	63142061	protein coding	1	No	No	-	Yes	No	Down	No	No	-	-	-	82.0955	6.4269	-	-	-	-	-	-	-	No	-	-	-	-	-	No	-	-	-	-	-	No	-	-	-	-	-	No	-	-	-
LAD1	ENSG00000159166	ladinin 1	1	201380833	201399915	protein coding	-1	Yes	No	Mix	Yes	No	Mix	Yes	No	Mix	1.73555	0.751529	2.1416	0.537884	5.14864	1.42659	11.3842	0.447997	2.71357	Up	2.02351e-07	Yes	10.5299	1.26609	2.60103	Up	6.36998e-07	Yes	1.47165	0.352098	-0.237955	Down	0.712067	No	11.8115	1.06732	0.0531675	Up	0.981023	No	6.12978	2.21	-0.780582
LAG3	ENSG00000089692	lymphocyte activating 3	12	6772512	6778455	protein coding	1	Yes	No	Mix	Yes	No	Mix	Yes	No	Mix	8.60466	1.47495	5.6653	1.14485	8.28843	1.26434	24.3764	3.02807	1.5023	Up	2.2325e-07	Yes	12.4793	2.23812	0.536345	Up	0.167796	No	10.2109	2.22908	0.246919	Up	0.426816	No	19.734	2.12283	-0.304805	Down	0.584688	No	11.7521	1.60992	-0.0866134
LAIR1	ENSG00000167613	leukocyte associated immunoglobulin like receptor 1	19	54351384	54370558	protein coding	-1	Yes	No	Mix	Yes	No	Mix	Yes	No	Mix	118.257	11.123	101.608	9.33534	103.617	20.4653	24.7728	8.54236	-2.2551	Down	4.62371e-15	Yes	36.5188	4.74349	-1.69522	Down	8.28898e-12	Yes	98.4115	11.6811	-0.265031	Down	0.225392	No	27.9619	3.87717	0.174706	Up	0.863502	No	38.7946	6.45355	0.0872175
LAMB2	ENSG00000172037	laminin subunit beta 2	3	49121114	49133118	protein coding	-1	Yes	No	Mix	Yes	No	Mix	No	No	-	23.1921	2.97865	12.9995	2.06656	-	-	7.47314	1.37502	-1.63385	Down	3.31117e-06	Yes	15.5623	1.61068	-0.575582	Down	0.134474	No	28.918	10.5878	0.318332	Up	0.263075	No	2.71824	0.812437	-1.45904	Down	0.0115461	No	7.71828	0.599311	-1.0117
LAMB3	ENSG00000196878	laminin subunit beta 3	1	209614870	209652425	protein coding	-1	Yes	No	Mix	Yes	No	Mix	No	No	-	5.43952	2.90935	2.7132	0.90825	-	-	6.71696	2.34514	0.304331	Up	0.402579	No	17.6715	1.59625	1.69988	Up	1.0602e-06	Yes	17.913	4.49696	1.71946	Up	1.19219e-06	Yes	4.05786	1.00494	-0.727092	Down	0.468117	No	16.1211	1.98836	-0.132471
LAMC1	ENSG00000135862	laminin subunit gamma 1	1	183023420	183145592	protein coding	1	Yes	No	Mix	Yes	No	Mix	Yes	No	Mix	13.7155	2.41399	9.20074	1.57284	7.666	0.762214	13.7008	1.25609	-0.00154531	Down	0.88135	No	27.7387	4.09268	1.0161	Up	1.77162e-06	Yes	55.7782	5.80347	2.0239	Up	3.86343e-15	Yes	14.4806	2.2377	0.0798607	Up	0.945652	No	19.3663	2.96852	-0.518356
LAMP2	ENSG00000005893	lysosomal associated membrane protein 2	X	120426148	120469365	protein coding	-1	No	No	-	Yes	No	Down	No	No	-	-	-	186.309	13.4329	-	-	-	-	-	-	-	No	-	-	-	-	-	No	-	-	-	-	-	No	-	-	-	-	-	No	-	-	-
LAMP3	ENSG00000078081	lysosomal associated membrane protein 3	3	183122215	183163839	protein coding	-1	Yes	No	Mix	Yes	Yes	Mix	Yes	No	Mix	9.57552	3.33185	9.62895	4.31244	15.0939	4.91174	204.744	52.8681	4.41833	Up	4.46265e-19	Yes	95.6363	9.59652	3.32014	Up	2.35482e-14	Yes	2.55529	1.95624	-1.90586	Down	0.00107997	No	144.363	11.9729	-0.504119	Down	0.128259	No	44.1585	2.60276	-1.11487
LAP3	ENSG00000002549	leucine aminopeptidase 3	4	17577192	17607972	protein coding	1	No	No	-	Yes	No	Down	No	No	-	-	-	106.355	0.62667	-	-	-	-	-	-	-	No	-	-	-	-	-	No	-	-	-	-	-	No	-	-	-	-	-	No	-	-	-
LDLR	ENSG00000130164	low density lipoprotein receptor	19	11089462	11133820	protein coding	1	No	No	-	No	No	-	Yes	No	Mix	-	-	-	-	73.533	5.76958	-	-	-	-	-	No	-	-	-	-	-	No	-	-	-	-	-	No	-	-	-	-	-	No	-	-	-
LDLRAD3	ENSG00000179241	low density lipoprotein receptor class A domain containing 3	11	35943981	36232136	protein coding	1	Yes	No	Down	Yes	No	Down	Yes	No	Down	8.99376	4.08256	7.24843	0.623178	9.03808	2.30756	1.40606	0.970807	-2.67727	Down	7.55392e-07	Yes	3.42678	0.732163	-1.39207	Down	0.000783461	Yes	5.55628	0.964535	-0.694805	Down	0.0867306	No	0.616635	0.317328	-1.18917	Down	0.456308	No	2.40618	0.53478	-0.510106
LDLRAD4	ENSG00000168675	low density lipoprotein receptor class A domain containing 4	18	13217498	13652755	protein coding	1	No	No	-	Yes	No	Up	Yes	No	Up	-	-	74.8436	1.3714	71.9763	6.63055	-	-	-	-	-	No	-	-	-	-	-	No	-	-	-	-	-	No	-	-	-	-	-	No	-	-	-
LGALS1	ENSG00000100097	galectin 1	22	37675636	37679802	protein coding	1	Yes	No	Mix	Yes	No	Down	Yes	No	Down	40.6927	10.0962	33.7846	3.08614	62.5209	4.92076	29.6621	7.75891	-0.456147	Down	0.0105051	No	64.8374	6.99897	0.672057	Up	0.00313892	No	25.0397	3.11352	-0.700552	Down	0.00093898	No	14.0835	0.642003	-1.07461	Down	5.26654e-05	Yes	19.5474	1.56449	-1.72985
LGALS17A	ENSG00000226025	galectin 14 pseudogene [Source:NCBI gene (formerly Entrezgene);Acc:400696]	19	39679374	39686373	transcribed unprocessed pseudogene	1	No	No	-	Yes	No	Mix	No	No	-	-	-	0.965317	0.341257	-	-	-	-	-	-	-	No	-	-	-	-	-	No	-	-	-	-	-	No	-	-	-	-	-	No	-	-	-
LGALS2	ENSG00000100079	galectin 2	22	37570248	37582616	protein coding	-1	Yes	No	Down	Yes	No	Down	Yes	No	Down	21.049	7.6026	8.59167	0.908479	10.7899	3.33888	2.89762	0.327865	-2.86081	Down	1.20145e-08	Yes	14.3118	3.28252	-0.556545	Down	0.444983	No	8.06625	4.11117	-1.38378	Down	0.0046635	No	0.843091	0.334601	-1.78111	Down	0.102337	No	8.67875	3.4023	-0.721646
LGALS3	ENSG00000131981	galectin 3	14	55124110	55145423	protein coding	1	Yes	No	Mix	Yes	No	Mix	Yes	No	Mix	120.193	22.2514	112.981	8.06755	74.1094	1.01214	62.9008	7.47996	-0.9342	Down	8.88195e-08	No	550.484	40.1048	2.19535	Up	1.83872e-20	Yes	57.9337	15.3027	-1.05288	Down	1.39862e-08	Yes	37.4884	5.07978	-0.746635	Down	0.000425032	No	324.357	33.1831	-0.763116
LGALS3BP	ENSG00000108679	galectin 3 binding protein	17	78971238	78979947	protein coding	-1	No	No	-	Yes	No	Mix	Yes	No	Mix	-	-	18.2888	1.84413	12.1252	2.52763	-	-	-	-	-	No	-	-	-	-	-	No	-	-	-	-	-	No	-	-	-	-	-	No	-	-	-
LGALS9	ENSG00000168961	galectin 9	17	27629798	27649560	protein coding	1	No	No	-	Yes	No	Mix	Yes	No	Down	-	-	48.5175	2.3178	72.7654	5.14546	-	-	-	-	-	No	-	-	-	-	-	No	-	-	-	-	-	No	-	-	-	-	-	No	-	-	-
LGMN	ENSG00000100600	legumain	14	92703807	92748679	protein coding	-1	No	No	-	Yes	No	Mix	No	No	-	-	-	19.5468	5.59936	-	-	-	-	-	-	-	No	-	-	-	-	-	No	-	-	-	-	-	No	-	-	-	-	-	No	-	-	-
LGR6	ENSG00000133067	leucine rich repeat containing G protein-coupled receptor 6	1	202193901	202319781	protein coding	1	No	No	-	No	No	-	Yes	No	Mix	-	-	-	-	20.0972	1.24592	-	-	-	-	-	No	-	-	-	-	-	No	-	-	-	-	-	No	-	-	-	-	-	No	-	-	-
LHFPL2	ENSG00000145685	LHFPL tetraspan subfamily member 2	5	78485215	78770021	protein coding	-1	Yes	No	Mix	Yes	No	Mix	Yes	No	Mix	169.058	32.4372	164.974	11.4811	80.5997	1.6212	51.4744	7.49336	-1.71559	Down	6.04035e-14	Yes	199.947	19.3876	0.242098	Up	0.404042	No	166.773	28.9356	-0.0196329	Down	0.820691	No	50.5206	8.27148	-0.0269843	Down	0.988608	No	155.298	16.1577	-0.364576
LIF	ENSG00000128342	LIF interleukin 6 family cytokine	22	30240453	30246759	protein coding	-1	No	No	-	Yes	No	Mix	No	No	-	-	-	0.0979597	0.0853499	-	-	-	-	-	-	-	No	-	-	-	-	-	No	-	-	-	-	-	No	-	-	-	-	-	No	-	-	-
LILRA1	ENSG00000104974	leukocyte immunoglobulin like receptor A1	19	54593582	54602381	protein coding	1	Yes	No	Mix	Yes	No	Mix	Yes	No	Down	34.863	5.26492	26.854	2.08078	39.439	8.30827	7.3302	2.71295	-2.24977	Down	4.50529e-12	Yes	7.24645	0.797279	-2.26635	Down	2.05746e-12	Yes	56.9616	4.10061	0.708291	Up	0.00496605	No	4.78083	1.47002	-0.616591	Down	0.565862	No	5.76834	1.47734	-0.329119
LILRA2	ENSG00000239998	leukocyte immunoglobulin like receptor A2	19	54572920	54590287	protein coding	1	Yes	No	Mix	Yes	No	Mix	Yes	No	Down	30.3071	5.80306	17.7161	0.519197	24.8616	5.43565	7.36126	2.51372	-2.04163	Down	3.6219e-08	Yes	44.6321	1.36036	0.558426	Up	0.0457544	No	35.2796	10.5876	0.219179	Up	0.367209	No	4.23561	2.06308	-0.797383	Down	0.399499	No	31.1229	6.2886	-0.520102
LILRA6	ENSG00000244482	leukocyte immunoglobulin like receptor A6	19	54236592	54242791	protein coding	-1	Yes	No	Mix	Yes	No	Down	Yes	No	Down	24.5078	4.60452	19.8708	2.21815	17.3471	0.404042	17.23	6.7117	-0.508319	Down	0.0220599	No	33.1635	4.56166	0.436357	Up	0.178085	No	29.2671	7.78606	0.256041	Up	0.568842	No	7.30934	0.420673	-1.23711	Down	0.000137354	Yes	12.7533	1.45605	-1.37872
LILRB1	ENSG00000104972	leukocyte immunoglobulin like receptor B1	19	54617158	54637528	protein coding	1	Yes	No	Mix	Yes	No	Down	Yes	No	Down	203.919	20.8279	169.178	14.3027	259.482	26.0529	60.9136	8.41504	-1.74316	Down	1.27842e-17	Yes	66.9524	8.1353	-1.60679	Down	1.86609e-16	Yes	204.641	24.0411	0.00510442	Up	0.920497	No	58.2519	7.07408	-0.0644569	Down	0.945652	No	50.8429	1.7105	-0.397089
LILRB2	ENSG00000131042	leukocyte immunoglobulin like receptor B2	19	54273821	54281184	protein coding	-1	Yes	No	Down	Yes	Yes	Down	Yes	No	Down	221.293	7.16362	208.067	28.2177	230.855	24.622	49.6976	15.1089	-2.15471	Down	2.6549e-14	Yes	54.0061	2.99152	-2.03476	Down	1.16154e-13	Yes	112.723	17.3617	-0.973173	Down	1.50833e-05	No	25.0843	5.84101	-0.986392	Down	0.000912235	No	13.8846	2.39195	-1.95964
LILRB3	ENSG00000204577	leukocyte immunoglobulin like receptor B3	19	54216278	54223506	protein coding	-1	Yes	No	Mix	Yes	No	Down	Yes	No	Down	59.9732	8.23208	32.2011	5.67327	46.3174	1.75291	43.1501	9.89688	-0.474953	Down	0.049866	No	80.7331	8.25546	0.428841	Up	0.0413769	No	50.1706	6.80097	-0.257478	Down	0.426172	No	24.1041	5.49307	-0.840086	Down	0.00153725	No	37.0931	7.58066	-1.12201
LILRB4	ENSG00000186818	leukocyte immunoglobulin like receptor B4	19	54643889	54670359	protein coding	1	Yes	No	Mix	Yes	Yes	Mix	Yes	No	Mix	67.4092	7.19881	52.5009	4.07646	30.685	4.49217	26.3894	5.79236	-1.35299	Down	4.33406e-06	Yes	68.9094	6.97954	0.0317546	Up	0.904141	No	294.905	50.7768	2.12923	Up	1.55243e-12	Yes	29.9197	5.52095	0.181133	Up	0.878309	No	92.598	16.6843	0.42628
LIMS1	ENSG00000169756	LIM zinc finger domain containing 1	2	108534355	108687246	protein coding	1	No	No	-	Yes	No	Mix	No	No	-	-	-	173.607	12.5742	-	-	-	-	-	-	-	No	-	-	-	-	-	No	-	-	-	-	-	No	-	-	-	-	-	No	-	-	-
LIN7A	ENSG00000111052	lin-7 homolog A, crumbs cell polarity complex component	12	80792520	80937925	protein coding	-1	No	No	-	Yes	No	Mix	No	No	-	-	-	6.61043	0.952658	-	-	-	-	-	-	-	No	-	-	-	-	-	No	-	-	-	-	-	No	-	-	-	-	-	No	-	-	-
LINC00173	ENSG00000196668	long intergenic non-protein coding RNA 173	12	116533422	116536518	lncRNA	1	No	No	-	Yes	No	Down	No	No	-	-	-	4.19547	0.53163	-	-	-	-	-	-	-	No	-	-	-	-	-	No	-	-	-	-	-	No	-	-	-	-	-	No	-	-	-
LINC00239	ENSG00000258512	long intergenic non-protein coding RNA 239	14	101730437	101732522	lncRNA	1	No	No	-	Yes	No	Up	No	No	-	-	-	0.43294	0.118901	-	-	-	-	-	-	-	No	-	-	-	-	-	No	-	-	-	-	-	No	-	-	-	-	-	No	-	-	-
LINC00265	ENSG00000188185	long intergenic non-protein coding RNA 265	7	39733430	39793092	lncRNA	1	Yes	No	Mix	No	No	-	No	No	-	6.39464	3.25419	-	-	-	-	15.3507	2.25641	1.26337	Up	0.000291726	Yes	16.2699	2.9607	1.34727	Up	0.000150221	Yes	11.7359	3.16147	0.87599	Up	0.0879171	No	13.0659	1.2937	-0.2325	Down	0.747844	No	12.0675	1.98929	-0.431089
LINC00298	ENSG00000235665	long intergenic non-protein coding RNA 298	2	7922425	8278186	lncRNA	-1	No	No	-	Yes	No	Mix	No	No	-	-	-	4.77004	0.105412	-	-	-	-	-	-	-	No	-	-	-	-	-	No	-	-	-	-	-	No	-	-	-	-	-	No	-	-	-
LINC00299	ENSG00000236790	long intergenic non-protein coding RNA 299	2	7988683	8488090	lncRNA	-1	No	No	-	Yes	No	Mix	No	No	-	-	-	35.2721	2.10796	-	-	-	-	-	-	-	No	-	-	-	-	-	No	-	-	-	-	-	No	-	-	-	-	-	No	-	-	-
LINC00544	ENSG00000122043	long intergenic non-protein coding RNA 544	13	29935771	29950488	lncRNA	1	Yes	No	Mix	No	No	-	No	No	-	2.34127	0.505085	-	-	-	-	0.229527	0.397553	-3.35055	Down	0.000436846	Yes	1.2267	0.283382	-0.932504	Down	0.166216	No	2.2349	0.930553	-0.0670768	Down	0.75419	No	0.60414	0.265427	1.39622	Up	0.812656	No	2.00228	0.9972	0.706855
LINC00565	ENSG00000260910	long intergenic non-protein coding RNA 565	13	113923052	113928991	lncRNA	-1	No	No	-	Yes	No	Up	No	No	-	-	-	6.30626	0.824873	-	-	-	-	-	-	-	No	-	-	-	-	-	No	-	-	-	-	-	No	-	-	-	-	-	No	-	-	-
LINC00900	ENSG00000246100	long intergenic non-protein coding RNA 900	11	115753889	115760646	lncRNA	-1	No	No	-	Yes	No	Down	No	No	-	-	-	3.56662	0.824576	-	-	-	-	-	-	-	No	-	-	-	-	-	No	-	-	-	-	-	No	-	-	-	-	-	No	-	-	-
LINC00921	ENSG00000281005	long intergenic non-protein coding RNA 921	16	3263743	3267567	lncRNA	1	Yes	No	Mix	No	No	-	No	No	-	27.1936	6.88544	-	-	-	-	12.6525	3.03039	-1.10385	Down	1.43533e-05	Yes	18.1646	2.70607	-0.582139	Down	0.0581044	No	24.1625	4.29378	-0.170498	Down	0.943286	No	15.3131	1.51478	0.275342	Up	0.661886	No	18.771	1.56328	0.0473767
LINC00937	ENSG00000226091	long intergenic non-protein coding RNA 937	12	8295986	8396803	lncRNA	-1	Yes	No	Down	Yes	No	Down	Yes	No	Mix	22.0048	4.2821	11.6527	0.660277	23.6894	7.44239	5.35069	1.58767	-2.04002	Down	2.71776e-05	Yes	13.4684	3.4654	-0.708243	Down	0.230878	No	8.82708	5.86935	-1.31781	Down	0.0171209	No	2.16319	0.279909	-1.30656	Down	0.236441	No	1.30957	0.660277	-3.36241
LINC00996	ENSG00000242258	long intergenic non-protein coding RNA 996	7	150433654	150448140	lncRNA	1	Yes	No	Up	Yes	No	Up	Yes	No	Up	2.20215	0.783876	2.16322	0.748024	1.94219	0.566929	10.9629	3.06975	2.31564	Up	8.13799e-10	Yes	6.07364	0.270504	1.46365	Up	9.36382e-05	Yes	2.2787	0.248676	0.0492969	Up	0.728173	No	10.9793	1.47996	0.00216072	Up	0.998603	No	9.35884	0.856169	0.623768
LINC01010	ENSG00000236700	long intergenic non-protein coding RNA 1010	6	134343307	134504581	lncRNA	1	Yes	No	Mix	Yes	No	Mix	Yes	No	Mix	1.9472	1.76227	1.89615	0.874655	1.60633	0.556734	1.90634	1.35357	-0.0306004	Down	0.688797	No	27.9007	4.89959	3.84083	Up	3.30196e-11	Yes	2.39522	0.558446	0.298753	Up	0.986222	No	0.944848	0.820192	-1.01265	Down	0.763429	No	10.4859	2.86301	-1.41185
LINC01232	ENSG00000280734	long intergenic non-protein coding RNA 1232	13	99486962	99499306	lncRNA	-1	No	No	-	No	No	-	Yes	No	Mix	-	-	-	-	9.93613	0.90762	-	-	-	-	-	No	-	-	-	-	-	No	-	-	-	-	-	No	-	-	-	-	-	No	-	-	-
LINC01281	ENSG00000235304	long intergenic non-protein coding RNA 1281	X	39304956	39327362	lncRNA	-1	No	No	-	Yes	No	Mix	No	No	-	-	-	1.03465	0.322996	-	-	-	-	-	-	-	No	-	-	-	-	-	No	-	-	-	-	-	No	-	-	-	-	-	No	-	-	-
LINC01283	ENSG00000234191	long intergenic non-protein coding RNA 1283	X	39401252	39434824	lncRNA	-1	Yes	No	Mix	Yes	No	Mix	No	No	-	0.987118	0.493646	0.281405	0.360622	-	-	2.07366	0.307946	1.07089	Up	0.159347	No	4.53812	0.919819	2.2008	Up	0.000252435	Yes	1.21405	0.341469	0.298535	Up	0.720494	No	1.18877	0.428028	-0.802713	Down	0.642288	No	3.34027	0.870114	-0.44213
LINC01358	ENSG00000237352	long intergenic non-protein coding RNA 1358	1	58933643	59240555	lncRNA	1	Yes	No	Up	Yes	No	Up	No	No	-	1.7554	0.784127	1.02584	0.269833	-	-	6.06366	1.58383	1.78839	Up	0.000266325	Yes	3.82424	1.23219	1.12338	Up	0.0318001	No	2.4062	1.01649	0.454962	Up	0.495583	No	6.21746	1.78455	0.0361353	Up	0.985435	No	6.05205	0.735991	0.662251
LINC01504	ENSG00000225434	long intergenic non-protein coding RNA 1504	9	72305367	72356721	lncRNA	1	No	No	-	Yes	No	Down	No	No	-	-	-	2.38557	0.178896	-	-	-	-	-	-	-	No	-	-	-	-	-	No	-	-	-	-	-	No	-	-	-	-	-	No	-	-	-
LINC01727	ENSG00000279082	long intergenic non-protein coding RNA 1727	20	21569976	21666621	lncRNA	1	No	No	-	Yes	No	Up	No	No	-	-	-	1.77394	0.637758	-	-	-	-	-	-	-	No	-	-	-	-	-	No	-	-	-	-	-	No	-	-	-	-	-	No	-	-	-
LINC02244	ENSG00000259590	long intergenic non-protein coding RNA 2244	15	99395179	99396593	lncRNA	-1	Yes	No	Mix	Yes	No	Mix	No	No	-	1.00269	0.868623	0.194825	0.083466	-	-	2.11481	1.12735	1.07665	Up	0.548733	No	23.2381	4.55784	4.53454	Up	2.43265e-13	Yes	0.786449	0.40686	-0.350452	Down	0.568505	No	0.778694	0.832134	-1.4414	Down	0.342431	No	15.3102	3.58922	-0.602002
LINC02384	ENSG00000251301	long intergenic non-protein coding RNA 2384	12	68332888	68451663	lncRNA	-1	No	No	-	Yes	No	Mix	No	No	-	-	-	40.0414	4.37703	-	-	-	-	-	-	-	No	-	-	-	-	-	No	-	-	-	-	-	No	-	-	-	-	-	No	-	-	-
LINC02432	ENSG00000248810	long intergenic non-protein coding RNA 2432	4	141302910	141357096	lncRNA	-1	No	No	-	Yes	No	Down	Yes	No	Down	-	-	2.25827	0.658016	2.62656	0.730971	-	-	-	-	-	No	-	-	-	-	-	No	-	-	-	-	-	No	-	-	-	-	-	No	-	-	-
LINC02605	ENSG00000261618	long intergenic non-protein coding RNA 2605	8	78835307	78840525	lncRNA	1	No	No	-	Yes	No	Mix	Yes	No	Mix	-	-	4.40612	1.53133	1.74737	0.75056	-	-	-	-	-	No	-	-	-	-	-	No	-	-	-	-	-	No	-	-	-	-	-	No	-	-	-
LINC02883	ENSG00000259416	long intergenic non-protein coding RNA 2883	15	85754941	85756237	lncRNA	-1	No	No	-	Yes	No	Mix	No	No	-	-	-	1.07537	0.436173	-	-	-	-	-	-	-	No	-	-	-	-	-	No	-	-	-	-	-	No	-	-	-	-	-	No	-	-	-
LIPA	ENSG00000107798	lipase A, lysosomal acid type	10	89213569	89414557	protein coding	-1	Yes	No	Mix	Yes	No	Mix	No	No	-	115.256	20.259	98.4412	10.891	-	-	227.856	37.2778	0.983285	Up	2.5543e-09	No	264.083	8.7328	1.19615	Up	4.66116e-12	Yes	65.4312	18.8758	-0.816788	Down	2.58634e-07	No	62.265	6.44249	-1.87163	Down	6.28111e-18	Yes	89.3911	5.64548	-1.56279
LMNA	ENSG00000160789	lamin A/C	1	156082573	156140089	protein coding	1	Yes	No	Mix	Yes	No	Down	Yes	No	Down	279.279	101.881	148.59	14.1597	191.681	11.185	201.012	40.5291	-0.474424	Down	0.15235	No	325.309	44.0083	0.220104	Up	0.49442	No	106.575	51.4317	-1.38984	Down	1.14502e-05	Yes	70.1538	11.7594	-1.51869	Down	2.19487e-06	Yes	82.8556	6.85587	-1.97314
LMO2	ENSG00000135363	LIM domain only 2	11	33858576	33892076	protein coding	-1	Yes	No	Down	Yes	No	Down	Yes	No	Mix	17.4176	2.21267	18.7202	0.627399	12.1035	3.51894	7.96755	0.461485	-1.12834	Down	0.000481109	Yes	6.89531	0.609443	-1.33686	Down	3.81827e-05	Yes	13.0546	5.34963	-0.415992	Down	0.309635	No	4.74895	0.353682	-0.746528	Down	0.21698	No	5.29251	2.56015	-0.381663
LONRF2	ENSG00000170500	LON peptidase N-terminal domain and ring finger 2	2	100271875	100322501	protein coding	-1	Yes	No	Mix	No	No	-	No	No	-	1.11066	0.360093	-	-	-	-	7.05475	1.7514	2.66718	Up	6.4361e-08	Yes	2.28493	0.834355	1.04074	Up	0.162638	No	1.3578	0.682003	0.289857	Up	0.858102	No	6.83143	0.969411	-0.0464068	Down	0.963774	No	2.04069	0.710918	-0.163093
LOXHD1	ENSG00000167210	lipoxygenase homology domains 1	18	46476972	46657220	protein coding	-1	Yes	No	Mix	Yes	No	Mix	Yes	No	Mix	0.188902	0.190723	0.104197	0.180474	0.221838	0.384235	11.5594	2.70813	5.93528	Up	3.55249e-11	Yes	4.20395	0.963152	4.47603	Up	1.48146e-05	Yes	0.645367	0.0678404	1.77248	Up	0.407123	No	2.1901	1.05874	-2.4	Down	6.95805e-07	Yes	2.92738	1.13358	-0.522135
LOXL2	ENSG00000134013	lysyl oxidase like 2	8	23296897	23425328	protein coding	-1	Yes	No	Down	Yes	No	Mix	No	No	-	19.5886	7.8029	9.9022	0.823469	-	-	8.76623	2.27176	-1.15998	Down	0.002422	No	18.5291	4.12578	-0.0802206	Down	0.844622	No	7.4511	3.83648	-1.39449	Down	0.00193966	No	8.44289	1.91572	-0.0542194	Down	0.995869	No	7.87398	0.868393	-1.23463
LOXL3	ENSG00000115318	lysyl oxidase like 3	2	74532258	74555690	protein coding	-1	Yes	No	Down	Yes	No	Down	Yes	No	Down	23.8401	6.78506	14.1314	3.29475	13.1074	2.70627	6.20238	2.1638	-1.9425	Down	9.17338e-07	Yes	21.7928	3.02636	-0.129541	Down	0.983261	No	10.4738	2.0849	-1.1866	Down	0.00426028	No	1.92385	0.513688	-1.68882	Down	0.0102252	No	7.69058	1.38154	-1.50268
LPAR1	ENSG00000198121	lysophosphatidic acid receptor 1	9	110873263	111038458	protein coding	-1	Yes	No	Mix	Yes	No	Mix	No	No	-	10.7084	2.80471	10.796	0.607285	-	-	18.4218	4.20563	0.782662	Up	0.0717887	No	14.1469	2.04533	0.401737	Up	0.565691	No	28.6746	8.60343	1.42102	Up	5.28321e-05	Yes	15.1726	1.29457	-0.279946	Down	0.801182	No	14.4216	3.43192	0.0277435
LPAR6	ENSG00000139679	lysophosphatidic acid receptor 6	13	48389567	48444704	protein coding	-1	Yes	No	Mix	No	No	-	No	No	-	134.663	36.9235	-	-	-	-	122.216	8.67323	-0.139917	Down	0.588044	No	75.9084	8.38452	-0.827019	Down	0.000490244	No	66.0968	26.3012	-1.0267	Down	3.17721e-05	Yes	104.36	7.57518	-0.227871	Down	0.763314	No	76.2044	6.56928	0.00561451
LPCAT2	ENSG00000087253	lysophosphatidylcholine acyltransferase 2	16	55509072	55586666	protein coding	1	Yes	No	Mix	Yes	No	Mix	Yes	No	Mix	42.0996	15.3395	48.5302	7.30852	25.4125	3.12354	8.13379	1.61277	-2.3718	Down	8.18888e-10	Yes	18.6412	5.32924	-1.17531	Down	5.55761e-05	Yes	42.4399	12.8379	0.011615	Up	0.716376	No	4.37956	1.80188	-0.893142	Down	0.297919	No	5.66482	0.757586	-1.7184
LPL	ENSG00000175445	lipoprotein lipase	8	19901717	19967259	protein coding	1	Yes	No	Mix	Yes	No	Mix	Yes	No	Mix	4.84868	0.40599	2.19517	0.885921	4.3376	0.884211	1.46492	0.524212	-1.72677	Down	0.00158659	No	38.447	4.47009	2.98721	Up	7.13972e-15	Yes	7.6401	1.90117	0.655998	Up	0.17039	No	1.80745	1.427	0.303131	Up	0.918791	No	29.5898	3.44137	-0.377771
LPP	ENSG00000145012	LIM domain containing preferred translocation partner in lipoma	3	188153284	188890671	protein coding	1	No	No	-	Yes	No	Down	No	No	-	-	-	252.249	35.2692	-	-	-	-	-	-	-	No	-	-	-	-	-	No	-	-	-	-	-	No	-	-	-	-	-	No	-	-	-
LRFN2	ENSG00000156564	leucine rich repeat and fibronectin type III domain containing 2	6	40391591	40587364	protein coding	-1	No	No	-	Yes	No	Up	No	No	-	-	-	3.14138	0.639069	-	-	-	-	-	-	-	No	-	-	-	-	-	No	-	-	-	-	-	No	-	-	-	-	-	No	-	-	-
LRMDA	ENSG00000148655	leucine rich melanocyte differentiation associated	10	75431624	76560168	protein coding	1	Yes	No	Down	Yes	No	Down	Yes	No	Down	13.4475	3.59397	9.0323	1.62134	4.56426	1.86175	0.952586	0.571568	-3.81935	Down	3.1009e-09	Yes	4.56645	1.3705	-1.5582	Down	0.000532206	Yes	6.97185	1.41383	-0.947728	Down	0.0685945	No	0.798205	0.506935	-0.255089	Down	0.968563	No	1.77162	1.02901	-1.366
LRP1	ENSG00000123384	LDL receptor related protein 1	12	57128483	57213361	protein coding	1	Yes	No	Mix	Yes	No	Mix	Yes	No	Mix	750.701	176.217	437.976	26.8094	517.564	22.02	115.092	24.405	-2.70546	Down	1.08884e-13	Yes	437.155	57.578	-0.780093	Down	0.00375213	No	1609.03	403.609	1.09988	Up	4.10374e-05	Yes	94.2485	20.3383	-0.28824	Down	0.750849	No	291.911	10.87	-0.582617
LRP12	ENSG00000147650	LDL receptor related protein 12	8	104489231	104589024	protein coding	-1	Yes	No	Up	Yes	No	Up	Yes	No	Up	14.2781	2.78699	16.0995	1.80262	14.9373	1.79586	25.8689	2.34256	0.857417	Up	0.000287325	No	30.2947	1.24977	1.08526	Up	2.01355e-06	Yes	30.227	3.26765	1.08204	Up	9.30387e-06	Yes	29.2256	2.21077	0.176012	Up	0.778708	No	50.6175	3.54798	0.740571
LRRC2	ENSG00000163827	leucine rich repeat containing 2	3	46515385	46580099	protein coding	-1	No	No	-	Yes	No	Up	No	No	-	-	-	1.694	1.06029	-	-	-	-	-	-	-	No	-	-	-	-	-	No	-	-	-	-	-	No	-	-	-	-	-	No	-	-	-
LRRC25	ENSG00000175489	leucine rich repeat containing 25	19	18391137	18397622	protein coding	-1	Yes	No	Mix	Yes	No	Mix	Yes	No	Mix	54.0661	5.09989	44.1235	6.96972	64.5448	7.09947	14.9785	3.46316	-1.85183	Down	2.08358e-10	Yes	14.9333	2.00913	-1.85619	Down	1.17648e-10	Yes	118.275	28.465	1.12935	Up	3.92415e-07	Yes	18.5865	0.706154	0.311362	Up	0.658974	No	14.3469	3.89151	-0.0577897
LRRC32	ENSG00000137507	leucine rich repeat containing 32	11	76657524	76670747	protein coding	-1	Yes	No	Up	Yes	Yes	Up	Yes	No	Up	0.355049	0.463828	0.240686	0.0734912	0.621035	0.541954	1.90409	0.803998	2.42301	Up	0.043009	No	10.4359	1.64214	4.87739	Up	4.45112e-09	Yes	8.88864	1.72254	4.64587	Up	7.35199e-08	Yes	6.93408	1.75775	1.86461	Up	0.00363872	No	33.611	4.76942	1.68739
LRRC61	ENSG00000127399	leucine rich repeat containing 61	7	150323263	150338156	protein coding	1	No	No	-	Yes	No	Mix	No	No	-	-	-	4.40426	0.713187	-	-	-	-	-	-	-	No	-	-	-	-	-	No	-	-	-	-	-	No	-	-	-	-	-	No	-	-	-
LRRK1	ENSG00000154237	leucine rich repeat kinase 1	15	100919327	101078257	protein coding	1	No	No	-	Yes	No	Down	Yes	No	Down	-	-	51.7972	3.31962	49.9394	4.9859	-	-	-	-	-	No	-	-	-	-	-	No	-	-	-	-	-	No	-	-	-	-	-	No	-	-	-
LRRK2	ENSG00000188906	leucine rich repeat kinase 2	12	40196744	40369285	protein coding	1	Yes	No	Down	Yes	No	Down	Yes	No	Mix	134.829	11.728	158.002	21.0465	94.391	4.42279	97.2488	15.8115	-0.471377	Down	0.000271818	No	40.1948	1.34985	-1.74605	Down	3.47464e-19	Yes	68.3869	6.0365	-0.979337	Down	1.7076e-10	No	76.8351	2.75419	-0.339915	Down	0.0615178	No	18.1354	1.23028	-1.1482
LSP1	ENSG00000130592	lymphocyte specific protein 1	11	1850904	1892267	protein coding	1	Yes	No	Mix	No	No	-	No	No	-	315.977	115.037	-	-	-	-	410.78	27.0918	0.378547	Up	0.0314056	No	685.112	19.8499	1.11652	Up	5.67266e-09	Yes	365.194	112.577	0.208844	Up	0.228085	No	362.685	33.5116	-0.179649	Down	0.757724	No	484.112	11.7346	-0.500999
LST1	ENSG00000204482	leukocyte specific transcript 1	6	31586124	31588909	protein coding	1	Yes	No	Down	Yes	Yes	Down	Yes	No	Down	55.7106	6.063	33.7351	2.89255	40.4236	6.9671	19.7712	2.98449	-1.49455	Down	1.11228e-09	Yes	47.0586	3.24879	-0.243495	Down	0.478521	No	26.9248	6.34325	-1.04902	Down	1.62235e-05	Yes	6.39893	1.55724	-1.6275	Down	3.74182e-07	Yes	7.22753	0.821813	-2.70288
LTA	ENSG00000226979	lymphotoxin alpha	6	31572054	31574324	protein coding	1	Yes	No	Mix	Yes	No	Mix	No	No	-	3.33198	1.08028	3.47707	0.881044	-	-	10.232	0.793206	1.61864	Up	7.83383e-05	Yes	6.97398	1.83933	1.0656	Up	0.0282349	No	5.04375	0.371067	0.598119	Up	0.281168	No	10.0048	2.87249	-0.0324076	Down	0.990738	No	7.53793	0.501548	0.112187
LTA4H	ENSG00000111144	leukotriene A4 hydrolase	12	96000753	96043520	protein coding	-1	Yes	No	Mix	Yes	No	Mix	Yes	No	Mix	237.751	46.7785	283.322	7.9987	217.354	20.091	98.8158	8.73521	-1.26664	Down	2.7379e-14	Yes	157.227	19.3555	-0.596602	Down	8.64903e-06	No	354.418	49.4336	0.575999	Up	0.000116459	No	105.814	9.02076	0.0987153	Up	0.884277	No	132.215	8.21549	-0.249964
LTBP2	ENSG00000119681	latent transforming growth factor beta binding protein 2	14	74498183	74612378	protein coding	-1	Yes	No	Down	Yes	No	Down	Yes	No	Down	11.4966	2.37297	9.35735	0.968025	8.76083	1.50155	11.3113	3.22226	-0.0234413	Down	0.857666	No	4.85772	0.562305	-1.24285	Down	0.000868927	Yes	2.96649	1.61759	-1.95437	Down	2.22172e-05	Yes	2.65003	1.65425	-2.09368	Down	6.01596e-06	Yes	1.45441	0.387867	-1.73985
LTBR	ENSG00000111321	lymphotoxin beta receptor	12	6375045	6391571	protein coding	1	Yes	No	Down	Yes	No	Mix	Yes	No	Down	43.1032	3.81284	31.0553	3.09088	30.3391	1.2481	18.2044	5.62703	-1.24351	Down	7.15364e-08	Yes	35.9413	3.64167	-0.262153	Down	0.387083	No	23.3652	2.29993	-0.883432	Down	0.000129629	No	7.69481	1.84102	-1.24233	Down	2.15728e-05	Yes	14.9268	2.68281	-1.26773
LUCAT1	ENSG00000248323	lung cancer associated transcript 1	5	91054834	91314547	lncRNA	-1	Yes	No	Mix	Yes	No	Down	Yes	No	Mix	26.2416	3.89507	24.6303	1.81259	27.4132	4.95541	39.908	3.04141	0.604822	Up	0.0397615	No	26.9799	5.53539	0.0400283	Up	0.95966	No	18.582	5.62593	-0.497952	Down	0.0429492	No	25.9389	4.35417	-0.621558	Down	0.033003	No	11.4733	3.09888	-1.2336
LY6E	ENSG00000160932	lymphocyte antigen 6 family member E	8	143017982	143023832	protein coding	1	Yes	No	Mix	No	No	-	Yes	No	Mix	45.5884	7.88986	-	-	35.9601	1.57915	92.1313	4.16109	1.01503	Up	7.02076e-05	Yes	47.103	8.00758	0.0471529	Up	0.899543	No	52.6625	29.0433	0.208111	Up	0.351531	No	79.4799	4.60194	-0.213102	Down	0.799492	No	41.74	7.95425	-0.174389
LY86	ENSG00000112799	lymphocyte antigen 86	6	6588108	6654983	protein coding	1	Yes	No	Mix	Yes	No	Down	No	No	-	16.838	4.68296	15.2883	2.21801	-	-	3.75694	1.20546	-2.16409	Down	1.22827e-08	Yes	5.70691	0.937614	-1.56094	Down	2.3146e-06	Yes	11.1864	2.35096	-0.589974	Down	0.0555418	No	3.80576	1.18434	0.0186271	Up	0.999192	No	4.36017	1.66457	-0.388325
LY96	ENSG00000154589	lymphocyte antigen 96	8	73991392	74029079	protein coding	1	Yes	No	Down	Yes	No	Down	No	No	-	10.3738	5.56184	17.6078	2.67302	-	-	6.36753	1.6505	-0.704134	Down	0.0107267	No	8.13817	0.184038	-0.350164	Down	0.177221	No	3.54494	2.5638	-1.54911	Down	1.14035e-05	Yes	3.98147	0.0880555	-0.677432	Down	0.505121	No	4.78192	0.316258	-0.767116
LYL1	ENSG00000104903	LYL1 basic helix-loop-helix family member	19	13099033	13103161	protein coding	-1	Yes	No	Mix	No	No	-	No	No	-	23.0728	3.93697	-	-	-	-	10.6721	1.19533	-1.11235	Down	0.00045295	Yes	14.4026	1.31788	-0.679863	Down	0.0522215	No	23.6637	10.3078	0.0364777	Up	0.612197	No	10.2275	0.261742	-0.0613887	Down	0.970785	No	8.83271	0.761682	-0.705405
LYN	ENSG00000254087	LYN proto-oncogene, Src family tyrosine kinase	8	55879835	56014169	protein coding	1	No	No	-	No	No	-	Yes	No	Down	-	-	-	-	304.557	25.185	-	-	-	-	-	No	-	-	-	-	-	No	-	-	-	-	-	No	-	-	-	-	-	No	-	-	-
LYZ	ENSG00000090382	lysozyme	12	69348381	69354234	protein coding	1	Yes	No	Down	Yes	No	Mix	Yes	No	Mix	4075.74	440.139	4782.75	558.073	1197.52	90.4093	823.235	99.243	-2.30769	Down	1.0686e-12	Yes	1259.67	135.224	-1.69402	Down	2.86134e-09	Yes	3682.49	356.57	-0.14638	Down	0.636534	No	704.278	103.689	-0.22516	Down	0.789882	No	837.582	55.0727	-0.588743
MAFB	ENSG00000204103	MAF bZIP transcription factor B	20	40685848	40689236	protein coding	-1	Yes	No	Mix	Yes	No	Down	Yes	No	Down	300.05	23.0395	240.03	20.3864	266.753	36.2936	82.482	6.8984	-1.86305	Down	1.19715e-15	Yes	65.5884	6.78561	-2.19369	Down	6.36983e-18	Yes	351.9	40.7817	0.229963	Up	0.234575	No	53.621	13.1441	-0.621281	Down	0.00738098	No	18.2209	3.60442	-1.84785
MAFF	ENSG00000185022	MAF bZIP transcription factor F	22	38200767	38216507	protein coding	1	Yes	No	Mix	Yes	No	Mix	No	No	-	30.0874	11.0676	15.8581	0.799761	-	-	71.5186	12.8237	1.24916	Up	6.0438e-08	Yes	86.5502	6.47788	1.52438	Up	2.52363e-10	Yes	21.6562	9.68873	-0.474379	Down	0.517126	No	43.499	4.04685	-0.717337	Down	0.0060856	No	45.8049	0.839798	-0.918037
MAML3	ENSG00000196782	mastermind like transcriptional coactivator 3	4	139716753	140154184	protein coding	-1	Yes	No	Mix	Yes	No	Mix	Yes	No	Mix	21.8578	3.52555	17.5421	0.711948	16.0529	1.57444	6.49949	1.23016	-1.74975	Down	7.40549e-09	Yes	7.95492	0.720161	-1.45823	Down	2.13872e-07	Yes	15.5027	0.510572	-0.495629	Down	0.117396	No	9.21611	0.99243	0.503831	Up	0.335164	No	8.09478	2.10775	0.0251438
MAMLD1	ENSG00000013619	mastermind like domain containing 1	X	150361422	150514178	protein coding	1	Yes	No	Mix	Yes	No	Mix	Yes	No	Mix	7.05802	1.32313	4.25528	0.522124	13.2406	2.84301	29.4212	4.49623	2.05952	Up	4.50529e-12	Yes	17.7049	2.56726	1.32681	Up	1.2379e-06	Yes	2.89385	0.326194	-1.28627	Down	0.00443868	No	15.4727	2.29394	-0.927127	Down	0.000125759	No	4.98097	1.64536	-1.82965
MAN2B1	ENSG00000104774	mannosidase alpha class 2B member 1	19	12646511	12666742	protein coding	-1	Yes	No	Down	Yes	No	Mix	Yes	No	Down	281.673	32.9641	182.268	7.13814	207.859	10.112	124.275	9.13692	-1.18049	Down	4.012e-14	Yes	196.395	9.17124	-0.520266	Down	8.89077e-05	No	195.253	31.5939	-0.528675	Down	0.00015478	No	99.982	5.28929	-0.313796	Down	0.0974215	No	141.953	11.9212	-0.468339
MANBA	ENSG00000109323	mannosidase beta	4	102630770	102760994	protein coding	-1	No	No	-	Yes	No	Mix	No	No	-	-	-	123.24	7.54701	-	-	-	-	-	-	-	No	-	-	-	-	-	No	-	-	-	-	-	No	-	-	-	-	-	No	-	-	-
MAP1A	ENSG00000166963	microtubule associated protein 1A	15	43510958	43531620	protein coding	1	Yes	No	Mix	No	No	-	Yes	No	Mix	4.06483	1.10775	-	-	7.33325	0.770414	15.3908	2.28214	1.9208	Up	9.75176e-08	Yes	19.0448	5.75064	2.22813	Up	8.65286e-10	Yes	4.68613	1.96518	0.2052	Up	0.519182	No	17.8898	4.74609	0.217069	Up	0.796585	No	10.025	1.49484	-0.925796
MAP1LC3A	ENSG00000101460	microtubule associated protein 1 light chain 3 alpha	20	34546854	34560345	protein coding	1	No	No	-	Yes	No	Mix	No	No	-	-	-	1.26286	0.107277	-	-	-	-	-	-	-	No	-	-	-	-	-	No	-	-	-	-	-	No	-	-	-	-	-	No	-	-	-
MAP3K13	ENSG00000073803	mitogen-activated protein kinase kinase kinase 13	3	185282941	185489094	protein coding	1	Yes	No	Mix	No	No	-	No	No	-	5.38186	1.24113	-	-	-	-	15.0458	0.320868	1.48318	Up	2.05471e-05	Yes	8.88897	1.12526	0.723912	Up	0.143281	No	5.73032	1.52913	0.0905118	Up	0.934102	No	12.2443	2.75207	-0.297247	Down	0.692418	No	9.70273	2.66347	0.126375
MAP3K20	ENSG00000091436	mitogen-activated protein kinase kinase kinase 20	2	173075435	173268015	protein coding	1	No	No	-	Yes	No	Down	No	No	-	-	-	42.3666	4.29082	-	-	-	-	-	-	-	No	-	-	-	-	-	No	-	-	-	-	-	No	-	-	-	-	-	No	-	-	-
MAP3K8	ENSG00000107968	mitogen-activated protein kinase kinase kinase 8	10	30434021	30461833	protein coding	1	No	No	-	No	No	-	Yes	No	Mix	-	-	-	-	46.3657	10.2645	-	-	-	-	-	No	-	-	-	-	-	No	-	-	-	-	-	No	-	-	-	-	-	No	-	-	-
MAPK11	ENSG00000185386	mitogen-activated protein kinase 11	22	50263713	50270767	protein coding	-1	Yes	No	Mix	Yes	No	Mix	No	No	-	1.12623	0.988999	1.52226	0.324239	-	-	5.44376	0.872592	2.2731	Up	0.00114444	No	5.53705	1.72601	2.29761	Up	0.000632016	Yes	3.02822	2.10214	1.42697	Up	0.0872117	No	4.39652	1.13391	-0.308242	Down	0.870971	No	5.04302	0.446616	-0.13483
MAPK13	ENSG00000156711	mitogen-activated protein kinase 13	6	36127809	36144524	protein coding	1	Yes	No	Mix	Yes	No	Up	No	No	-	42.8587	10.2554	30.9031	2.50654	-	-	41.7379	7.04891	-0.0382307	Down	0.914699	No	52.2089	3.26763	0.284709	Up	0.127065	No	120.009	26.6883	1.48548	Up	1.68091e-12	Yes	39.8878	3.53018	-0.0654099	Down	0.955351	No	75.5653	1.46846	0.533427
MARCHF1	ENSG00000145416	membrane associated ring-CH-type finger 1	4	163524298	164384050	protein coding	-1	Yes	No	Mix	Yes	No	Down	No	No	-	113.681	24.7492	166.402	19.1992	-	-	32.0043	5.70716	-1.82865	Down	1.34164e-13	Yes	25.9997	3.16393	-2.12842	Down	1.12237e-15	Yes	58.9852	19.629	-0.946563	Down	1.81571e-06	No	33.805	6.45589	0.0789692	Up	0.950005	No	21.4009	1.70379	-0.280824
MARCHF3	ENSG00000173926	membrane associated ring-CH-type finger 3	5	126867714	127030558	protein coding	-1	No	No	-	Yes	No	Up	Yes	No	Up	-	-	5.25435	1.15432	6.75359	0.980491	-	-	-	-	-	No	-	-	-	-	-	No	-	-	-	-	-	No	-	-	-	-	-	No	-	-	-
MARCKS	ENSG00000277443	myristoylated alanine rich protein kinase C substrate	6	113857345	113863475	protein coding	1	Yes	No	Down	Yes	Yes	Down	Yes	No	Down	425.515	94.2231	570.54	97.3875	412.329	25.4044	257.178	17.7224	-0.726442	Down	0.000214286	No	156.905	18.3922	-1.43932	Down	1.68086e-10	Yes	144.724	5.87776	-1.55591	Down	7.06394e-11	Yes	216.845	12.8902	-0.246105	Down	0.618814	No	61.347	2.40485	-1.35483
MARCKSL1	ENSG00000175130	MARCKS like 1	1	32333839	32336233	protein coding	-1	No	No	-	No	No	-	Yes	No	Down	-	-	-	-	58.5045	7.02705	-	-	-	-	-	No	-	-	-	-	-	No	-	-	-	-	-	No	-	-	-	-	-	No	-	-	-
MARVELD1	ENSG00000155254	MARVEL domain containing 1	10	97713173	97718150	protein coding	1	Yes	No	Down	Yes	No	Mix	Yes	No	Mix	13.5812	1.70439	8.74173	0.898917	6.21474	1.92274	1.89625	0.262581	-2.84038	Down	6.84452e-10	Yes	4.71816	0.859169	-1.52531	Down	2.97683e-05	Yes	6.64153	0.798713	-1.03202	Down	0.00804987	No	1.4281	0.334897	-0.40905	Down	0.886088	No	3.39159	0.309475	-0.476263
MAS1	ENSG00000130368	MAS1 proto-oncogene, G protein-coupled receptor	6	159890988	159917447	protein coding	1	No	No	-	Yes	No	Mix	Yes	No	Mix	-	-	0.0942941	0.0817521	0.144139	0.249656	-	-	-	-	-	No	-	-	-	-	-	No	-	-	-	-	-	No	-	-	-	-	-	No	-	-	-
MB21D2	ENSG00000180611	Mab-21 domain containing 2	3	192796815	192917856	protein coding	-1	Yes	No	Mix	Yes	No	Down	Yes	No	Mix	14.0076	2.15026	15.65	2.35256	13.2158	3.20792	18.5743	0.50483	0.407101	Up	0.217452	No	13.7197	1.93547	-0.0299564	Down	0.944544	No	4.58197	0.386014	-1.61217	Down	6.19106e-07	Yes	9.0478	1.96319	-1.03767	Down	0.000139239	Yes	5.36024	1.51756	-1.35588
MBOAT2	ENSG00000143797	membrane bound O-acyltransferase domain containing 2	2	8852690	9003709	protein coding	-1	No	No	-	Yes	No	Mix	No	No	-	-	-	9.6942	1.09524	-	-	-	-	-	-	-	No	-	-	-	-	-	No	-	-	-	-	-	No	-	-	-	-	-	No	-	-	-
MBOAT7	ENSG00000125505	membrane bound O-acyltransferase domain containing 7	19	54173412	54189882	protein coding	-1	No	No	-	No	No	-	Yes	No	Down	-	-	-	-	128.371	8.43059	-	-	-	-	-	No	-	-	-	-	-	No	-	-	-	-	-	No	-	-	-	-	-	No	-	-	-
MCEMP1	ENSG00000183019	mast cell expressed membrane protein 1	19	7676628	7679826	protein coding	1	Yes	No	Mix	No	No	-	Yes	No	Up	0.798215	0.393188	-	-	0.348509	0.603635	3.44102	0.63353	2.10799	Up	0.00735457	No	9.36707	2.00253	3.55275	Up	1.57704e-07	Yes	2.89118	0.390781	1.85681	Up	0.0273879	No	2.19597	0.533411	-0.64798	Down	0.718576	No	5.95435	1.38344	-0.653654
MCOLN1	ENSG00000090674	mucolipin 1	19	7522624	7534009	protein coding	1	No	No	-	Yes	No	Mix	No	No	-	-	-	22.5203	1.64471	-	-	-	-	-	-	-	No	-	-	-	-	-	No	-	-	-	-	-	No	-	-	-	-	-	No	-	-	-
MCOLN2	ENSG00000153898	mucolipin 2	1	84925583	84997113	protein coding	-1	No	No	-	Yes	No	Mix	Yes	No	Mix	-	-	65.2217	2.16281	50.985	2.61517	-	-	-	-	-	No	-	-	-	-	-	No	-	-	-	-	-	No	-	-	-	-	-	No	-	-	-
MCOLN3	ENSG00000055732	mucolipin 3	1	85018082	85048500	protein coding	-1	Yes	No	Mix	Yes	No	Mix	No	No	-	0.312443	0.284309	0.821113	0.262	-	-	0.957086	0.982492	1.61505	Up	0.615814	No	6.07364	0.270504	4.2809	Up	3.24318e-07	Yes	0.474067	0.211312	0.601497	Up	0.983413	No	0.081861	0.141787	-3.5474	Down	0.14181	No	6.35535	2.06922	0.065411
MCTP1	ENSG00000175471	multiple C2 and transmembrane domain containing 1	5	94703741	95284575	protein coding	-1	Yes	No	Down	Yes	No	Down	Yes	No	Down	70.323	18.8315	113.377	12.8958	55.7871	5.82609	19.1069	3.55411	-1.8799	Down	4.04355e-14	Yes	15.2758	1.64291	-2.20275	Down	2.26278e-16	Yes	30.2851	4.8968	-1.21539	Down	8.55692e-09	Yes	11.3419	1.32959	-0.752429	Down	0.0219484	No	7.03051	0.842424	-1.11955
ME1	ENSG00000065833	malic enzyme 1	6	83210402	83431051	protein coding	-1	Yes	No	Down	Yes	No	Down	Yes	No	Mix	60.2986	17.8157	67.0313	7.35416	28.4047	4.83913	19.618	1.7916	-1.61995	Down	2.45194e-10	Yes	51.0755	9.65709	-0.239493	Down	0.253599	No	49.181	11.8132	-0.294025	Down	0.108462	No	8.85806	2.96484	-1.14711	Down	0.00110333	No	35.1911	4.22292	-0.537422
MEFV	ENSG00000103313	MEFV innate immuity regulator, pyrin	16	3242027	3256633	protein coding	-1	Yes	No	Down	Yes	No	Down	Yes	No	Mix	11.4199	3.67129	8.29041	1.07122	3.49955	0.768738	7.01625	2.14406	-0.70278	Down	0.1809	No	2.00925	0.805551	-2.50682	Down	9.71981e-07	Yes	4.0915	3.33929	-1.48085	Down	0.00810177	No	3.52856	0.0960787	-0.991621	Down	0.132647	No	0.650367	0.706067	-1.62733
MELTF	ENSG00000163975	melanotransferrin	3	196988621	197029817	protein coding	-1	Yes	No	Up	No	No	-	No	No	-	2.38387	0.223734	-	-	-	-	3.45199	0.623312	0.534121	Up	0.391018	No	2.8339	0.336021	0.24948	Up	0.755218	No	8.26258	1.30792	1.79329	Up	0.00011358	Yes	5.19395	1.15993	0.589404	Up	0.561736	No	5.37603	1.43485	0.923753
MERTK	ENSG00000153208	MER proto-oncogene, tyrosine kinase	2	111898607	112029561	protein coding	1	Yes	No	Mix	Yes	No	Mix	Yes	No	Mix	10.3787	3.42748	10.8345	0.811655	8.22875	2.74551	1.12441	0.305263	-3.20639	Down	4.70012e-08	Yes	1.60479	0.332693	-2.69317	Down	1.56126e-07	Yes	31.9488	16.111	1.62213	Up	8.93313e-06	Yes	1.11902	0.395455	-0.00693687	Down	0.995869	No	0.963664	0.542407	-0.735785
MET	ENSG00000105976	MET proto-oncogene, receptor tyrosine kinase	7	116672196	116798386	protein coding	1	Yes	No	Up	Yes	Yes	Up	Yes	No	Up	0.312443	0.284309	0.143821	0.138008	0.606671	0.652682	7.74586	1.16578	4.63176	Up	7.6874e-07	Yes	17.2104	0.480337	5.78354	Up	5.66036e-12	Yes	1.95404	0.809435	2.64479	Up	0.0958849	No	11.9481	2.70453	0.625287	Up	0.338599	No	19.3315	2.30586	0.167675
METTL1	ENSG00000037897	methyltransferase like 1	12	57768471	57772119	protein coding	-1	Yes	No	Mix	Yes	No	Mix	No	No	-	5.66897	3.47136	4.04432	0.155747	-	-	4.90594	0.869814	-0.208555	Down	0.437399	No	16.7522	1.44133	1.5632	Up	7.10648e-05	Yes	5.93177	0.802212	0.0653761	Up	0.836666	No	4.40786	0.772159	-0.154453	Down	0.962371	No	11.567	0.478314	-0.534342
METTL21A	ENSG00000144401	methyltransferase like 21A	2	207580631	207625928	protein coding	-1	No	No	-	No	No	-	Yes	No	Mix	-	-	-	-	14.7236	0.4262	-	-	-	-	-	No	-	-	-	-	-	No	-	-	-	-	-	No	-	-	-	-	-	No	-	-	-
METTL7A	ENSG00000185432	methyltransferase like 7A	12	50923472	50932510	protein coding	1	Yes	No	Mix	No	No	-	No	No	-	60.8685	12.8231	-	-	-	-	29.7323	0.626105	-1.03367	Down	1.4247e-06	Yes	23.7486	1.69768	-1.35786	Down	1.81366e-09	Yes	51.5467	13.9025	-0.239816	Down	0.532367	No	28.4195	2.70227	-0.0651514	Down	0.95542	No	28.1216	3.52586	0.243838
MEX3B	ENSG00000183496	mex-3 RNA binding family member B	15	82041778	82046119	protein coding	-1	No	No	-	No	No	-	Yes	No	Mix	-	-	-	-	5.40991	1.28098	-	-	-	-	-	No	-	-	-	-	-	No	-	-	-	-	-	No	-	-	-	-	-	No	-	-	-
MFAP3L	ENSG00000198948	microfibril associated protein 3 like	4	169986597	170033031	protein coding	-1	No	No	-	Yes	No	Mix	No	No	-	-	-	1.7989	0.0852838	-	-	-	-	-	-	-	No	-	-	-	-	-	No	-	-	-	-	-	No	-	-	-	-	-	No	-	-	-
MFSD1	ENSG00000118855	major facilitator superfamily domain containing 1	3	158732198	158829719	protein coding	1	Yes	No	Down	Yes	No	Down	Yes	No	Down	103.528	24.6224	137.016	11.7566	64.4077	1.37712	31.8731	4.84263	-1.69961	Down	8.3746e-14	Yes	52.7173	5.45844	-0.973668	Down	1.12359e-07	No	82.9956	21.3548	-0.318909	Down	0.0545788	No	29.5132	4.38727	-0.110975	Down	0.900729	No	39.9531	2.84597	-0.399967
MFSD12	ENSG00000161091	major facilitator superfamily domain containing 12	19	3538261	3574290	protein coding	-1	Yes	No	Mix	Yes	No	Mix	Yes	No	Mix	107.212	14.5796	55.7206	4.14273	80.7902	7.0452	130.206	15.4115	0.280326	Up	0.230955	No	504.931	34.952	2.23561	Up	3.8241e-16	Yes	149.337	54.8911	0.478094	Up	0.0234857	No	114.32	13.7673	-0.187717	Down	0.799121	No	498.167	72.9317	-0.0194568
MFSD2A	ENSG00000168389	major facilitator superfamily domain containing 2A	1	39955112	39969968	protein coding	1	No	No	-	Yes	No	Mix	Yes	No	Mix	-	-	4.92081	1.11745	5.36094	0.675232	-	-	-	-	-	No	-	-	-	-	-	No	-	-	-	-	-	No	-	-	-	-	-	No	-	-	-
MGAT5B	ENSG00000167889	alpha-1,6-mannosylglycoprotein 6-beta-N-acetylglucosaminyltransferase B	17	76868404	76950393	protein coding	1	Yes	No	Mix	Yes	No	Mix	Yes	No	Mix	2.8433	1.35671	1.7589	0.53294	5.34829	1.97092	7.81248	1.8769	1.45822	Up	0.000200632	Yes	4.98867	1.66107	0.811089	Up	0.0399185	No	2.82808	1.10304	-0.00774358	Down	0.65399	No	8.17486	1.61386	0.0654128	Up	0.965145	No	5.63916	0.177949	0.176826
MGLL	ENSG00000074416	monoglyceride lipase	3	127689062	128052190	protein coding	-1	Yes	No	Mix	No	No	-	Yes	No	Mix	27.7824	2.44551	-	-	31.9023	4.33472	92.8676	12.4888	1.741	Up	2.90101e-13	Yes	76.5428	9.28957	1.46209	Up	9.50352e-11	Yes	93.1708	11.4003	1.74571	Up	9.03833e-13	Yes	87.097	9.83808	-0.0925527	Down	0.916174	No	91.0185	8.82963	0.249893
MGST1	ENSG00000008394	microsomal glutathione S-transferase 1	12	16347142	16609259	protein coding	1	Yes	No	Mix	Yes	No	Mix	Yes	No	Mix	14.4476	2.69823	12.9662	2.58759	11.9115	1.09407	17.3678	0.952169	0.265581	Up	0.513834	No	49.3579	6.0462	1.77245	Up	4.91646e-10	Yes	21.466	7.58903	0.571217	Up	0.124412	No	11.3455	3.016	-0.614292	Down	0.148857	No	28.9368	0.842633	-0.770375
MGST2	ENSG00000085871	microsomal glutathione S-transferase 2	4	139665768	139740745	protein coding	1	No	No	-	Yes	No	Down	No	No	-	-	-	5.31124	1.23822	-	-	-	-	-	-	-	No	-	-	-	-	-	No	-	-	-	-	-	No	-	-	-	-	-	No	-	-	-
MICAL2	ENSG00000133816	microtubule associated monooxygenase, calponin and LIM domain containing 2	11	12094008	12359144	protein coding	1	Yes	No	Mix	No	No	-	No	No	-	65.2873	4.38366	-	-	-	-	164.876	24.1669	1.33651	Up	1.96055e-15	Yes	139.359	4.36236	1.09393	Up	1.9127e-12	Yes	51.533	8.73229	-0.341308	Down	0.0704947	No	72.5012	3.51476	-1.18531	Down	3.11018e-13	Yes	71.465	3.78717	-0.963493
MICALL2	ENSG00000164877	MICAL like 2	7	1428465	1459470	protein coding	-1	Yes	No	Mix	Yes	No	Mix	No	No	-	12.6444	1.08174	8.72117	0.908081	-	-	15.723	3.10325	0.314385	Up	0.538544	No	28.7318	4.56399	1.18415	Up	0.000147434	Yes	24.4049	11.0024	0.94868	Up	0.00288609	No	10.742	0.857655	-0.549616	Down	0.299493	No	15.2145	3.64919	-0.917203
MILR1	ENSG00000271605	mast cell immunoglobulin like receptor 1	17	64449037	64468643	protein coding	1	Yes	No	Down	Yes	No	Down	Yes	No	Down	23.8086	3.25509	27.0298	1.79996	34.5109	3.57184	3.26116	1.52712	-2.86803	Down	1.66754e-11	Yes	10.4841	3.15564	-1.18328	Down	7.24698e-05	Yes	12.6295	3.02887	-0.914684	Down	0.00223268	No	2.67884	0.448529	-0.283779	Down	0.886088	No	3.04973	0.982679	-1.78146
MIR155HG	ENSG00000234883	MIR155 host gene	21	25561909	25575168	lncRNA	1	Yes	No	Mix	Yes	No	Mix	Yes	No	Mix	2.65371	0.775844	6.31139	0.938379	3.36806	0.794579	17.406	4.48863	2.7135	Up	1.79607e-09	Yes	6.22696	0.838336	1.23052	Up	0.0384412	No	2.04171	1.22041	-0.378236	Down	0.354581	No	10.3568	1.49399	-0.749008	Down	0.0572693	No	4.09705	0.908995	-0.603943
MIR181A1HG	ENSG00000229989	MIR181A1 host gene	1	198777861	198937471	lncRNA	-1	No	No	-	Yes	No	Down	No	No	-	-	-	20.5099	3.82987	-	-	-	-	-	-	-	No	-	-	-	-	-	No	-	-	-	-	-	No	-	-	-	-	-	No	-	-	-
MIR222HG	ENSG00000270069	miR222/221 cluster host gene	X	45745211	45770274	lncRNA	-1	Yes	No	Mix	Yes	No	Mix	Yes	No	Mix	3.75719	1.0904	5.08412	0.763352	2.38897	1.22986	12.318	1.75475	1.71304	Up	3.5892e-05	Yes	10.5828	4.45825	1.49399	Up	0.00100075	No	2.94337	1.82708	-0.352182	Down	0.261509	No	9.2254	1.31968	-0.417079	Down	0.538159	No	7.19984	1.3811	-0.555681
MIR223HG	ENSG00000274536	MIR223 host gene	X	66015461	66020422	lncRNA	1	No	No	-	Yes	No	Down	Yes	No	Mix	-	-	8.68889	1.67515	7.77692	0.851127	-	-	-	-	-	No	-	-	-	-	-	No	-	-	-	-	-	No	-	-	-	-	-	No	-	-	-
MIR3142HG	ENSG00000253522	MIR3142 host gene	5	160438594	160487426	lncRNA	1	Yes	No	Mix	Yes	No	Mix	No	No	-	19.8146	2.40597	22.8769	2.48839	-	-	18.7592	4.63872	-0.0789698	Down	0.987293	No	19.2843	3.77698	-0.0391379	Down	0.94013	No	7.63621	1.43155	-1.37564	Down	1.35969e-06	Yes	19.3011	2.62372	0.0410859	Up	0.988608	No	18.4773	4.25945	-0.0616718
MIR34AHG	ENSG00000228526	MIR34A host gene	1	9148011	9198906	lncRNA	-1	Yes	No	Mix	Yes	No	Down	Yes	No	Down	26.1035	8.83659	26.4449	3.52686	15.8531	1.47677	8.5519	0.631648	-1.60993	Down	4.08902e-07	Yes	8.03394	1.87735	-1.70007	Down	7.9082e-08	Yes	21.3815	7.80544	-0.287885	Down	0.637069	No	7.59903	1.93104	-0.170429	Down	0.898374	No	8.09957	1.27553	0.011738
MIR3945HG	ENSG00000251230	MIR3945 host gene	4	184844554	184855751	lncRNA	-1	Yes	No	Up	Yes	No	Mix	No	No	-	0.355049	0.463828	0.0458614	0.0794343	-	-	3.15174	2.11314	3.15006	Up	0.000335118	Yes	2.21786	0.408405	2.64307	Up	0.00496059	No	1.42518	1.10583	2.00506	Up	0.0541607	No	5.59319	1.01393	0.827525	Up	0.293174	No	4.05181	0.696024	0.869401
MIR4435-2HG	ENSG00000172965	MIR4435-2 host gene	2	111006015	111523376	lncRNA	-1	Yes	No	Mix	No	No	-	Yes	No	Mix	5.78311	1.45048	-	-	9.819	2.12508	16.9393	6.13603	1.55046	Up	5.10768e-06	Yes	8.79573	0.82634	0.604959	Up	0.148882	No	4.98469	1.6191	-0.214341	Down	0.646613	No	10.9169	1.15643	-0.633807	Down	0.140782	No	6.53497	2.031	-0.428622
MIR646HG	ENSG00000228340	MIR646 host gene	20	60087826	60653784	lncRNA	1	Yes	No	Mix	Yes	No	Mix	No	No	-	8.28213	1.97365	6.73295	0.47002	-	-	6.90732	1.3839	-0.261876	Down	0.878423	No	4.45107	1.28939	-0.89585	Down	0.108837	No	21.0037	4.9889	1.34257	Up	4.7721e-06	Yes	4.41067	0.972366	-0.647126	Down	0.268368	No	8.35182	0.931306	0.907939
MITF	ENSG00000187098	melanocyte inducing transcription factor	3	69739464	69968336	protein coding	1	Yes	No	Mix	Yes	No	Mix	Yes	No	Mix	81.5517	14.3074	75.7856	8.48611	67.088	13.1775	17.3003	3.11638	-2.23692	Down	1.04712e-14	Yes	88.3099	9.71816	0.114861	Up	0.871705	No	58.2498	16.2153	-0.485462	Down	0.0175098	No	12.7596	2.51135	-0.439214	Down	0.507089	No	45.9496	3.38862	-0.942524
MKI67	ENSG00000148773	marker of proliferation Ki-67	10	128096659	128126423	protein coding	-1	Yes	No	Mix	Yes	No	Mix	No	No	-	11.0948	2.02685	9.13321	1.57518	-	-	24.2357	3.38321	1.12725	Up	9.58813e-06	Yes	21.6565	2.70824	0.964917	Up	0.000133738	No	7.24279	1.4689	-0.615267	Down	0.0964619	No	25.7222	3.36218	0.0858765	Up	0.933705	No	15.3536	1.72025	-0.496221
MKNK1	ENSG00000079277	MAPK interacting serine/threonine kinase 1	1	46557407	46616843	protein coding	-1	No	No	-	Yes	No	Down	Yes	No	Down	-	-	127.499	10.454	154.795	10.916	-	-	-	-	-	No	-	-	-	-	-	No	-	-	-	-	-	No	-	-	-	-	-	No	-	-	-
MLC1	ENSG00000100427	modulator of VRAC current 1	22	50059391	50085426	protein coding	-1	No	No	-	Yes	No	Down	No	No	-	-	-	5.95219	0.79196	-	-	-	-	-	-	-	No	-	-	-	-	-	No	-	-	-	-	-	No	-	-	-	-	-	No	-	-	-
MMD	ENSG00000108960	monocyte to macrophage differentiation associated	17	55392622	55421924	protein coding	-1	Yes	No	Mix	No	No	-	No	No	-	10.3823	3.05175	-	-	-	-	12.0309	3.0869	0.212618	Up	0.816813	No	8.35733	2.25381	-0.313016	Down	0.360055	No	4.70115	0.585776	-1.14304	Down	0.00048882	Yes	10.6524	2.15568	-0.175576	Down	0.894723	No	7.20592	1.32005	-0.213859
MMP1	ENSG00000196611	matrix metallopeptidase 1	11	102789919	102798160	protein coding	-1	No	No	-	Yes	No	Mix	No	No	-	-	-	0.0484327	0.0838878	-	-	-	-	-	-	-	No	-	-	-	-	-	No	-	-	-	-	-	No	-	-	-	-	-	No	-	-	-
MMP14	ENSG00000157227	matrix metallopeptidase 14	14	22836560	22849027	protein coding	1	No	No	-	Yes	No	Mix	Yes	No	Mix	-	-	118.924	13.3257	81.4673	9.15451	-	-	-	-	-	No	-	-	-	-	-	No	-	-	-	-	-	No	-	-	-	-	-	No	-	-	-
MMP19	ENSG00000123342	matrix metallopeptidase 19	12	55835433	55842966	protein coding	-1	Yes	No	Mix	Yes	No	Mix	Yes	No	Mix	8.96588	3.74023	5.7339	1.36741	12.1967	1.08557	22.5078	1.60727	1.32791	Up	1.13682e-06	Yes	35.5035	3.96221	1.98545	Up	6.53841e-12	Yes	12.0757	0.75363	0.429592	Up	0.123372	No	15.6357	3.34536	-0.525579	Down	0.155743	No	19.8752	4.54277	-0.836994
MMP2-AS1	ENSG00000260135	MMP2 antisense RNA 1	16	55426797	55462297	lncRNA	-1	Yes	No	Mix	Yes	No	Mix	Yes	No	Mix	4.28968	3.27576	5.94413	0.673591	5.18807	1.65271	0.564455	0.492676	-2.92594	Down	6.26127e-05	Yes	1.04643	0.699782	-2.03539	Down	0.000868927	Yes	8.17306	3.41302	0.930007	Up	0.41996	No	0.219824	0.208144	-1.36051	Down	0.8791	No	0.261105	0.275913	-2.00278
MMP25	ENSG00000008516	matrix metallopeptidase 25	16	3046561	3060726	protein coding	1	Yes	No	Mix	Yes	No	Down	No	No	-	11.0103	2.86963	7.20767	2.27664	-	-	12.8614	2.38061	0.224201	Up	0.585121	No	8.43759	1.60741	-0.383948	Down	0.613645	No	3.72845	0.67202	-1.5622	Down	0.000536117	Yes	5.57125	1.10426	-1.20698	Down	0.00309154	No	3.33635	1.41679	-1.33856
MMP7	ENSG00000137673	matrix metallopeptidase 7	11	102520508	102530750	protein coding	-1	Yes	No	Up	Yes	No	Mix	Yes	No	Mix	0.370623	0.641937	0.734533	0.165787	1.73161	0.535059	27.5891	3.06273	6.218	Up	8.49998e-18	Yes	38.1594	2.12024	6.68594	Up	3.87339e-20	Yes	0.642699	0.556597	0.794192	Up	0.935671	No	27.6637	1.2211	0.00389962	Up	0.996394	No	45.1213	2.4107	0.24177
MMP9	ENSG00000100985	matrix metallopeptidase 9	20	46008908	46016561	protein coding	1	Yes	No	Down	Yes	No	Down	Yes	No	Mix	1158.73	255.904	904.446	130.404	353.846	55.4925	624.812	166.21	-0.891045	Down	0.000381095	No	1052.24	102.79	-0.139072	Down	0.77469	No	189.107	32.0939	-2.61526	Down	5.09387e-13	Yes	174.599	33.5427	-1.83937	Down	6.19977e-09	Yes	258.92	41.7739	-2.02289
MN1	ENSG00000169184	MN1 proto-oncogene, transcriptional regulator	22	27748277	27801756	protein coding	-1	Yes	No	Up	Yes	No	Mix	No	No	-	4.62504	1.37046	3.63962	0.467103	-	-	11.5759	1.01348	1.32359	Up	0.000120312	Yes	8.03096	1.45665	0.796106	Up	0.0379761	No	18.6202	3.58353	2.00933	Up	2.126e-08	Yes	21.9164	2.32962	0.920887	Up	0.00413133	No	25.1392	4.58366	1.6463
MNDA	ENSG00000163563	myeloid cell nuclear differentiation antigen	1	158831351	158849506	protein coding	1	Yes	No	Down	Yes	No	Down	Yes	No	Mix	57.176	7.32957	67.5179	14.4402	25.048	2.22543	6.10911	0.838679	-3.22637	Down	4.19871e-16	Yes	26.2872	1.74099	-1.12105	Down	8.38152e-06	Yes	28.5603	8.42178	-1.0014	Down	7.61957e-05	Yes	3.64829	1.13306	-0.743742	Down	0.440664	No	6.09061	2.24824	-2.1097
MOB1B	ENSG00000173542	MOB kinase activator 1B	4	70902326	71022449	protein coding	1	No	No	-	Yes	No	Down	No	No	-	-	-	117.925	15.5559	-	-	-	-	-	-	-	No	-	-	-	-	-	No	-	-	-	-	-	No	-	-	-	-	-	No	-	-	-
MOB3B	ENSG00000120162	MOB kinase activator 3B	9	27325209	27529814	protein coding	-1	Yes	Yes	Mix	Yes	No	Mix	Yes	No	Mix	11.894	2.96014	7.00042	1.31827	6.6821	0.964318	35.8676	7.72954	1.59245	Up	1.25036e-09	Yes	69.1671	8.77755	2.53985	Up	8.71121e-18	Yes	4.85719	1.71536	-1.29204	Down	9.26588e-05	Yes	13.828	2.84172	-1.37509	Down	1.79649e-08	Yes	18.3699	1.02653	-1.91274
MOV10	ENSG00000155363	Mov10 RISC complex RNA helicase	1	112673141	112700746	protein coding	1	No	No	-	No	No	-	Yes	No	Mix	-	-	-	-	102.974	7.59877	-	-	-	-	-	No	-	-	-	-	-	No	-	-	-	-	-	No	-	-	-	-	-	No	-	-	-
MPEG1	ENSG00000197629	macrophage expressed 1	11	59208510	59212927	protein coding	-1	Yes	No	Down	Yes	Yes	Down	Yes	No	Down	601.978	61.7006	768.966	133.576	613.593	73.5973	144.544	19.3464	-2.0582	Down	3.38152e-15	Yes	56.1835	4.0599	-3.42149	Down	1.89419e-21	Yes	129.178	27.1003	-2.22035	Down	1.61604e-15	Yes	79.1131	5.52891	-0.86952	Down	0.000241074	No	28.0575	3.79207	-1.00176
MPO	ENSG00000005381	myeloperoxidase	17	58269855	58280935	protein coding	-1	Yes	No	Mix	No	No	-	No	No	-	3.32907	1.71796	-	-	-	-	1.28526	0.340636	-1.37306	Down	0.252523	No	2.00124	1.44938	-0.734226	Down	0.688366	No	3.65573	0.181916	0.135041	Up	0.568505	No	1.35326	0.990041	0.0743746	Up	0.990793	No	8.87403	0.509418	2.1487
MPP1	ENSG00000130830	membrane palmitoylated protein 1	X	154778684	154821007	protein coding	-1	Yes	No	Mix	Yes	No	Mix	Yes	No	Mix	78.4308	12.8425	69.7873	1.28966	29.9846	5.19505	11.3531	1.32297	-2.78833	Down	3.29641e-21	Yes	37.9402	1.53837	-1.04769	Down	4.59218e-09	Yes	86.4013	18.5291	0.139633	Up	0.580651	No	10.8102	1.70037	-0.0706939	Down	0.976626	No	29.1259	1.31114	-0.381428
MRAS	ENSG00000158186	muscle RAS oncogene homolog	3	138347648	138405534	protein coding	1	Yes	No	Mix	Yes	No	Mix	Yes	No	Mix	27.2859	3.20192	16.0037	1.0386	19.0533	3.95759	9.75868	2.53596	-1.4834	Down	1.40319e-07	Yes	56.2763	2.06992	1.04437	Up	6.56107e-07	Yes	33.2019	4.69863	0.283114	Up	0.179385	No	5.65682	1.71781	-0.786695	Down	0.11651	No	42.4111	8.88471	-0.408084
MRC1	ENSG00000260314	mannose receptor C-type 1	10	17809348	17911164	protein coding	1	Yes	No	Mix	Yes	No	Down	Yes	No	Mix	128.42	34.3673	118.737	19.1712	10.6537	0.935318	114.882	21.7881	-0.160718	Down	0.434158	No	363.429	41.4428	1.50081	Up	5.79565e-11	Yes	60.9935	8.59478	-1.07414	Down	1.01432e-06	Yes	35.7749	3.5081	-1.68313	Down	1.88361e-10	Yes	146.449	5.0929	-1.31127
MRC2	ENSG00000011028	mannose receptor C type 2	17	62627670	62693597	protein coding	1	Yes	No	Mix	Yes	No	Up	Yes	No	Up	8.47821	2.03748	4.33967	0.203198	6.2021	0.775961	6.5093	1.75729	-0.381258	Down	0.735308	No	8.17611	2.56175	-0.0523455	Down	0.863418	No	34.2239	10.6854	2.01317	Up	1.4501e-11	Yes	6.89926	0.332931	0.0839394	Up	0.987805	No	8.30747	1.15704	0.0229942
MREG	ENSG00000118242	melanoregulin	2	215942584	216034096	protein coding	-1	No	No	-	No	No	-	Yes	No	Mix	-	-	-	-	27.9307	4.04172	-	-	-	-	-	No	-	-	-	-	-	No	-	-	-	-	-	No	-	-	-	-	-	No	-	-	-
MRPL12	ENSG00000262814	mitochondrial ribosomal protein L12	17	81703367	81707517	protein coding	1	No	No	-	Yes	No	Mix	No	No	-	-	-	2.08545	0.182119	-	-	-	-	-	-	-	No	-	-	-	-	-	No	-	-	-	-	-	No	-	-	-	-	-	No	-	-	-
MRPL15	ENSG00000137547	mitochondrial ribosomal protein L15	8	54135241	54148514	protein coding	1	Yes	No	Mix	No	No	-	No	No	-	12.2695	3.00794	-	-	-	-	9.69648	1.67614	-0.339538	Down	0.153086	No	25.7628	1.90822	1.07022	Up	6.89863e-05	Yes	17.8814	3.00334	0.543391	Up	0.158902	No	9.74922	0.674349	0.00782588	Up	0.984004	No	18.5008	2.2617	-0.477701
MS4A1	ENSG00000156738	membrane spanning 4-domains A1	11	60455846	60470752	protein coding	1	Yes	No	Mix	No	No	-	No	No	-	118.175	44.174	-	-	-	-	261.761	9.38393	1.14732	Up	0.00019432	Yes	138.021	6.2169	0.223961	Up	0.795476	No	106.068	49.9056	-0.155929	Down	0.450093	No	299.755	38.9609	0.195536	Up	0.8534	No	168.366	9.46527	0.286713
MS4A14	ENSG00000166928	membrane spanning 4-domains A14	11	60378530	60417756	protein coding	1	Yes	No	Down	Yes	No	Mix	Yes	No	Mix	33.534	5.46726	42.9858	2.12378	57.7593	9.97194	13.6632	2.70557	-1.29533	Down	8.40465e-06	Yes	13.1452	0.948277	-1.35109	Down	3.74825e-06	Yes	25.985	11.1662	-0.367948	Down	0.118678	No	13.1646	3.78178	-0.0536315	Down	0.978556	No	8.14988	1.47657	-0.689686
MS4A6A	ENSG00000110077	membrane spanning 4-domains A6A	11	60172014	60184666	protein coding	-1	Yes	No	Down	Yes	No	Down	No	No	-	24.2852	9.83827	31.438	5.20424	-	-	1.8363	0.798371	-3.7252	Down	2.74497e-13	Yes	1.36684	0.678744	-4.15116	Down	6.12573e-15	Yes	5.99448	1.87864	-2.01837	Down	1.26782e-07	Yes	1.30225	0.57719	-0.495794	Down	0.848105	No	1.02673	0.084389	-0.412794
MS4A7	ENSG00000166927	membrane spanning 4-domains A7	11	60378485	60395951	protein coding	1	Yes	No	Down	Yes	No	Mix	Yes	No	Mix	212.004	37.5543	313.756	42.3425	175.457	8.92217	50.3689	7.04946	-2.07349	Down	1.93327e-11	Yes	50.934	11.0814	-2.05739	Down	2.2919e-11	Yes	148.835	52.1473	-0.510379	Down	0.0402996	No	46.1464	8.32469	-0.126316	Down	0.935069	No	31.0004	4.70649	-0.716343
MSANTD3	ENSG00000066697	Myb/SANT DNA binding domain containing 3	9	100427143	100451734	protein coding	1	Yes	No	Mix	Yes	No	Mix	Yes	No	Mix	13.9439	1.41322	13.7	2.10615	9.93474	1.20552	35.2412	1.93233	1.33763	Up	2.2495e-09	Yes	59.9172	6.7453	2.10333	Up	6.36008e-17	Yes	11.9592	1.04509	-0.221514	Down	0.324071	No	23.4905	3.69128	-0.585184	Down	0.00387183	No	37.6246	5.6989	-0.671296
MSC	ENSG00000178860	musculin	8	71841549	71844468	protein coding	-1	Yes	No	Mix	Yes	No	Mix	Yes	No	Mix	24.0274	5.24136	10.0948	0.760159	25.3892	7.53071	44.2301	8.76876	0.880345	Up	0.0014268	No	112.654	11.8754	2.22914	Up	1.92584e-13	Yes	21.9475	6.77599	-0.130625	Down	0.910365	No	26.4918	3.59754	-0.73948	Down	0.0219484	No	42.859	9.04371	-1.39422
MSC-AS1	ENSG00000235531	MSC antisense RNA 1	8	71828167	72118393	lncRNA	1	Yes	No	Mix	No	No	-	Yes	No	Down	21.3192	2.47326	-	-	25.9556	1.57899	29.7182	3.32459	0.479195	Up	0.0379352	No	49.8394	7.82088	1.22514	Up	6.12903e-10	Yes	19.3045	3.21076	-0.143211	Down	0.407367	No	16.4311	1.41602	-0.854918	Down	2.75202e-05	No	27.6174	1.57716	-0.851712
MSR1	ENSG00000038945	macrophage scavenger receptor 1	8	16107878	16567490	protein coding	-1	Yes	No	Mix	Yes	No	Mix	No	No	-	0.609313	0.371831	0.88202	0.190192	-	-	0.431329	0.37585	-0.498396	Down	0.967602	No	3.28126	0.617344	2.42899	Up	0.00355078	No	10.2973	1.76383	4.07894	Up	3.26843e-08	Yes	1.30302	0.614933	1.595	Up	0.602547	No	3.12252	0.885206	-0.0715402
MSRA	ENSG00000175806	methionine sulfoxide reductase A	8	10054292	10428891	protein coding	1	Yes	No	Down	No	No	-	Yes	No	Down	19.1514	4.39103	-	-	17.5275	1.3815	9.48459	0.466118	-1.01379	Down	0.000621564	Yes	13.6572	0.608684	-0.487784	Down	0.233111	No	16.1368	2.27421	-0.247091	Down	0.631807	No	8.89911	0.723573	-0.0919244	Down	0.963392	No	10.7766	2.32367	-0.341767
MT1F	ENSG00000198417	metallothionein 1F	16	56657731	56660698	protein coding	1	No	No	-	Yes	No	Up	No	No	-	-	-	1.26691	0.417967	-	-	-	-	-	-	-	No	-	-	-	-	-	No	-	-	-	-	-	No	-	-	-	-	-	No	-	-	-
MT2A	ENSG00000125148	metallothionein 2A	16	56608584	56609497	protein coding	1	No	No	-	Yes	No	Mix	Yes	No	Mix	-	-	8.73475	1.73717	10.6267	1.40311	-	-	-	-	-	No	-	-	-	-	-	No	-	-	-	-	-	No	-	-	-	-	-	No	-	-	-
MTATP6P11	ENSG00000228097	MT-ATP6 pseudogene 11	9	5099560	5100229	unprocessed pseudogene	1	No	No	-	Yes	No	Down	No	No	-	-	-	6.74028	0.57936	-	-	-	-	-	-	-	No	-	-	-	-	-	No	-	-	-	-	-	No	-	-	-	-	-	No	-	-	-
MTCL1	ENSG00000168502	microtubule crosslinking factor 1	18	8705661	8832778	protein coding	1	Yes	No	Mix	No	No	-	Yes	No	Mix	1.33858	0.365039	-	-	1.17391	0.843153	26.5018	8.29191	4.30732	Up	1.38585e-15	Yes	7.3626	3.19527	2.45952	Up	1.16085e-06	Yes	1.09487	0.458009	-0.289943	Down	0.906898	No	6.0308	0.998189	-2.13567	Down	1.38692e-09	Yes	2.85952	0.827595	-1.36444
MTCO3P11	ENSG00000237711	MT-CO3 pseudogene 11	9	5100236	5101009	unprocessed pseudogene	1	No	No	-	Yes	No	Mix	No	No	-	-	-	4.48831	1.69092	-	-	-	-	-	-	-	No	-	-	-	-	-	No	-	-	-	-	-	No	-	-	-	-	-	No	-	-	-
MTCYBP23	ENSG00000259671	MT-CYB pseudogene 23	15	58154960	58156061	processed pseudogene	1	No	No	-	Yes	No	Mix	No	No	-	-	-	0.235544	0.283598	-	-	-	-	-	-	-	No	-	-	-	-	-	No	-	-	-	-	-	No	-	-	-	-	-	No	-	-	-
MTHFD1L	ENSG00000120254	methylenetetrahydrofolate dehydrogenase (NADP+ dependent) 1 like	6	150865549	151101887	protein coding	1	No	No	-	Yes	No	Mix	Yes	No	Up	-	-	9.51036	0.562803	8.9905	2.50728	-	-	-	-	-	No	-	-	-	-	-	No	-	-	-	-	-	No	-	-	-	-	-	No	-	-	-
MTHFD2	ENSG00000065911	methylenetetrahydrofolate dehydrogenase (NADP+ dependent) 2, methenyltetrahydrofolate cyclohydrolase	2	74198610	74217565	protein coding	1	No	No	-	No	No	-	Yes	No	Down	-	-	-	-	73.8998	10.5446	-	-	-	-	-	No	-	-	-	-	-	No	-	-	-	-	-	No	-	-	-	-	-	No	-	-	-
MTND5P32	ENSG00000259379	MT-ND5 pseudogene 32	15	58152606	58154407	processed pseudogene	1	No	No	-	Yes	No	Up	No	No	-	-	-	0.0942941	0.0817521	-	-	-	-	-	-	-	No	-	-	-	-	-	No	-	-	-	-	-	No	-	-	-	-	-	No	-	-	-
MX1	ENSG00000157601	MX dynamin like GTPase 1	21	41420304	41459214	protein coding	1	Yes	No	Mix	Yes	No	Mix	Yes	No	Mix	46.9578	6.45194	39.1149	5.49762	44.3696	5.84766	191.571	6.43274	2.02845	Up	6.56447e-22	Yes	56.5047	5.33751	0.267008	Up	0.0873203	No	43.5373	7.8163	-0.109113	Down	0.894806	No	208.721	1.83491	0.123694	Up	0.767998	No	54.2011	4.35041	-0.0600507
MX2	ENSG00000183486	MX dynamin like GTPase 2	21	41361999	41409393	protein coding	1	Yes	No	Up	No	No	-	Yes	No	Mix	75.489	4.41247	-	-	79.2895	4.33521	158.844	5.41049	1.07327	Up	3.71274e-14	Yes	84.596	6.10933	0.164324	Up	0.335063	No	79.5384	4.82	0.0753862	Up	0.667868	No	169.761	8.39865	0.0958913	Up	0.815017	No	99.222	7.17938	0.230071
MXRA7	ENSG00000182534	matrix remodeling associated 7	17	76672551	76711016	protein coding	-1	No	No	-	Yes	No	Up	No	No	-	-	-	19.7079	1.35422	-	-	-	-	-	-	-	No	-	-	-	-	-	No	-	-	-	-	-	No	-	-	-	-	-	No	-	-	-
MYBL2	ENSG00000101057	MYB proto-oncogene like 2	20	43667019	43716495	protein coding	1	Yes	No	Mix	Yes	No	Mix	No	No	-	0.87915	0.788967	1.01227	0.22843	-	-	5.65878	0.930314	2.68631	Up	3.43318e-05	Yes	3.01417	0.614806	1.77758	Up	0.0338624	No	2.0018	0.975883	1.18711	Up	0.226287	No	5.58733	1.50341	-0.0183313	Down	0.999284	No	2.84575	0.992491	-0.082951
MYCL	ENSG00000116990	MYCL proto-oncogene, bHLH transcription factor	1	39895426	39902256	protein coding	-1	Yes	No	Mix	Yes	No	Mix	Yes	No	Mix	22.5915	7.30641	18.51	3.06922	18.9551	1.02661	5.55896	0.75183	-2.02289	Down	1.25252e-07	Yes	6.36791	1.99292	-1.82689	Down	2.6669e-07	Yes	25.9618	5.38321	0.200609	Up	0.316173	No	5.92689	1.21859	0.0924584	Up	0.985757	No	11.098	0.248441	0.801405
MYO15B	ENSG00000266714	myosin XVB	17	75588058	75626849	protein coding	1	Yes	No	Mix	No	No	-	No	No	-	163.141	60.2612	-	-	-	-	76.1248	1.71425	-1.09968	Down	4.30106e-07	Yes	91.4532	6.00977	-0.83501	Down	0.000119187	No	164.249	62.058	0.00976857	Up	0.712871	No	75.9211	1.79676	-0.00386606	Down	0.999284	No	89.912	2.8309	-0.0245201
MYO1B	ENSG00000128641	myosin IB	2	191245185	191425389	protein coding	1	Yes	No	Mix	Yes	No	Mix	Yes	No	Mix	1.93643	1.78665	2.14012	0.160703	2.8515	1.38767	53.8148	1.68809	4.79653	Up	6.88838e-21	Yes	31.2888	5.40176	4.01418	Up	1.79776e-16	Yes	0.761883	0.350167	-1.34576	Down	0.0267537	No	21.0441	3.00751	-1.35459	Down	1.16171e-08	Yes	9.53803	2.22128	-1.71388
MYO1E	ENSG00000157483	myosin IE	15	59132434	59372871	protein coding	-1	Yes	No	Mix	Yes	No	Down	Yes	No	Down	67.4875	6.72978	59.4496	4.63564	64.3557	5.64738	86.885	12.5944	0.364487	Up	0.0521754	No	88.0148	1.93877	0.383126	Up	0.0398739	No	29.3714	4.22039	-1.20021	Down	2.9512e-10	Yes	34.1011	4.05459	-1.34929	Down	3.09722e-12	Yes	34.8426	7.07985	-1.33689
MYO7A	ENSG00000137474	myosin VIIA	11	77128246	77215241	protein coding	1	Yes	No	Mix	Yes	No	Mix	No	No	-	12.1295	7.03494	5.75109	2.7899	-	-	1.98932	0.77604	-2.60817	Down	8.13385e-06	Yes	1.94056	1.45231	-2.64398	Down	6.12964e-06	Yes	20.4876	3.40792	0.756229	Up	0.00675914	No	2.27783	0.555102	0.195384	Up	0.973471	No	4.02615	0.482972	1.05293
MYOF	ENSG00000138119	myoferlin	10	93306429	93482334	protein coding	-1	Yes	No	Mix	Yes	No	Mix	Yes	No	Mix	265.869	35.6012	205.017	10.7564	211.05	14.4471	81.3126	10.7841	-1.70916	Down	6.03439e-11	Yes	400.658	51.9903	0.591656	Up	0.0101188	No	431.611	14.9998	0.699017	Up	0.00259977	No	66.4441	18.1164	-0.291338	Down	0.645125	No	386.453	18.1932	-0.0520768
MYRF	ENSG00000124920	myelin regulatory factor	11	61752636	61788518	protein coding	1	No	No	-	Yes	No	Up	No	No	-	-	-	2.19222	0.13055	-	-	-	-	-	-	-	No	-	-	-	-	-	No	-	-	-	-	-	No	-	-	-	-	-	No	-	-	-
N4BP3	ENSG00000145911	NEDD4 binding protein 3	5	178113532	178126081	protein coding	1	No	No	-	Yes	Yes	Up	Yes	No	Up	-	-	6.81986	1.62883	11.5502	5.78097	-	-	-	-	-	No	-	-	-	-	-	No	-	-	-	-	-	No	-	-	-	-	-	No	-	-	-
NAGA	ENSG00000198951	alpha-N-acetylgalactosaminidase	22	42058334	42070842	protein coding	-1	No	No	-	Yes	No	Down	Yes	No	Down	-	-	79.9468	4.80157	86.8186	11.5633	-	-	-	-	-	No	-	-	-	-	-	No	-	-	-	-	-	No	-	-	-	-	-	No	-	-	-
NAGK	ENSG00000124357	N-acetylglucosamine kinase	2	71064344	71079808	protein coding	1	Yes	No	Down	No	No	-	Yes	No	Down	254.707	31.3932	-	-	229.183	14.6661	116.595	1.10895	-1.12733	Down	6.99596e-14	Yes	137.192	5.47668	-0.892642	Down	1.23974e-10	No	170.279	29.4137	-0.580933	Down	1.93769e-05	No	105.819	4.66506	-0.139909	Down	0.717517	No	101.066	2.22818	-0.440895
NAIP	ENSG00000249437	NLR family apoptosis inhibitory protein	5	70968166	71025339	protein coding	-1	Yes	No	Down	Yes	No	Down	Yes	No	Down	17.9766	3.55273	21.4833	2.39234	8.88889	1.1516	6.04827	2.27674	-1.57152	Down	6.69343e-07	Yes	2.26316	0.994975	-2.98971	Down	5.8315e-13	Yes	8.83394	1.04487	-1.02499	Down	0.00188827	No	1.83155	0.739307	-1.72346	Down	0.000637129	Yes	1.28493	0.416243	-0.816652
NAMPT	ENSG00000105835	nicotinamide phosphoribosyltransferase	7	106248298	106286326	protein coding	-1	Yes	No	Mix	Yes	No	Down	Yes	No	Mix	89.8372	30.3656	160.752	21.9234	173.206	11.6556	527.354	42.7053	2.55339	Up	2.16661e-18	Yes	231.143	16.6825	1.3634	Up	3.23813e-09	Yes	44.3619	10.4812	-1.01799	Down	3.11908e-06	Yes	338.797	45.2288	-0.63835	Down	0.0022352	No	83.2878	8.38107	-1.47261
NAMPTP1	ENSG00000229644	nicotinamide phosphoribosyltransferase pseudogene 1	10	36521721	36524234	processed pseudogene	-1	Yes	No	Mix	No	No	-	No	No	-	2.05227	1.28726	-	-	-	-	7.65279	1.72928	1.89877	Up	2.34327e-05	Yes	4.71599	1.52821	1.20034	Up	0.0115727	No	0.837269	0.713047	-1.29345	Down	0.275697	No	6.12134	0.847196	-0.32214	Down	0.841272	No	1.18243	0.191431	-1.9958
NANOGP4	ENSG00000237065	Nanog homeobox pseudogene 4	7	29212302	29213214	transcribed processed pseudogene	1	No	No	-	Yes	No	Down	No	No	-	-	-	3.67742	0.698522	-	-	-	-	-	-	-	No	-	-	-	-	-	No	-	-	-	-	-	No	-	-	-	-	-	No	-	-	-
NANOS1	ENSG00000188613	nanos C2HC-type zinc finger 1	10	119029714	119033730	protein coding	1	Yes	No	Mix	Yes	No	Mix	No	No	-	1.21504	0.512897	0.682435	0.1682	-	-	0.614323	0.464047	-0.983929	Down	0.737656	No	4.42412	0.950789	1.86439	Up	0.000885747	Yes	0.193199	0.33463	-2.65284	Down	0.173074	No	0.377299	0.135908	-0.70329	Down	0.843584	No	2.5945	1.05865	-0.769935
NANP	ENSG00000170191	N-acetylneuraminic acid phosphatase	20	25612935	25624014	protein coding	-1	No	No	-	Yes	No	Down	No	No	-	-	-	10.0864	0.560275	-	-	-	-	-	-	-	No	-	-	-	-	-	No	-	-	-	-	-	No	-	-	-	-	-	No	-	-	-
NAPSB	ENSG00000131401	napsin B aspartic peptidase, pseudogene	19	50333796	50344767	transcribed unprocessed pseudogene	-1	Yes	No	Mix	Yes	No	Mix	Yes	No	Mix	7.90501	4.59332	5.2925	0.874345	9.52911	2.36854	17.0996	1.49404	1.11312	Up	8.85083e-06	Yes	8.50169	1.00806	0.104983	Up	0.398898	No	7.56502	2.37101	-0.0634228	Down	0.503822	No	16.9187	1.15945	-0.0153446	Down	0.999284	No	9.18254	1.049	0.111143
NAV1	ENSG00000134369	neuron navigator 1	1	201622885	201826969	protein coding	1	Yes	No	Mix	No	No	-	Yes	No	Mix	11.5857	4.79617	-	-	16.0865	3.40483	56.5	8.10301	2.28591	Up	1.00964e-13	Yes	32.4428	3.55148	1.48556	Up	3.43193e-07	Yes	13.8983	1.59085	0.262562	Up	0.807576	No	44.5283	13.4531	-0.343529	Down	0.325471	No	17.3748	1.86666	-0.900908
NAV2	ENSG00000166833	neuron navigator 2	11	19350724	20121601	protein coding	1	Yes	No	Up	Yes	No	Up	Yes	No	Up	9.59605	2.56125	4.85553	0.323343	5.85359	0.587898	13.683	2.01897	0.511866	Up	0.0439394	No	21.6583	2.08388	1.1744	Up	1.39202e-06	Yes	14.1186	1.06767	0.557089	Up	0.0256724	No	19.3229	4.28093	0.497932	Up	0.154712	No	38.3897	5.94068	0.825804
NBL1	ENSG00000158747	NBL1, DAN family BMP antagonist	1	19596979	19658456	protein coding	1	No	No	-	Yes	No	Up	No	No	-	-	-	2.27621	1.18305	-	-	-	-	-	-	-	No	-	-	-	-	-	No	-	-	-	-	-	No	-	-	-	-	-	No	-	-	-
NCAM1	ENSG00000149294	neural cell adhesion molecule 1	11	112961247	113278436	protein coding	1	No	No	-	No	No	-	Yes	No	Down	-	-	-	-	40.3924	6.16201	-	-	-	-	-	No	-	-	-	-	-	No	-	-	-	-	-	No	-	-	-	-	-	No	-	-	-
NCEH1	ENSG00000144959	neutral cholesterol ester hydrolase 1	3	172630249	172711218	protein coding	-1	Yes	No	Mix	Yes	No	Mix	Yes	No	Mix	35.6206	6.4518	36.9602	1.46835	15.245	1.02033	8.27801	2.4356	-2.10535	Down	6.70536e-11	Yes	40.662	8.1303	0.190972	Up	0.792763	No	25.7526	11.5836	-0.467993	Down	0.0321288	No	7.78176	0.830048	-0.0891876	Down	0.943934	No	24.5156	3.95499	-0.729982
NCF1	ENSG00000158517	neutrophil cytosolic factor 1	7	74773962	74789376	protein coding	1	No	No	-	Yes	No	Down	Yes	No	Down	-	-	44.9545	4.4395	59.2365	10.4095	-	-	-	-	-	No	-	-	-	-	-	No	-	-	-	-	-	No	-	-	-	-	-	No	-	-	-
NCF1B	ENSG00000182487	neutrophil cytosolic factor 1B pseudogene	7	73220624	73235945	transcribed unprocessed pseudogene	1	No	No	-	Yes	No	Mix	Yes	No	Mix	-	-	9.41424	1.83631	11.5137	2.94314	-	-	-	-	-	No	-	-	-	-	-	No	-	-	-	-	-	No	-	-	-	-	-	No	-	-	-
NCF1C	ENSG00000165178	neutrophil cytosolic factor 1C pseudogene	7	75156639	75172044	unprocessed pseudogene	-1	Yes	No	Mix	Yes	No	Down	Yes	No	Mix	33.5792	4.81227	18.4087	3.81512	23.1337	4.3172	14.1111	2.0262	-1.25074	Down	7.82057e-06	Yes	18.7243	2.18833	-0.842652	Down	0.00246332	No	39.7626	2.5905	0.243844	Up	0.301901	No	15.8634	2.67232	0.168877	Up	0.891699	No	11.7324	2.61468	-0.674416
NCF2	ENSG00000116701	neutrophil cytosolic factor 2	1	183555562	183590876	protein coding	-1	Yes	No	Mix	Yes	No	Mix	Yes	No	Mix	260.24	28.2652	169.193	15.7535	269.97	11.2911	403.067	77.209	0.63118	Up	0.00134479	No	816.066	59.9518	1.64885	Up	1.97962e-12	Yes	256.212	25.7884	-0.0225035	Down	0.97204	No	185.093	36.3424	-1.12277	Down	3.84741e-07	Yes	330.228	23.2552	-1.30523
NCF4	ENSG00000100365	neutrophil cytosolic factor 4	22	36860988	36878017	protein coding	1	Yes	No	Mix	Yes	No	Mix	Yes	No	Mix	130.859	33.0697	85.2062	3.54127	55.8255	8.1369	30.8267	0.753894	-2.08576	Down	4.47589e-16	Yes	34.6088	1.96199	-1.9188	Down	3.62393e-15	Yes	133.007	41.6498	0.0234876	Up	0.695074	No	32.2424	5.80384	0.0647762	Up	0.963774	No	30.2916	3.07544	-0.192223
NCKAP5L	ENSG00000167566	NCK associated protein 5 like	12	49791146	49828750	protein coding	-1	No	No	-	Yes	No	Mix	Yes	No	Down	-	-	35.0366	1.21159	45.5137	7.04534	-	-	-	-	-	No	-	-	-	-	-	No	-	-	-	-	-	No	-	-	-	-	-	No	-	-	-
NCOA4	ENSG00000266412	nuclear receptor coactivator 4	10	46005088	46030714	protein coding	-1	No	No	-	No	No	-	Yes	No	Mix	-	-	-	-	390.476	17.4299	-	-	-	-	-	No	-	-	-	-	-	No	-	-	-	-	-	No	-	-	-	-	-	No	-	-	-
NCR3	ENSG00000204475	natural cytotoxicity triggering receptor 3	6	31588895	31593006	protein coding	-1	No	No	-	Yes	No	Mix	No	No	-	-	-	4.60531	0.731836	-	-	-	-	-	-	-	No	-	-	-	-	-	No	-	-	-	-	-	No	-	-	-	-	-	No	-	-	-
NCR3LG1	ENSG00000188211	natural killer cell cytotoxicity receptor 3 ligand 1	11	17351800	17377341	protein coding	1	Yes	No	Mix	Yes	No	Mix	Yes	No	Mix	37.2991	4.17842	32.698	2.19739	30.6909	4.32823	22.5566	2.04994	-0.725594	Down	0.000742949	No	62.7841	2.31637	0.751259	Up	0.000461696	No	43.9048	14.0809	0.235239	Up	0.548349	No	15.4735	1.71177	-0.543749	Down	0.130748	No	29.6354	1.18403	-1.08308
NCS1	ENSG00000107130	neuronal calcium sensor 1	9	130172404	130237303	protein coding	1	Yes	No	Mix	Yes	No	Mix	Yes	No	Mix	7.36687	0.905506	1.79305	0.72419	6.46026	1.24032	8.05415	1.24196	0.12868	Up	0.857596	No	39.3505	3.09119	2.41726	Up	1.21826e-13	Yes	8.26647	2.88616	0.16622	Up	0.549176	No	5.68883	2.30286	-0.5016	Down	0.515841	No	27.8044	2.34525	-0.50107
NDFIP2	ENSG00000102471	Nedd4 family interacting protein 2	13	79481124	79556075	protein coding	1	No	No	-	Yes	No	Mix	No	No	-	-	-	3.81759	0.930167	-	-	-	-	-	-	-	No	-	-	-	-	-	No	-	-	-	-	-	No	-	-	-	-	-	No	-	-	-
NDRG2	ENSG00000165795	NDRG family member 2	14	21016763	21070872	protein coding	-1	Yes	No	Mix	Yes	No	Mix	Yes	No	Mix	40.2666	0.618873	17.8104	0.556639	29.5083	6.24976	69.9663	15.5238	0.797075	Up	0.000551905	No	177.622	15.0585	2.14115	Up	9.27019e-16	Yes	23.0903	4.72188	-0.802298	Down	0.00335508	No	32.8858	10.2868	-1.08919	Down	5.08805e-06	Yes	83.0025	7.8259	-1.09758
NDST1	ENSG00000070614	N-deacetylase and N-sulfotransferase 1	5	150485818	150558211	protein coding	1	Yes	No	Mix	Yes	No	Mix	Yes	No	Mix	41.2437	1.74161	23.0427	1.74858	24.9799	0.370159	51.4067	5.86422	0.317784	Up	0.157079	No	84.4142	6.6125	1.03331	Up	5.73379e-08	Yes	32.4031	8.38827	-0.348042	Down	0.202332	No	28.7756	4.10583	-0.837108	Down	5.98884e-05	No	28.7669	4.23562	-1.55308
NECAB3	ENSG00000125967	N-terminal EF-hand calcium binding protein 3	20	33657087	33674463	protein coding	-1	Yes	No	Mix	No	No	-	No	No	-	10.1003	2.83173	-	-	-	-	11.6171	2.11317	0.201854	Up	0.638834	No	18.1786	1.90912	0.847842	Up	0.000620739	No	20.7674	5.35398	1.03992	Up	2.76488e-05	Yes	12.3447	1.18907	0.087634	Up	0.916292	No	18.0879	2.35984	-0.00721631
NECTIN1	ENSG00000110400	nectin cell adhesion molecule 1	11	119623408	119729200	protein coding	-1	No	No	-	No	No	-	Yes	No	Down	-	-	-	-	18.3273	3.13627	-	-	-	-	-	No	-	-	-	-	-	No	-	-	-	-	-	No	-	-	-	-	-	No	-	-	-
NECTIN2	ENSG00000130202	nectin cell adhesion molecule 2	19	44846175	44889223	protein coding	1	Yes	No	Mix	Yes	No	Down	Yes	No	Down	38.876	7.16083	20.4608	2.61931	34.3936	3.97715	26.0882	8.34988	-0.575484	Down	0.130022	No	53.5018	8.9353	0.460707	Up	0.118858	No	22.7648	6.40461	-0.772074	Down	0.0641721	No	10.8611	6.18635	-1.26422	Down	0.00237356	No	14.9771	2.08613	-1.83683
NEDD4L	ENSG00000049759	NEDD4 like E3 ubiquitin protein ligase	18	58044226	58401540	protein coding	1	Yes	No	Mix	Yes	No	Mix	Yes	No	Mix	15.418	2.11938	12.6815	2.13676	11.4521	1.1131	68.1094	8.10402	2.14324	Up	5.9125e-15	Yes	56.146	11.3395	1.86457	Up	1.50431e-12	Yes	11.5658	1.51593	-0.414754	Down	0.116604	No	57.2997	11.9026	-0.249326	Down	0.538418	No	46.292	8.34711	-0.278419
NEFH	ENSG00000100285	neurofilament heavy	22	29480218	29491390	protein coding	1	Yes	No	Mix	Yes	No	Mix	Yes	No	Mix	2.61538	0.792769	2.00215	0.376868	1.81552	1.12739	37.8001	14.5428	3.8533	Up	3.15993e-14	Yes	8.29528	0.32472	1.66527	Up	0.000906998	Yes	4.5793	0.264674	0.808106	Up	0.160601	No	25.1226	5.13556	-0.589404	Down	0.201568	No	4.42209	1.89839	-0.907562
NEK6	ENSG00000119408	NIMA related kinase 6	9	124257606	124353307	protein coding	1	Yes	No	Mix	No	No	-	Yes	No	Mix	90.778	7.06164	-	-	84.6373	7.59526	89.3588	10.8983	-0.022733	Down	0.872498	No	219.784	21.9302	1.27567	Up	2.59424e-12	Yes	62.3331	4.34306	-0.542343	Down	0.00225126	No	60.3253	8.19191	-0.566847	Down	0.00310678	No	150.343	23.6307	-0.547825
NFAM1	ENSG00000235568	NFAT activating protein with ITAM motif 1	22	42380407	42432403	protein coding	-1	Yes	No	Down	Yes	No	Down	Yes	No	Down	141.12	34.4141	69.5453	6.82806	113.764	3.44103	10.7267	1.22375	-3.71765	Down	4.17079e-18	Yes	66.3234	8.74665	-1.08933	Down	1.62784e-05	Yes	106.335	39.0818	-0.408308	Down	0.197391	No	6.05479	2.37682	-0.825053	Down	0.220431	No	15.5628	2.9354	-2.09141
NFE2L3	ENSG00000050344	nuclear factor, erythroid 2 like 3	7	26152198	26187137	protein coding	1	Yes	No	Mix	Yes	No	Down	Yes	No	Down	37.4984	6.69763	47.7485	4.82189	23.4081	1.25524	20.7445	3.01851	-0.854104	Down	5.44403e-05	No	16.601	2.85754	-1.17556	Down	9.43021e-08	Yes	17.7755	3.35677	-1.07694	Down	1.17539e-06	Yes	21.2901	3.39963	0.0374567	Up	0.974691	No	14.7251	2.36112	-0.172987
NFIA	ENSG00000162599	nuclear factor I A	1	60865259	61462788	protein coding	1	No	No	-	Yes	No	Mix	No	No	-	-	-	28.2072	3.50887	-	-	-	-	-	-	-	No	-	-	-	-	-	No	-	-	-	-	-	No	-	-	-	-	-	No	-	-	-
NFIX	ENSG00000008441	nuclear factor I X	19	12995608	13098796	protein coding	1	No	No	-	No	No	-	Yes	No	Mix	-	-	-	-	4.6591	0.623021	-	-	-	-	-	No	-	-	-	-	-	No	-	-	-	-	-	No	-	-	-	-	-	No	-	-	-
NFKB2	ENSG00000077150	nuclear factor kappa B subunit 2	10	102394110	102402524	protein coding	1	No	No	-	Yes	No	Mix	No	No	-	-	-	123.296	5.24708	-	-	-	-	-	-	-	No	-	-	-	-	-	No	-	-	-	-	-	No	-	-	-	-	-	No	-	-	-
NFKBIE	ENSG00000146232	NFKB inhibitor epsilon	6	44258166	44265788	protein coding	-1	No	No	-	No	No	-	Yes	No	Down	-	-	-	-	63.99	4.23786	-	-	-	-	-	No	-	-	-	-	-	No	-	-	-	-	-	No	-	-	-	-	-	No	-	-	-
NFXL1	ENSG00000170448	nuclear transcription factor, X-box binding like 1	4	47847233	47914667	protein coding	-1	Yes	No	Mix	Yes	No	Mix	Yes	No	Down	124.292	53.1512	246.122	26.143	206.424	41.0824	45.981	3.11963	-1.43463	Down	1.04685e-10	Yes	30.9642	5.8782	-2.00507	Down	6.54019e-15	Yes	56.6728	7.70053	-1.13301	Down	5.94926e-08	Yes	45.4597	3.8498	-0.0164496	Down	0.990738	No	31.551	6.15964	0.0270861
NHSL1	ENSG00000135540	NHS like 1	6	138422043	138692571	protein coding	-1	Yes	No	Mix	Yes	No	Mix	Yes	No	Down	13.5122	1.37066	10.9273	0.685928	7.25921	2.70174	1.52263	0.878212	-3.14963	Down	1.45759e-10	Yes	3.49467	0.423468	-1.95104	Down	4.48889e-07	Yes	18.4739	4.80783	0.451228	Up	0.134818	No	1.55447	1.00503	0.0298574	Up	0.997512	No	4.17781	1.50176	0.257592
NIBAN1	ENSG00000135842	niban apoptosis regulator 1	1	184790724	184974508	protein coding	-1	Yes	No	Mix	No	No	-	No	No	-	175.05	10.7522	-	-	-	-	359.397	35.3815	1.03781	Up	2.54e-17	Yes	289.353	11.106	0.725064	Up	9.81963e-12	No	165.053	14.6457	-0.0848382	Down	0.554219	No	296.566	7.92017	-0.277223	Down	0.0130485	No	266.974	1.78643	-0.116129
NIBAN2	ENSG00000136830	niban apoptosis regulator 2	9	127505339	127578989	protein coding	-1	Yes	No	Mix	Yes	No	Mix	Yes	No	Down	135.763	39.4895	66.3164	3.49451	174.755	5.31269	240.832	31.7643	0.826938	Up	0.00459089	No	377.472	26.2728	1.47528	Up	2.17282e-06	Yes	98.8645	48.9957	-0.457564	Down	0.332628	No	85.9516	17.7023	-1.48643	Down	1.58571e-05	Yes	129.569	21.7348	-1.54265
NID1	ENSG00000116962	nidogen 1	1	235975830	236065109	protein coding	-1	Yes	No	Down	Yes	No	Down	Yes	No	Down	25.8989	6.25795	28.2023	4.48839	30.0402	5.52795	3.65604	1.03113	-2.82454	Down	5.04657e-12	Yes	8.46971	2.64359	-1.61251	Down	3.71369e-07	Yes	5.83417	1.52114	-2.15029	Down	4.25464e-09	Yes	3.55355	0.849757	-0.041022	Down	0.994306	No	2.9107	0.30141	-1.54095
NID2	ENSG00000087303	nidogen 2	14	52004803	52069228	protein coding	-1	No	No	-	Yes	No	Down	No	No	-	-	-	1.99997	0.197376	-	-	-	-	-	-	-	No	-	-	-	-	-	No	-	-	-	-	-	No	-	-	-	-	-	No	-	-	-
NINJ1	ENSG00000131669	ninjurin 1	9	93121496	93134251	protein coding	-1	Yes	No	Mix	No	No	-	No	No	-	68.453	9.87818	-	-	-	-	65.7861	17.1842	-0.0573297	Down	0.872914	No	99.3989	11.214	0.538116	Up	0.0213545	No	139.774	27.9068	1.02991	Up	7.62787e-06	Yes	64.2036	14.7822	-0.035129	Down	0.996019	No	105.249	6.17212	0.0825091
NIPAL1	ENSG00000163293	NIPA like domain containing 1	4	47914142	48040173	protein coding	1	No	No	-	Yes	No	Down	Yes	No	Mix	-	-	2.69855	0.899252	4.41197	2.20795	-	-	-	-	-	No	-	-	-	-	-	No	-	-	-	-	-	No	-	-	-	-	-	No	-	-	-
NKD1	ENSG00000140807	NKD inhibitor of WNT signaling pathway 1	16	50548396	50649249	protein coding	1	Yes	No	Up	Yes	Yes	Up	Yes	No	Up	13.7557	1.05731	10.3498	0.777897	19.6707	4.73678	20.8517	3.14407	0.600139	Up	0.00492173	No	23.533	2.55399	0.774655	Up	0.000272952	No	29.5362	5.48517	1.10245	Up	4.58273e-07	Yes	35.2945	1.91798	0.759276	Up	0.000308701	No	46.2899	4.79674	0.976015
NKG7	ENSG00000105374	natural killer cell granule protein 7	19	51371606	51372701	protein coding	-1	No	No	-	Yes	No	Mix	No	No	-	-	-	102.09	4.62416	-	-	-	-	-	-	-	No	-	-	-	-	-	No	-	-	-	-	-	No	-	-	-	-	-	No	-	-	-
NKILA	ENSG00000278709	NF-kappaB interacting lncRNA	20	57710156	57712780	lncRNA	1	No	No	-	Yes	No	Up	No	No	-	-	-	0.814876	0.367318	-	-	-	-	-	-	-	No	-	-	-	-	-	No	-	-	-	-	-	No	-	-	-	-	-	No	-	-	-
NLGN4Y	ENSG00000165246	neuroligin 4 Y-linked	Y	14522573	14845650	protein coding	1	No	No	-	Yes	No	Mix	No	No	-	-	-	2.46482	0.486757	-	-	-	-	-	-	-	No	-	-	-	-	-	No	-	-	-	-	-	No	-	-	-	-	-	No	-	-	-
NLN	ENSG00000123213	neurolysin	5	65722205	65871725	protein coding	1	Yes	No	Down	Yes	No	Down	Yes	No	Down	94.1052	15.8795	109.636	6.72957	45.7251	1.26055	15.152	2.94869	-2.63477	Down	8.91762e-21	Yes	33.431	2.4852	-1.49309	Down	1.15358e-13	Yes	45.7243	9.19614	-1.04131	Down	7.08853e-09	Yes	12.6353	3.23607	-0.262052	Down	0.624355	No	20.519	1.94945	-0.704226
NLRC4	ENSG00000091106	NLR family CARD domain containing 4	2	32224453	32265732	protein coding	-1	Yes	No	Down	Yes	No	Mix	Yes	No	Mix	17.832	3.33188	13.8255	2.50193	22.9658	3.78222	4.01645	0.719367	-2.15048	Down	8.1647e-08	Yes	11.8137	4.4314	-0.594011	Down	0.233283	No	14.0665	3.10951	-0.342209	Down	0.561114	No	2.64225	0.340152	-0.604155	Down	0.63384	No	6.02944	1.48523	-0.97036
NLRC5	ENSG00000140853	NLR family CARD domain containing 5	16	56989485	57083531	protein coding	1	No	No	-	Yes	No	Mix	Yes	No	Mix	-	-	457.226	27.0997	582.05	11.2578	-	-	-	-	-	No	-	-	-	-	-	No	-	-	-	-	-	No	-	-	-	-	-	No	-	-	-
NLRP3	ENSG00000162711	NLR family pyrin domain containing 3	1	247416156	247449108	protein coding	1	Yes	No	Down	Yes	No	Mix	Yes	No	Mix	29.1853	6.87049	26.0387	3.54877	26.493	3.25172	14.1731	0.270029	-1.04209	Down	0.000440015	Yes	8.58736	1.57478	-1.76496	Down	1.69525e-08	Yes	23.0925	6.97288	-0.337822	Down	0.53979	No	12.7136	1.66988	-0.156784	Down	0.894723	No	5.98798	0.579476	-0.520146
NMB	ENSG00000197696	neuromedin B	15	84655129	84658563	protein coding	-1	No	No	-	Yes	No	Mix	Yes	No	Mix	-	-	1.05227	0.728308	0.765173	0.679312	-	-	-	-	-	No	-	-	-	-	-	No	-	-	-	-	-	No	-	-	-	-	-	No	-	-	-
NME8	ENSG00000086288	NME/NM23 family member 8	7	37848597	37900397	protein coding	1	No	No	-	Yes	No	Down	Yes	No	Mix	-	-	17.7099	2.6579	13.2043	1.82747	-	-	-	-	-	No	-	-	-	-	-	No	-	-	-	-	-	No	-	-	-	-	-	No	-	-	-
NMI	ENSG00000123609	N-myc and STAT interactor	2	151270470	151289894	protein coding	-1	No	No	-	No	No	-	Yes	No	Mix	-	-	-	-	36.0508	3.8051	-	-	-	-	-	No	-	-	-	-	-	No	-	-	-	-	-	No	-	-	-	-	-	No	-	-	-
NMRAL2P	ENSG00000171658	NmrA like redox sensor 2, pseudogene	3	185959943	185980872	transcribed unprocessed pseudogene	1	Yes	No	Mix	Yes	No	Down	Yes	No	Down	11.5629	3.97465	8.63971	1.79063	11.1368	1.6072	12.7892	0.343081	0.145412	Up	0.995596	No	10.2327	2.31888	-0.176329	Down	0.42269	No	3.86259	0.778592	-1.58187	Down	8.92508e-07	Yes	8.64308	0.96237	-0.565303	Down	0.171175	No	4.14634	0.284984	-1.30327
NMUR1	ENSG00000171596	neuromedin U receptor 1	2	231523187	231530445	protein coding	-1	Yes	No	Mix	Yes	No	Down	Yes	No	Mix	15.6327	1.64179	14.3887	1.77323	19.4594	4.79093	3.8844	1.86876	-2.00881	Down	4.91135e-07	Yes	9.97175	0.818969	-0.648652	Down	0.0743391	No	19.2651	6.10951	0.30142	Up	0.244845	No	4.35329	0.952856	0.164414	Up	0.984004	No	8.45042	2.02125	-0.238824
NOD2	ENSG00000167207	nucleotide binding oligomerization domain containing 2	16	50693588	50734041	protein coding	1	Yes	No	Mix	Yes	No	Mix	No	No	-	22.454	1.12904	17.326	0.282914	-	-	19.6982	5.4508	-0.188904	Down	0.604468	No	13.1554	1.12635	-0.771314	Down	0.00446605	No	56.5572	13.065	1.33274	Up	6.16665e-09	Yes	21.662	1.73718	0.137102	Up	0.871769	No	17.7943	1.25352	0.435761
NOTCH3	ENSG00000074181	notch receptor 3	19	15159038	15200995	protein coding	-1	Yes	No	Mix	Yes	No	Mix	Yes	Yes	Down	47.4333	2.84566	20.197	2.71885	83.8172	1.72041	16.4741	2.52292	-1.5257	Down	9.16313e-08	Yes	52.777	2.86212	0.15401	Up	0.659052	No	32.5117	14.7938	-0.54494	Down	0.103748	No	9.70728	1.6135	-0.76306	Down	0.0965674	No	12.9681	2.91566	-2.02495
NPC2	ENSG00000119655	NPC intracellular cholesterol transporter 2	14	74476192	74494177	protein coding	-1	Yes	No	Down	Yes	No	Down	Yes	No	Down	103.382	22.1474	91.2618	6.69843	56.911	11.0042	37.5486	6.35761	-1.46115	Down	4.13504e-13	Yes	57.0404	6.3622	-0.85793	Down	3.6662e-07	No	70.805	16.9558	-0.546062	Down	0.000878867	No	28.4978	0.879239	-0.397909	Down	0.227924	No	37.2927	2.92397	-0.613091
NPL	ENSG00000135838	N-acetylneuraminate pyruvate lyase	1	182789293	182830384	protein coding	1	Yes	No	Down	Yes	No	Mix	Yes	No	Mix	114.476	14.2195	129.303	16.1384	67.9489	6.1664	19.4061	0.602136	-2.56046	Down	4.19259e-21	Yes	55.3402	5.48235	-1.04864	Down	1.83237e-09	Yes	95.6438	20.5426	-0.259296	Down	0.106261	No	18.145	3.32346	-0.0969419	Down	0.933705	No	34.842	2.00848	-0.667501
NPR1	ENSG00000169418	natriuretic peptide receptor 1	1	153678688	153693992	protein coding	1	Yes	No	Mix	Yes	No	Mix	Yes	No	Mix	1.05248	0.782593	0.250589	0.189089	0.92196	0.619745	60.3145	15.0888	5.84064	Up	3.29641e-21	Yes	58.8383	5.44348	5.80489	Up	5.98794e-21	Yes	1.19345	0.309931	0.181345	Up	0.680316	No	14.4264	4.20991	-2.06379	Down	8.59698e-12	Yes	17.8229	1.76171	-1.72302
NPTX1	ENSG00000171246	neuronal pentraxin 1	17	80466834	80477843	protein coding	-1	Yes	No	Mix	No	No	-	No	No	-	1.92872	1.43225	-	-	-	-	15.7558	3.92519	3.03017	Up	3.44764e-10	Yes	3.36129	1.64862	0.801369	Up	0.0663597	No	1.84576	1.09355	-0.06343	Down	0.527528	No	14.8353	3.4833	-0.0868503	Down	0.968686	No	5.2628	0.926794	0.646815
NQO1	ENSG00000181019	NAD(P)H quinone dehydrogenase 1	16	69706996	69726668	protein coding	-1	No	No	-	Yes	No	Down	Yes	No	Mix	-	-	15.1965	2.6097	12.3409	1.17867	-	-	-	-	-	No	-	-	-	-	-	No	-	-	-	-	-	No	-	-	-	-	-	No	-	-	-
[truncated: 753 more rows]
[truncated: 63 more columns]
